# Supplementary material for: Laser capture microdissection enables transcriptomic analysis of dividing and quiescent liver stages of Plasmodium relapsing species
Source: Cell Microbiol. 2017 Mar 13;19(8):e12735. doi: 10.1111/cmi.12735 (PMC5516136; doi:10.1111/cmi.12735)
Supplement: Supplementary file 8 — Table S1: Total number of reads that mapped to the P. cynomolgi genome in the hypnozoite, liver schizont and blood stage samples. [file CMI-19-na-s008.xlsx]

## Sheet: Sheet1
Table S1: Total number of reads that mapped to the P. cynomolgi genome in the hypnozoite, liver schizont and blood stage samples
Summary of the alignment statistics of the sequencing reads to the P. cynomolgi and M. fascicularis genomes for different replicates.
Included is information on the number of hypnozoites and schizonts that were pooled to generate RNA-seq libraries.
Properties													Alignment to the P. cynomolgi and the M. fascicularis genomes
Stage	Sample Name	Number of pooled infected cells	Micro-dissected area (µm2)	RNA extraction kit	RNA amount	Amplification kit	cDNA amplification cycles	Library Preparation Kit	cDNA Input for Nextera	Library Amplification cycles	Sequencing on NextSeq 500	#Reads	#Reads multiply mapped	%Reads multiply mapped	#Reads uniquely mapped to M. fascicularis	%Reads uniquely mapped to M. fascicularis	#Reads uniquely mapped to P. cynomolgi	%Reads uniquely mapped to P. cynomolgi
Hypnozoite	H1	45	23616	Nucleospin XS	not quantifiable	SMARTer Ultra Pico V4	16	Nextera XT	1ng	12	SR150	74545605	3873049	5.20	54589681	73.23	485679	0.88
	H2	59	30124	Nucleospin XS	not quantifiable	SMARTer Ultra Pico V4	16	Nextera XT	1ng	12	SR150	52629910	2678488	5.09	39461116	74.98	194811	0.37
Liver schizont	S1	69	94700	Nucleospin XS	not quantifiable	SMARTer Ultra Pico V3	15	Nextera XT	500 pg	12	SR150	16085056	326854	2.03	14957077	92.99	11058939	68.75
	S2	29	32657	Nucleospin XS	not quantifiable	SMARTer Ultra Pico V4	16	Nextera XT	500 pg	12	SR150	9494498	151323	1.59	8810708	92.80	6882883	72.49
Blood Stage	BS1	8.3*10e6	n.a.	Nucleospin XS	not quantifiable	SMARTer Ultra Pico V3	8	Nextera XT	500 pg	12	SR150	11359006	219879	1.94	10315936	90.82	6344209	55.85
	BS2	5*10e6	n.a.	Nucleospin XS	not quantifiable	SMARTer Ultra Pico V4	8	Nextera XT	500 pg	12	SR150	18836138	320472	3.46	2236002	91.90	2230065	11.83
