# Supplementary material for: Laser capture microdissection enables transcriptomic analysis of dividing and quiescent liver stages of Plasmodium relapsing species
Source: Cell Microbiol. 2017 Mar 13;19(8):e12735. doi: 10.1111/cmi.12735 (PMC5516136; doi:10.1111/cmi.12735)
Supplement: Supplementary file 9 — Table S2: Raw read counts of different Plasmodium cynomolgi annotated genes. [file CMI-19-na-s009.xlsx]

## Sheet: TableS2
Table S2: Raw read counts of different Plasmodium cynomolgi annotated genes
Samples H1 and H2 = Hypnozoite replicates; S1 and S2 = Schizont replicates; BS1 and BS2 = Blood stage replicates
Gene_ID	Chr	Start	End	Strand	Length	H1	H2	S1	S2	BS1	BS2
PCYB_011010	DF157093	4147	5475	+	1329	0	0	0	0	2	5
PCYB_011020	DF157093;DF157093;DF157093;DF157093	6088;6667;7218;7536	6352;6793;7271;7559	-;-;-;-	470	0	0	2857	3830	1875	120
PCYB_011023	DF157093	9270	9342	-	73	0	0	1	6	2	0
PCYB_011027	DF157093	9898	9981	+	84	0	0	0	0	4	2
PCYB_011030	DF157093;DF157093;DF157093	11536;11698;12146	11576;11799;12221	-;-;-	219	41	0	215	243	73	39
PCYB_011040	DF157093;DF157093	14067;17540	17472;19482	+;+	5349	98	4	1894	525	177	52
PCYB_011050	DF157093;DF157093	20476;21163	21000;21201	+;+	564	0	14	503	369	626	129
PCYB_011060	DF157093;DF157093	22138;22532	22222;25311	-;-	2865	321	0	1064	280	132	49
PCYB_011070	DF157093	27894	28322	+	429	0	1	464	292	157	52
PCYB_011080	DF157093	29386	31488	-	2103	0	0	648	457	501	266
PCYB_011090	DF157093;DF157093	36573;36906	36812;43169	+;+	6504	1	0	3412	559	595	338
PCYB_011100	DF157093;DF157093;DF157093;DF157093;DF157093;DF157093;DF157093;DF157093;DF157093;DF157093;DF157093;DF157093	44849;45082;45286;45570;45797;45993;46262;46502;46707;46918;47257;47464	44953;45153;45410;45634;45874;46082;46356;46606;46773;47054;47329;47548	+;+;+;+;+;+;+;+;+;+;+;+	1097	8	0	152	145	1657	248
PCYB_011110	DF157093;DF157093	48270;49301	48787;49307	-;-	525	0	0	200	159	174	106
PCYB_011120	DF157093;DF157093	52192;52582	52453;54914	+;+	2595	0	0	168	35	786	55
PCYB_011130	DF157093;DF157093;DF157093;DF157093	55817;56896;59952;65739	56860;59823;65612;67805	-;-;-;-	11700	50	0	1860	647	48	171
PCYB_011140	DF157093;DF157093;DF157093;DF157093	69266;70012;77231;77657	69537;76819;77570;78246	-;-;-;-	8010	0	0	585	326	89	55
PCYB_011150	DF157093;DF157093;DF157093;DF157093	81226;81331;89957;90300	81262;89687;90149;91636	+;+;+;+	9924	60	1	2087	365	1056	128
PCYB_011160	DF157093;DF157093	92496;95684	95590;96053	-;-	3465	13	29	918	831	251	92
PCYB_011170	DF157093;DF157093	99217;100333	100260;105300	+;+	6012	0	0	1528	328	292	41
PCYB_011180	DF157093;DF157093	107472;110419	109963;110509	+;+	2583	0	0	2021	400	843	159
PCYB_011190	DF157093;DF157093;DF157093	110863;111255;111939	111201;111738;112813	-;-;-	1698	0	0	66	16	16	7
PCYB_011200	DF157093;DF157093	118600;129902	129516;129982	-;-	10998	11	142	2389	587	827	191
PCYB_011210	DF157093;DF157093	135165;138223	137865;139094	+;+	3573	0	0	499	116	58	36
PCYB_011220	DF157093;DF157093	139723;140421	140184;143096	-;-	3138	0	0	850	154	121	34
PCYB_011230	DF157093	145023	145982	-	960	0	0	317	125	66	34
PCYB_011240	DF157093;DF157093	147477;148222	148030;151198	-;-	3531	230	0	467	368	345	124
PCYB_011250	DF157093;DF157093;DF157093	153419;155174;155572	154276;155491;155787	+;+;+	1392	0	0	45	2	156	17
PCYB_011260	DF157093;DF157093	157118;158459	158296;161143	+;+	3864	3	0	872	92	23	19
PCYB_011270	DF157093	162539	165072	+	2534	86	125	1010	583	561	65
PCYB_011280	DF157093;DF157093	165558;167126	167056;168041	-;-	2415	25	0	4305	1843	2137	309
PCYB_011290	DF157093;DF157093	174039;176864	176734;179555	-;-	5388	212	0	2028	235	485	141
PCYB_011300	DF157093;DF157093	182523;184781	184699;185759	-;-	3156	0	1	982	370	249	127
PCYB_011310	DF157093;DF157093	187256;187860	187367;187915	-;-	168	57	40	3402	3913	2465	1344
PCYB_011320	DF157093;DF157093;DF157093;DF157093;DF157093;DF157093;DF157093;DF157093	189082;189461;189647;189947;190364;190676;190838;191000	189284;189492;189725;189972;190499;190718;190902;191284	-;-;-;-;-;-;-;-	869	15	0	155	191	1441	139
PCYB_011330	DF157093;DF157093;DF157093;DF157093	192067;192236;192596;193066	192110;192356;192694;193710	-;-;-;-	909	510	27	13395	14417	3760	1686
PCYB_011340	DF157093	195728	197133	+	1406	0	0	2390	1287	337	128
PCYB_011350	DF157093;DF157093;DF157093;DF157093;DF157093;DF157093	200190;200490;200977;203540;203830;204588	200293;200820;203346;203800;204344;205266	-;-;-;-;-;-	4260	1	121	1292	251	186	120
PCYB_011360	DF157093;DF157093;DF157093	206178;206368;206638	206193;206452;206725	+;+;+	189	89	0	1595	2386	1011	239
PCYB_011370	DF157093;DF157093;DF157093	207609;207818;208303	207662;208012;208356	+;+;+	303	0	0	21	18	39	10
PCYB_011380	DF157093	209651	209926	-	276	114	11	1282	845	620	470
PCYB_011390	DF157093	212743	218382	-	5640	19	93	860	240	430	186
PCYB_011400	DF157093;DF157093	226054;227651	227590;227832	+;+	1719	0	0	436	267	208	59
PCYB_011410	DF157093;DF157093	228910;231156	231123;231473	+;+	2532	0	0	37	12	221	35
PCYB_011412	DF157093	232233	232305	+	73	0	0	1	0	1	2
PCYB_011414	DF157093	233171	233242	-	72	0	0	1	0	1	0
PCYB_011416	DF157093	234136	234208	+	73	0	0	0	0	0	1
PCYB_011418	DF157093	235635	235707	-	73	0	0	0	0	0	1
PCYB_011420	DF157093;DF157093;DF157093;DF157093	236644;238762;240882;242805	238547;240844;242508;242917	-;-;-;-	5727	12	16	666	241	201	65
PCYB_011430	DF157093;DF157093;DF157093;DF157093;DF157093;DF157093	245690;246112;247716;248639;248949;249152	245783;247524;248471;248686;248990;249240	+;+;+;+;+;+	2442	0	0	37	6	169	30
PCYB_011440	DF157093;DF157093	250721;251443	250845;253456	+;+	2139	5	0	408	307	150	52
PCYB_011450	DF157093	255892	259971	+	4080	0	0	1104	424	393	123
PCYB_011460	DF157093;DF157093	261206;262454	262199;262524	+;+	1065	0	0	476	97	51	14
PCYB_011470	DF157093;DF157093	266442;266901	266855;269423	+;+	2937	0	0	546	35	49	18
PCYB_011480	DF157093;DF157093;DF157093	271247;274036;274240	273903;274095;274330	+;+;+	2808	0	0	831	429	268	106
PCYB_011490	DF157093	275807	276586	+	780	45	0	889	880	467	221
PCYB_011500	DF157093;DF157093;DF157093	278011;280478;280889	280360;280680;280987	+;+;+	2652	0	0	309	22	44	38
PCYB_011510	DF157093	282165	282500	+	336	0	0	478	432	419	158
PCYB_011520	DF157093	282885	283079	-	195	6	0	454	497	225	138
PCYB_011530	DF157093;DF157093	284093;285018	284893;287246	-;-	3030	0	0	35	1	120	32
PCYB_011540	DF157093;DF157093;DF157093;DF157093;DF157093;DF157093	288126;288471;289098;289340;289538;289810	288161;288959;289166;289412;289566;289949	+;+;+;+;+;+	836	1	0	561	654	529	151
PCYB_011550	DF157093;DF157093	292982;295167	294415;295973	+;+	2241	848	648	29275	19458	6614	4795
PCYB_011560	DF157093;DF157093	297411;299539	299325;300236	-;-	2613	491	2	1202	717	347	159
PCYB_011570	DF157093;DF157093	301795;302725	302517;302757	-;-	756	0	0	266	660	1573	151
PCYB_011580	DF157093	303920	304540	-	621	0	31	4353	3928	790	615
PCYB_011590	DF157093;DF157093	308767;309151	309117;311448	+;+	2649	157	87	10389	2307	1981	1496
PCYB_011600	DF157093;DF157093	312167;312314	312217;313219	-;-	957	0	0	528	29	49	33
PCYB_011610	DF157093;DF157093;DF157093;DF157093;DF157093;DF157093;DF157093;DF157093;DF157093;DF157093;DF157093;DF157093;DF157093;DF157093	315887;316257;316744;316977;317203;317491;317870;318109;318353;318592;318852;319072;319245;319451	315977;316522;316822;317070;317335;317562;317945;318191;318403;318648;318944;319116;319299;319530	+;+;+;+;+;+;+;+;+;+;+;+;+;+	1275	0	68	1692	621	158	122
PCYB_011620	DF157093;DF157093	322631;324789	324368;325885	+;+	2835	22	0	3268	1338	452	191
PCYB_011630	DF157093	326594	327610	-	1017	0	0	609	856	183	108
PCYB_011640	DF157093;DF157093	328017;334182	334139;336080	-;-	8022	0	0	1110	230	210	53
PCYB_011650	DF157093;DF157093;DF157093;DF157093	337258;338221;338613;339489	338040;338334;339254;341378	-;-;-;-	3429	0	0	647	352	214	120
PCYB_011660	DF157093;DF157093	342708;343125	342948;343333	+;+	450	135	0	934	618	501	138
PCYB_011670	DF157093;DF157093;DF157093;DF157093;DF157093;DF157093	343885;344180;345031;346260;347456;347656	343991;344272;345831;346995;347502;348223	-;-;-;-;-;-	2352	0	0	628	687	226	166
PCYB_011680	DF157093;DF157093	349959;350735	350602;351866	-;-	1776	0	0	4212	2296	897	652
PCYB_011690	DF157093;DF157093	353095;353690	353171;354668	-;-	1056	0	0	308	64	277	66
PCYB_011700	DF157093;DF157093	356957;357453	357075;357690	+;+	357	67	0	314	85	88	73
PCYB_011710	DF157093;DF157093;DF157093;DF157093;DF157093	358467;359993;361878;362379;363329	359461;361319;362021;363034;365858	-;-;-;-;-	5652	41	25	983	239	124	18
PCYB_011720	DF157093;DF157093;DF157093;DF157093;DF157093;DF157093;DF157093;DF157093;DF157093;DF157093;DF157093;DF157093	369263;369953;370582;374316;374761;375740;376024;376336;376635;377190;378118;378500	369883;370228;374001;374547;375488;375884;376136;376612;377032;377615;378144;380080	-;-;-;-;-;-;-;-;-;-;-;-	8244	2	2	1657	544	610	116
PCYB_011730	DF157093	381914	383425	+	1512	36	0	1420	488	2510	309
PCYB_011740	DF157093;DF157093	385899;388182	388159;388212	+;+	2292	0	146	270	73	41	15
PCYB_011750	DF157093;DF157093;DF157093;DF157093	392387;392837;393160;393467	392566;393005;393339;393552	-;-;-;-	615	0	106	1270	1109	140	150
PCYB_011760	DF157093;DF157093	394402;394547	394491;395851	+;+	1395	46	1	678	367	137	79
PCYB_011770	DF157093;DF157093;DF157093;DF157093;DF157093	396210;396402;396748;397089;397451	396286;396488;396912;397320;397702	-;-;-;-;-	813	0	1	510	674	193	131
PCYB_011780	DF157093;DF157093	398887;399739	399186;399897	-;-	459	4	0	5166	7669	2709	1495
PCYB_011790	DF157093;DF157093	402265;402425	402339;403294	-;-	945	154	0	878	913	363	200
PCYB_011800	DF157093;DF157093	403963;404835	404786;405099	-;-	1089	0	0	436	254	75	41
PCYB_011810	DF157093	405586	406878	+	1293	0	0	2329	3440	662	433
PCYB_011820	DF157093;DF157093;DF157093	407522;411851;412551	410852;411872;412602	-;-;-	3405	0	0	784	237	80	62
PCYB_011830	DF157093;DF157093	413455;413869	413823;414009	-;-	510	0	0	45	0	150	67
PCYB_011840	DF157093;DF157093	417154;418240	417885;419892	+;+	2385	109	0	91	20	9	3
PCYB_011850	DF157093	420826	421248	+	423	0	0	74	33	118	19
PCYB_011860	DF157093	421745	422377	-	633	0	0	270	134	60	29
PCYB_011870	DF157093;DF157093	427353;427727	427376;429877	+;+	2175	0	363	1432	308	560	115
PCYB_011880	DF157093;DF157093	432355;433552	433209;433569	-;-	873	0	0	2524	2922	1459	622
PCYB_011890	DF157093;DF157093;DF157093	434744;434984;435699	434821;435452;435712	-;-;-	561	0	0	1640	1788	839	335
PCYB_011900	DF157093;DF157093	438829;439436	438845;440531	+;+	1113	0	0	313	31	627	88
PCYB_011910	DF157093;DF157093;DF157093	442049;443516;443840	443314;443719;445417	-;-;-	3048	8	0	193	2	15	12
PCYB_011920	DF157093;DF157093;DF157093;DF157093	447387;448331;449586;450732	447811;448859;449993;451157	-;-;-;-	1788	6	0	591	227	124	47
PCYB_011930	DF157093;DF157093;DF157093	452267;452767;453678	452425;453477;453965	-;-;-	1158	0	0	787	1139	334	216
PCYB_011940	DF157093;DF157093	455339;455565	455428;455816	+;+	342	0	0	920	877	530	208
PCYB_011950	DF157093;DF157093;DF157093;DF157093;DF157093	458210;458833;459275;459648;460019	458585;459160;459361;459887;461330	+;+;+;+;+	2343	0	0	69	14	167	17
PCYB_011960	DF157093;DF157093;DF157093;DF157093;DF157093;DF157093;DF157093	462714;463052;463559;464667;465005;467212;467443	462957;463357;464577;464879;467092;467243;467536	+;+;+;+;+;+;+	3996	41	4	1537	721	409	212
PCYB_011970	DF157093;DF157093;DF157093	468526;469210;469752	468881;469560;470122	-;-;-	1078	552	0	6176	5962	1518	1255
PCYB_011980	DF157093;DF157093;DF157093;DF157093;DF157093	471001;471333;471602;471795;472067	471143;471398;471637;471914;472319	-;-;-;-;-	618	0	0	895	331	106	62
PCYB_011990	DF157093;DF157093;DF157093;DF157093	474277;474879;475183;475518	474613;475017;475248;475581	-;-;-;-	606	0	0	1395	708	285	228
PCYB_012000	DF157093;DF157093	478369;479291	479180;479708	-;-	1230	0	49	888	57	112	42
PCYB_012010	DF157093;DF157093;DF157093;DF157093	481375;482417;483516;484805	482370;482440;483989;485695	+;+;+;+	2385	84	11	1414	974	304	192
PCYB_012020	DF157093;DF157093;DF157093;DF157093;DF157093;DF157093;DF157093;DF157093	486140;486323;486599;486875;487192;487462;487725;487997	486177;486353;486714;486977;487239;487580;487857;488073	-;-;-;-;-;-;-;-	665	0	0	1523	1924	471	218
PCYB_012030	DF157093	489199	490200	+	1002	0	0	651	726	180	77
PCYB_012040	DF157093	492672	495590	+	2919	0	0	1694	450	904	167
PCYB_012050	DF157093	496364	497356	-	993	0	0	333	217	153	75
PCYB_012060	DF157093	503374	505035	-	1662	0	0	1956	106	167	144
PCYB_012070	DF157093;DF157093;DF157093;DF157093;DF157093;DF157093	507845;507950;508731;509066;509380;511292	507866;508592;508965;509191;510854;511361	+;+;+;+;+;+	2571	0	0	344	184	281	92
PCYB_012080	DF157093;DF157093	512601;512827	512751;514802	+;+	2127	0	22	2401	264	503	307
PCYB_012090	DF157093	515916	516464	-	549	1	2	731	1137	156	31
PCYB_012100	DF157093;DF157093;DF157093	518007;523097;523505	522919;523341;523569	+;+;+	5223	0	2	830	92	203	67
PCYB_012110	DF157093;DF157093;DF157093;DF157093;DF157093;DF157093;DF157093;DF157093;DF157093;DF157093;DF157093	523704;525519;525941;526930;527236;527565;527803;528020;528286;528462;528819	525345;525688;526681;527012;527316;527621;527883;528084;528359;528549;528865	-;-;-;-;-;-;-;-;-;-;-	3129	0	25	302	116	298	70
PCYB_012120	DF157093	529830	530213	-	384	0	0	4	1	0	0
PCYB_012130	DF157093;DF157093	532163;533224	533082;535285	+;+	2982	0	0	83	10	49	15
PCYB_012140	DF157093;DF157093;DF157093;DF157093;DF157093;DF157093;DF157093	536272;536488;536831;537085;537381;538756;539775	536324;536638;536923;537225;537743;539707;539785	+;+;+;+;+;+;+	1764	0	0	497	382	546	189
PCYB_012150	DF157093;DF157093	545320;549835	549651;549918	+;+	4416	0	7	686	86	146	53
PCYB_012160	DF157093;DF157093	551011;551678	551086;552621	-;-	1020	0	0	384	149	818	738
PCYB_012170	DF157093;DF157093	557000;557256	557182;560378	+;+	3306	0	0	71	27	133	42
PCYB_012180	DF157093;DF157093;DF157093;DF157093;DF157093	560698;561396;561707;561910;562047	561283;561667;561806;561949;562141	+;+;+;+;+	1093	0	0	308	484	555	239
PCYB_012190	DF157093;DF157093	569598;572461	572424;573302	+;+	3669	0	0	0	0	2439	160
PCYB_012200	DF157093	575523	575813	-	291	0	0	107	5	86	4
PCYB_012210	DF157093;DF157093	578665;579922	579801;580308	-;-	1524	0	0	25	0	1127	104
PCYB_012220	DF157093;DF157093;DF157093;DF157093;DF157093;DF157093	583121;583625;583983;584152;584332;585029	583417;583746;584049;584213;584471;585165	+;+;+;+;+;+	825	0	0	1712	1514	819	554
PCYB_012230	DF157093;DF157093	587701;587897	587833;589017	+;+	1254	3	0	1015	360	367	122
PCYB_012240	DF157093;DF157093	589435;589760	589495;590526	-;-	828	0	3	4277	614	145	148
PCYB_012250	DF157093;DF157093	591915;595408	595393;595938	+;+	4010	157	0	1349	241	1195	123
PCYB_012260	DF157093;DF157093;DF157093	600300;601297;602021	600663;601867;602129	+;+;+	1044	0	0	412	136	91	50
PCYB_012270	DF157093	610242	615503	-	5262	9	0	253	25	71	28
PCYB_012280	DF157093	626793	628799	-	2007	0	0	956	978	303	189
PCYB_012290	DF157093;DF157093	629818;631561	631305;631794	-;-	1722	0	0	400	496	286	226
PCYB_012300	DF157093;DF157093;DF157093	632844;634113;635088	633732;634554;635553	-;-;-	1797	264	15	478	253	115	83
PCYB_012310	DF157093;DF157093	639634;639975	639718;640660	+;+	771	15	40	7486	11641	2055	1250
PCYB_012320	DF157093	641178	642536	-	1359	0	0	2867	1433	1000	320
PCYB_012330	DF157093;DF157093	644783;645015	644883;647634	-;-	2721	36	0	506	79	225	36
PCYB_012340	DF157093;DF157093;DF157093;DF157093;DF157093;DF157093;DF157093;DF157093;DF157093;DF157093	649173;649491;649719;650000;650496;650792;651411;651655;651819;652431	649350;649543;649804;650019;650632;650824;651479;651679;652205;652462	-;-;-;-;-;-;-;-;-;-	1020	19	0	319	153	123	64
PCYB_012350	DF157093;DF157093	654856;655991	655687;658470	-;-	3312	1	0	391	62	60	18
PCYB_012360	DF157093	661371	663506	-	2136	0	0	574	64	107	29
PCYB_012370	DF157093;DF157093;DF157093;DF157093;DF157093;DF157093;DF157093	664732;665361;665738;666037;666220;666495;666849	665174;665554;665891;666105;666285;666611;666900	-;-;-;-;-;-;-	1095	0	0	1157	333	70	81
PCYB_012380	DF157093;DF157093	669234;671343	671123;671579	+;+	2127	1	19	221	98	165	25
PCYB_012390	DF157093	673191	676121	+	2931	102	30	823	367	378	185
PCYB_012400	DF157093;DF157093	676612;677553	677051;678309	-;-	1197	2	0	736	213	336	88
PCYB_012410	DF157093;DF157093	678889;679458	679282;679543	+;+	480	389	0	155	198	1104	114
PCYB_012420	DF157093	680103	681728	-	1626	0	0	1095	551	1111	157
PCYB_012430	DF157093;DF157093;DF157093;DF157093	684192;684391;685188;685670	684287;685080;685426;685835	-;-;-;-	1191	232	0	357	350	783	100
PCYB_012440	DF157093;DF157093;DF157093;DF157093;DF157093;DF157093	686238;686565;687155;689301;692695;693046	686312;686951;688342;692486;692940;693238	-;-;-;-;-;-	5275	0	129	1073	330	208	55
PCYB_012450	DF157093;DF157093;DF157093	695834;696674;697973	696523;697687;698218	+;+;+	1950	0	0	479	83	28	31
PCYB_012460	DF157093;DF157093;DF157093;DF157093;DF157093	698784;699028;699212;700540;701244	698835;699085;700244;700700;701793	-;-;-;-;-	1854	5	1	528	185	157	49
PCYB_012470	DF157093;DF157093	704094;705648	705572;707306	+;+	3138	2	0	784	165	32	22
PCYB_012480	DF157093	707661	708323	-	663	185	0	10063	12994	758	718
PCYB_012490	DF157093;DF157093;DF157093	712747;720320;720982	719716;720773;721135	+;+;+	7578	0	0	269	47	219	65
PCYB_012500	DF157093;DF157093	721886;724435	724342;725709	-;-	3732	85	70	3943	643	599	195
PCYB_012510	DF157093	731506	737297	-	5792	2	0	1539	301	189	39
PCYB_012520	DF157093;DF157093	747198;748326	748154;749834	+;+	2466	11	6	309	86	88	25
PCYB_012530	DF157093;DF157093	751401;755307	755110;756531	-;-	4935	1	1	1688	575	351	123
PCYB_012540	DF157093	759485	759862	+	378	0	0	2345	1998	398	233
PCYB_012550	DF157093;DF157093	760988;761241	761219;762742	+;+	1734	0	0	721	210	306	323
PCYB_012560	DF157093;DF157093;DF157093;DF157093;DF157093	765271;767090;767486;767903;768167	766945;767304;767633;768004;768333	+;+;+;+;+	2307	209	54	78	35	40	50
PCYB_012570	DF157093	769782	770603	+	822	0	0	1	0	8	7
PCYB_012577	DF157093	774186	779038	+	4853	170	47	288	132	608	314
PCYB_012580	DF157093;DF157093	786168;786655	786380;788628	+;+	2187	0	0	27	0	10745	10102
PCYB_012590	DF157093;DF157093	790896;791542	791402;791721	-;-	687	0	0	30	9	82	60
PCYB_012600	DF157093	796735	797589	+	855	0	0	24	0	1781	712
PCYB_012610	DF157093	801987	802730	+	744	0	0	24	10	915	794
PCYB_012620	DF157093;DF157093	806151;806426	806258;806998	+;+	681	0	0	6	0	120	143
PCYB_012640	DF157093;DF157093;DF157093;DF157093	817580;817887;818453;819581	817744;818369;819442;819598	-;-;-;-	1656	0	0	0	0	25	1
PCYB_012650	DF157093;DF157093	824909;826031	825997;826081	+;+	1140	0	0	0	0	20	12
PCYB_021010	DF157094	565	813	+	249	0	0	0	0	2	0
PCYB_021020	DF157094;DF157094	3333;3823	3677;4293	-;-	816	0	0	0	1	29	1
PCYB_021030	DF157094;DF157094	4717;5591	5448;5641	-;-	783	0	0	0	0	37	4
PCYB_021040	DF157094;DF157094	8107;8385	8221;8953	-;-	684	0	0	0	0	125	71
PCYB_021050	DF157094;DF157094	15079;15224	15169;15459	+;+	327	0	0	0	0	3	4
PCYB_021060	DF157094	20448	21097	+	650	0	0	0	0	36	32
PCYB_021070	DF157094	26789	27253	+	465	0	0	0	0	0	1
PCYB_021080	DF157094	34160	35031	+	872	0	0	8	1	767	617
PCYB_021090	DF157094;DF157094	39295;39674	39384;40843	+;+	1260	0	0	49	7	4353	3352
PCYB_021100	DF157094;DF157094	44555;45121	44917;45147	-;-	390	0	0	0	0	1	12
PCYB_021110	DF157094;DF157094	49926;51112	50852;51162	-;-	978	0	0	0	0	1918	1274
PCYB_021120	DF157094;DF157094;DF157094	54154;55435;56498	54876;56235;56566	-;-;-	1593	0	0	24	0	365	311
PCYB_021130	DF157094;DF157094	62568;63515	63262;63676	-;-	857	0	0	40	13	1447	1108
PCYB_021140	DF157094;DF157094	68263;68790	68634;69518	-;-	1101	0	0	144	37	2184	1898
PCYB_021150	DF157094;DF157094	73678;74186	73989;74371	-;-	498	0	0	0	0	1649	1343
PCYB_021160	DF157094	79823	80209	+	387	0	0	0	0	728	547
PCYB_021170	DF157094;DF157094;DF157094	83895;84485;84812	84133;84638;85018	-;-;-	600	0	0	19	2	840	692
PCYB_021180	DF157094;DF157094;DF157094	90774;91125;92701	90895;91841;92731	+;+;+	870	0	0	13	0	1089	742
PCYB_021190	DF157094;DF157094	95279;95449	95326;97437	+;+	2037	0	0	30	6	392	200
PCYB_021200	DF157094;DF157094	99291;100172	99998;100396	-;-	933	0	0	520	831	53	25
PCYB_021210	DF157094;DF157094	104798;105167	104877;105752	+;+	666	0	0	13	0	413	105
PCYB_021220	DF157094	108864	109178	+	315	0	0	4	0	789	467
PCYB_021230	DF157094;DF157094;DF157094	112822;113360;113967	113124;113645;115834	+;+;+	2457	0	0	171	96	1140	1356
PCYB_021233	DF157094	116864	121132	-	4269	3074	740	50921	9139	16010	5459
PCYB_021237	DF157094	124279	126345	-	2067	533	97	7638	289	521	274
PCYB_021240	DF157094;DF157094;DF157094;DF157094;DF157094;DF157094	131662;132039;133087;134880;135410;136176	131947;132850;134849;135348;135960;136869	-;-;-;-;-;-	4575	0	0	52	1	28	21
PCYB_021250	DF157094;DF157094;DF157094	144773;145351;145483	145294;145388;145507	-;-;-	585	0	0	9	0	17	4
PCYB_021260	DF157094;DF157094;DF157094	146897;147465;147654	147301;147565;148540	+;+;+	1393	12	0	525	583	283	114
PCYB_021270	DF157094;DF157094;DF157094	149715;149963;150295	149768;150094;150351	+;+;+	243	0	0	423	370	906	144
PCYB_021280	DF157094;DF157094;DF157094;DF157094;DF157094;DF157094;DF157094;DF157094	151817;152346;152678;152912;153236;153577;153815;154165	152190;152511;152741;153042;153319;153664;153939;155280	-;-;-;-;-;-;-;-	2148	21	59	2703	686	1224	320
PCYB_021290	DF157094	158397	159125	+	729	2	11	436	457	1240	235
PCYB_021300	DF157094;DF157094;DF157094;DF157094;DF157094	160159;160699;160903;161179;161829	160476;160786;160992;161631;162010	+;+;+;+;+	1131	0	0	1377	1418	680	377
PCYB_021310	DF157094;DF157094	164419;165598	165291;165714	-;-	990	0	0	446	182	66	26
PCYB_021320	DF157094;DF157094	167892;168192	168025;171201	+;+	3144	12	22	1042	375	425	75
PCYB_021330	DF157094;DF157094;DF157094	172103;172369;172820	172189;172625;172898	+;+;+	423	0	0	926	1538	237	194
PCYB_021340	DF157094;DF157094;DF157094;DF157094;DF157094;DF157094	174645;176462;179008;179208;179519;179804	176257;178742;179103;179330;179674;179911	+;+;+;+;+;+	4377	0	0	115	17	376	27
PCYB_021350	DF157094	181018	181599	+	582	0	17	1007	894	462	322
PCYB_021360	DF157094;DF157094;DF157094	182203;183020;183666	182778;183474;183735	-;-;-	1101	0	0	2429	1638	1638	693
PCYB_021370	DF157094;DF157094	187800;188224	187834;189580	+;+	1392	3	0	2556	1750	7599	1216
PCYB_021380	DF157094;DF157094;DF157094;DF157094;DF157094;DF157094;DF157094;DF157094;DF157094	190443;190671;190912;191165;191498;192090;192378;192727;194496	190480;190720;190950;191244;191895;192222;192704;194345;196431	-;-;-;-;-;-;-;-;-	4620	0	0	1257	273	310	243
PCYB_021390	DF157094;DF157094	199026;199254	199039;203457	-;-	4218	99	17	439	48	74	52
PCYB_021400	DF157094;DF157094	204985;205309	205059;205917	+;+	684	227	323	2090	2821	1186	460
PCYB_021410	DF157094	206760	206975	-	216	0	0	186	359	87	57
PCYB_021420	DF157094;DF157094	207554;208315	208214;209840	+;+	2187	0	5	295	36	818	86
PCYB_021430	DF157094;DF157094;DF157094	209907;210337;210772	209933;210579;210987	-;-;-	486	0	0	95	25	1950	172
PCYB_021440	DF157094;DF157094;DF157094;DF157094;DF157094;DF157094;DF157094;DF157094;DF157094;DF157094;DF157094;DF157094;DF157094;DF157094;DF157094;DF157094;DF157094	211530;211772;212021;212236;212470;213308;213584;213837;214045;214379;214586;214881;215223;215667;215913;216143;216528	211662;211907;212048;212318;212641;213370;213645;213903;214189;214438;214707;215083;215376;215694;216018;216268;216989	-;-;-;-;-;-;-;-;-;-;-;-;-;-;-;-;-	2150	90	41	1576	1033	796	217
PCYB_021450	DF157094;DF157094	217872;219169	219047;219297	-;-	1305	0	0	1571	675	208	74
PCYB_021460	DF157094;DF157094	220788;221138	220881;221550	+;+	507	69	0	379	77	131	72
PCYB_021470	DF157094;DF157094;DF157094	221988;222337;222580	222180;222390;222815	+;+;+	483	136	0	907	385	131	68
PCYB_021480	DF157094;DF157094	223699;224025	223873;224329	+;+	480	0	0	1207	1615	511	328
PCYB_021490	DF157094;DF157094	225470;225841	225598;226218	+;+	507	0	0	785	714	1107	220
PCYB_021500	DF157094;DF157094	227767;228109	227891;228946	+;+	963	0	0	216	153	1524	199
PCYB_021510	DF157094	230562	231041	+	480	0	0	2661	2982	327	369
PCYB_021520	DF157094;DF157094;DF157094	231654;232159;234955	231954;234630;235171	-;-;-	2990	0	0	36	43	10410	862
PCYB_021530	DF157094	236554	237303	-	750	0	0	182	69	514	50
PCYB_021540	DF157094;DF157094;DF157094;DF157094;DF157094;DF157094;DF157094;DF157094;DF157094;DF157094;DF157094;DF157094	239777;239968;240260;240446;240663;240951;241098;241442;241645;241975;242260;242548	239851;240021;240313;240516;240842;241038;241312;241497;241715;242106;242327;242563	-;-;-;-;-;-;-;-;-;-;-;-	1080	185	6	939	402	350	126
PCYB_021550	DF157094;DF157094;DF157094;DF157094;DF157094	244150;246844;247560;247869;248054	246750;246948;247686;247950;248096	+;+;+;+;+	2958	27	0	196	116	64	20
PCYB_021560	DF157094;DF157094;DF157094;DF157094;DF157094;DF157094	248672;249086;249471;249884;250328;250589	248941;249278;249639;250010;250402;250681	+;+;+;+;+;+	927	1	2	1027	1348	524	247
PCYB_021570	DF157094	251278	251976	-	699	0	0	2406	1840	563	169
PCYB_021580	DF157094;DF157094;DF157094;DF157094;DF157094;DF157094	254744;255340;255863;256050;256238;257036	254982;255500;255930;256133;256309;257173	+;+;+;+;+;+	762	0	0	1260	1336	84	95
PCYB_021590	DF157094;DF157094	258020;263182	263089;263955	-;-	5844	344	40	2357	567	792	317
PCYB_021600	DF157094;DF157094	269195;271004	270730;271444	-;-	1977	25	0	2088	729	125	79
PCYB_021610	DF157094;DF157094;DF157094	272698;273370;273686	273207;273464;273960	+;+;+	880	582	0	4252	6151	1395	927
PCYB_021620	DF157094	275260	275910	+	651	0	0	498	482	208	132
PCYB_021630	DF157094	276105	279540	-	3436	0	0	1129	570	277	172
PCYB_021640	DF157094	280666	282251	-	1586	59	0	584	123	76	54
PCYB_021650	DF157094;DF157094;DF157094;DF157094;DF157094;DF157094;DF157094;DF157094;DF157094;DF157094;DF157094;DF157094	283301;285503;286454;288056;288810;288959;290912;291337;292978;293794;295274;296179	285151;286129;287383;288235;288884;290539;291244;292920;293703;294777;295812;296265	-;-;-;-;-;-;-;-;-;-;-;-	9497	424	236	1686	201	215	46
PCYB_021660	DF157094;DF157094;DF157094;DF157094;DF157094	304344;308583;308819;309130;310013	308406;308655;308948;309171;310051	+;+;+;+;+	4347	0	78	2132	253	433	135
PCYB_021670	DF157094	310403	310963	-	561	0	0	2659	1465	994	531
PCYB_021680	DF157094;DF157094;DF157094;DF157094;DF157094	313556;313864;314104;314420;314841	313738;313938;314200;314538;315008	-;-;-;-;-	642	0	0	756	848	179	135
PCYB_021690	DF157094	315570	316869	+	1300	0	0	1385	1509	446	167
PCYB_021700	DF157094;DF157094;DF157094;DF157094;DF157094;DF157094	316730;317187;317412;317716;318058;318243	317036;317246;317492;317802;318125;318366	-;-;-;-;-;-	727	0	40	1117	1164	1335	167
PCYB_021710	DF157094;DF157094	319228;319980	319929;320525	-;-	1248	0	0	449	264	700	152
PCYB_021720	DF157094;DF157094;DF157094;DF157094;DF157094;DF157094	323362;323474;323746;323882;324137;324514	323388;323586;323784;323951;324220;324613	-;-;-;-;-;-	433	0	0	368	379	509	72
PCYB_021730	DF157094;DF157094	325558;326236	325568;329926	-;-	3702	0	1	733	249	124	113
PCYB_021740	DF157094;DF157094	331117;331915	331539;332016	-;-	525	1	5	80	22	26	6
PCYB_021750	DF157094;DF157094	333487;335587	334716;335943	-;-	1587	0	21	262	30	50	35
PCYB_021760	DF157094;DF157094;DF157094;DF157094	338141;338530;338860;339279	338386;338663;338960;339733	-;-;-;-	936	82	41	1220	1055	542	352
PCYB_021770	DF157094;DF157094;DF157094	342410;345477;345978	345341;345775;346304	+;+;+	3558	0	31	2862	177	213	76
PCYB_021780	DF157094;DF157094	347321;347589	347460;348078	+;+	630	0	26	159	277	424	50
PCYB_021790	DF157094	350123	351226	+	1104	16	13	646	323	352	84
PCYB_021800	DF157094	352787	354886	+	2100	0	0	925	602	311	122
PCYB_021810	DF157094;DF157094	355297;356549	356425;356712	-;-	1293	241	8	3042	2278	695	325
PCYB_021820	DF157094;DF157094	358607;360128	359897;361563	+;+	2727	0	7	2884	1305	652	91
PCYB_021830	DF157094;DF157094	362431;371441	370064;371453	-;-	7647	102	0	1808	389	243	36
PCYB_021840	DF157094;DF157094;DF157094	374996;375389;378290	375138;378096;379461	+;+;+	4023	0	0	1055	576	339	95
PCYB_021850	DF157094	380364	381464	+	1101	0	0	749	892	502	232
PCYB_021860	DF157094;DF157094	382165;382621	382375;382832	+;+	423	0	0	72	51	28	8
PCYB_021870	DF157094;DF157094;DF157094	383342;384421;384759	383416;384544;385231	+;+;+	672	0	0	1149	1309	239	31
PCYB_021880	DF157094;DF157094	386416;386689	386487;388194	+;+	1578	0	61	1198	841	335	253
PCYB_021890	DF157094	388640	389080	-	441	1	0	1207	1692	219	241
PCYB_021900	DF157094;DF157094	392443;393484	393456;394158	-;-	1689	0	0	6228	2118	582	126
PCYB_021910	DF157094;DF157094;DF157094;DF157094	395442;395669;395920;397272	395483;395869;396791;397998	-;-;-;-	1842	0	0	165	431	378	76
PCYB_021920	DF157094	398814	402512	-	3699	0	0	500	62	190	59
PCYB_021930	DF157094;DF157094;DF157094	403678;404598;404690	404246;404623;404955	+;+;+	861	0	0	262	295	87	96
PCYB_021940	DF157094;DF157094	404686;405467	405408;406054	-;-	1311	0	0	2817	1847	497	320
PCYB_021950	DF157094;DF157094	412970;416935	416816;418219	-;-	5132	93	156	1333	628	363	146
PCYB_021970	DF157094	422860	423952	+	1093	0	0	1451	958	19	7
PCYB_021980	DF157094;DF157094;DF157094	425720;426471;427595	425786;427452;428270	-;-;-	1725	0	0	128	37	185	3
PCYB_021990	DF157094;DF157094	431281;431748	431650;431905	-;-	528	3	0	67	79	17	0
PCYB_022000	DF157094;DF157094	433675;434410	433839;435156	-;-	912	0	30	744	175	287	83
PCYB_022010	DF157094;DF157094;DF157094;DF157094;DF157094;DF157094	437527;437863;438139;438393;438868;439282	437645;437935;438261;438594;439109;439359	+;+;+;+;+;+	837	0	0	59	23	242	20
PCYB_022020	DF157094;DF157094;DF157094;DF157094	441329;441565;442036;442436	441394;441842;442159;443197	-;-;-;-	1230	0	0	641	243	102	44
PCYB_022030	DF157094;DF157094;DF157094;DF157094;DF157094	443659;444309;444836;446379;446733	444053;444564;445924;446631;447679	-;-;-;-;-	2940	0	0	540	106	135	35
PCYB_022040	DF157094;DF157094;DF157094;DF157094;DF157094;DF157094;DF157094;DF157094;DF157094;DF157094	449868;450223;450600;450917;451143;451752;452486;453489;454186;455057	450054;450312;450712;451010;451530;452322;453332;453924;454699;455929	-;-;-;-;-;-;-;-;-;-	4113	98	5	1529	574	116	69
PCYB_022050	DF157094;DF157094;DF157094	458648;460054;462574	459649;461892;463722	+;+;+	3990	165	24	1157	119	352	159
PCYB_022060	DF157094;DF157094	465371;466667	466432;467704	+;+	2100	0	0	1605	208	156	83
PCYB_022070	DF157094;DF157094	469725;470823	470637;471247	+;+	1338	2	0	9598	7081	677	926
PCYB_022080	DF157094;DF157094;DF157094;DF157094	473738;474441;476325;477870	474396;476301;477836;478070	+;+;+;+	4233	71	4	1109	212	100	75
PCYB_022090	DF157094;DF157094;DF157094;DF157094;DF157094;DF157094	479335;479603;479884;480154;480786;480996	479395;479674;479982;480399;480857;481066	+;+;+;+;+;+	621	0	0	732	601	482	70
PCYB_022100	DF157094	483160	484341	+	1182	0	0	1064	454	212	98
PCYB_022110	DF157094	486322	487344	+	1023	0	2	366	281	322	109
PCYB_022120	DF157094;DF157094	488969;492500	492330;492809	+;+	3672	2	0	878	196	424	102
PCYB_022130	DF157094;DF157094;DF157094;DF157094	493279;505296;506990;507474	505020;506756;507210;507714	-;-;-;-	13665	26	0	901	150	151	53
PCYB_022140	DF157094;DF157094;DF157094;DF157094;DF157094;DF157094	509748;510075;510385;510729;512720;517621	509803;510243;510453;512648;517514;519578	-;-;-;-;-;-	8967	173	417	6250	1083	848	290
PCYB_022150	DF157094;DF157094;DF157094;DF157094	524695;524883;526242;526551	524852;526107;526317;526963	+;+;+;+	1872	0	0	592	320	759	82
PCYB_022160	DF157094;DF157094	527557;527952	527921;528066	-;-	480	0	0	575	635	64	28
PCYB_022170	DF157094;DF157094	528388;528737	528501;528949	-;-	327	0	0	434	390	57	30
PCYB_022180	DF157094;DF157094	530277;530497	530475;531854	+;+	1557	0	0	2165	581	200	129
PCYB_022190	DF157094;DF157094;DF157094;DF157094	532287;532561;533255;535418	532305;533174;535165;535522	-;-;-;-	2649	74	0	584	381	188	50
PCYB_022200	DF157094;DF157094	536234;537888	537719;539185	-;-	2784	0	43	595	75	38	16
PCYB_022210	DF157094	541084	542601	-	1518	0	8	321	185	531	144
PCYB_022220	DF157094	543965	546295	-	2331	104	0	1205	406	101	79
PCYB_022230	DF157094;DF157094;DF157094	547320;547636;548024	547456;547717;548698	+;+;+	894	37	1	3325	3337	2309	1478
PCYB_022240	DF157094;DF157094	549471;551510	551129;551683	-;-	1833	0	0	300	88	156	18
PCYB_022250	DF157094;DF157094;DF157094	552788;555785;556057	555580;555891;556090	+;+;+	2934	0	0	1781	822	170	139
PCYB_022260	DF157094;DF157094	556330;557890	557595;559308	-;-	2685	16	0	637	180	91	50
PCYB_022270	DF157094	561664	564684	+	3021	105	58	4480	340	378	205
PCYB_022280	DF157094;DF157094	570143;570254	570224;576045	+;+	5874	0	0	1217	196	93	37
PCYB_022290	DF157094;DF157094	577064;578088	577899;578241	-;-	990	0	0	5460	3440	737	579
PCYB_022300	DF157094;DF157094;DF157094;DF157094;DF157094;DF157094	580104;583294;585280;586509;588317;594951	583224;585209;586482;588266;594921;595203	-;-;-;-;-;-	14856	29	0	714	143	289	40
PCYB_022310	DF157094;DF157094;DF157094	596658;596805;597377	596721;596832;598568	+;+;+	1284	0	0	303	210	322	62
PCYB_022320	DF157094	599170	599835	-	666	0	0	1205	1302	322	177
PCYB_022330	DF157094;DF157094	600490;601040	600674;601310	+;+	456	0	0	611	713	345	145
PCYB_022340	DF157094;DF157094;DF157094;DF157094	601354;601744;602031;602462	601437;601904;602173;602598	-;-;-;-	525	0	0	202	214	180	35
PCYB_022350	DF157094;DF157094;DF157094;DF157094;DF157094;DF157094;DF157094	604953;606401;606854;610110;610658;611126;611372	606363;606675;609920;610359;611002;611207;611395	+;+;+;+;+;+;+	5454	53	110	1397	608	803	156
PCYB_022360	DF157094;DF157094;DF157094;DF157094;DF157094	611923;612417;613244;613724;614596	612281;612936;613351;614482;614736	-;-;-;-;-	1887	24	0	28	0	187	48
PCYB_022370	DF157094;DF157094	616951;618411	618251;618522	+;+	1413	0	0	1192	1291	520	312
PCYB_022380	DF157094;DF157094;DF157094;DF157094;DF157094;DF157094;DF157094;DF157094;DF157094	618551;618792;618953;619151;619398;619614;619807;620130;620819	618604;618841;619013;619243;619463;619658;619860;620468;621283	-;-;-;-;-;-;-;-;-	1227	0	0	854	1020	364	191
PCYB_022390	DF157094;DF157094;DF157094;DF157094;DF157094	621944;622253;622463;622691;622964	621944;622323;622531;622811;623013	+;+;+;+;+	312	83	43	1095	973	312	126
PCYB_022400	DF157094;DF157094;DF157094	624658;626872;627756	626395;627691;632710	+;+;+	7513	68	163	1839	613	578	91
PCYB_022410	DF157094;DF157094	633898;634329	634104;634835	+;+	714	221	13	1136	1065	315	250
PCYB_022420	DF157094;DF157094	635825;638005	637968;638524	-;-	2664	0	0	1700	546	373	352
PCYB_022430	DF157094	639949	641148	+	1200	0	0	788	844	361	317
PCYB_022440	DF157094	642855	643748	+	894	0	51	491	398	200	79
PCYB_022450	DF157094;DF157094;DF157094;DF157094;DF157094;DF157094	645936;646205;646623;646822;647120;647374	646131;646416;646689;646936;647223;647494	+;+;+;+;+;+	815	151	197	2363	2078	745	350
PCYB_022460	DF157094;DF157094;DF157094;DF157094	647700;648183;648235;649036	648129;648202;648803;650170	-;-;-;-	2154	0	0	668	580	455	138
PCYB_022470	DF157094	652077	652340	+	264	135	0	141	98	1040	84
PCYB_022480	DF157094	654842	666237	+	11396	0	0	19	0	289	28
PCYB_022490	DF157094;DF157094	669828;670233	670057;670335	-;-	333	0	0	486	341	149	117
PCYB_022500	DF157094	671203	673796	+	2594	0	0	1213	320	188	151
PCYB_022510	DF157094;DF157094;DF157094	674688;676613;677562	676397;677421;677856	-;-;-	2814	0	0	1306	585	309	120
PCYB_022520	DF157094;DF157094	686132;686250	686190;690033	+;+	3843	68	1	4303	628	379	246
PCYB_022530	DF157094;DF157094;DF157094	693102;693471;693784	693281;693611;693939	+;+;+	477	0	0	89	2	64	7
PCYB_022540	DF157094;DF157094	695333;702055	702030;704503	-;-	9147	44	79	3317	997	436	56
PCYB_022543	DF157094	707601	707673	+	73	0	0	0	4	13	0
PCYB_022547	DF157094	708759	708830	-	72	1	0	0	0	14	1
PCYB_022550	DF157094;DF157094	713261;713498	713390;713838	-;-	471	0	0	0	0	286	13
PCYB_022560	DF157094;DF157094	717030;717446	717146;718786	+;+	1458	0	0	0	0	7901	5267
PCYB_022570	DF157094	724450	724653	+	204	0	0	0	0	111	66
PCYB_031010	DF157095;DF157095;DF157095	89;574;1188	550;1136;1323	-;-;-	1161	0	0	0	0	123	34
PCYB_031020	DF157095;DF157095	3557;4270	4093;4890	-;-	1158	0	0	0	0	15	7
PCYB_031030	DF157095	10854	11375	+	522	0	0	0	0	257	39
PCYB_031040	DF157095;DF157095	21327;21542	21425;21850	+;+	408	0	0	0	0	7	1
PCYB_031050	DF157095;DF157095	25096;25415	25345;25725	+;+	561	0	0	0	1	1	1
PCYB_031060	DF157095;DF157095	28108;28385	28182;29011	+;+	702	0	0	25	0	120	17
PCYB_031070	DF157095;DF157095	30490;31799	31755;32299	-;-	1767	20	0	1169	746	519	277
PCYB_031080	DF157095;DF157095	33506;34645	34613;34721	+;+	1185	0	0	327	345	512	115
PCYB_031090	DF157095;DF157095;DF157095	35763;36043;36270	35918;36113;36435	-;-;-	393	9	0	310	232	278	68
PCYB_031100	DF157095;DF157095	38376;43523	43391;47935	+;+	9429	0	0	1583	193	379	277
PCYB_031110	DF157095;DF157095	51791;53463	52933;53486	+;+	1167	0	0	463	165	329	76
PCYB_031120	DF157095;DF157095;DF157095;DF157095	55538;56369;57855;58080	56302;57802;57992;58202	+;+;+;+	2460	0	0	417	245	81	21
PCYB_031130	DF157095;DF157095	60130;62304	62126;62925	-;-	2619	0	0	1904	33	198	43
PCYB_031140	DF157095;DF157095;DF157095;DF157095;DF157095;DF157095	70402;70756;71197;71611;71914;73534	70611;71055;71295;71718;73317;73560	-;-;-;-;-;-	2148	246	0	1062	423	564	282
PCYB_031150	DF157095;DF157095	76494;78737	78700;79100	-;-	2571	36	0	317	55	14	4
PCYB_031160	DF157095;DF157095	86029;86526	86349;90533	+;+	4329	16	0	1322	715	419	135
PCYB_031170	DF157095;DF157095	91178;91603	91372;91695	-;-	288	0	4	119	161	86	31
PCYB_031180	DF157095;DF157095;DF157095	93067;93636;95442	93486;95270;104306	-;-;-	10920	33	4	327	131	138	51
PCYB_031190	DF157095;DF157095	107773;108052	107853;108480	-;-	510	0	0	724	1236	302	198
PCYB_031200	DF157095;DF157095;DF157095;DF157095;DF157095;DF157095;DF157095;DF157095	109552;109834;110235;110650;110949;112108;112703;113506	109649;110085;110403;110716;111987;112162;112758;113563	-;-;-;-;-;-;-;-	1794	17	38	1316	747	271	134
PCYB_031210	DF157095;DF157095	115277;116796	116230;116879	-;-	1038	14	0	1074	1190	111	13
PCYB_031220	DF157095	118532	119916	-	1385	0	0	46	24	106	4
PCYB_031230	DF157095	121586	122264	-	679	0	0	631	460	16	1
PCYB_031240	DF157095;DF157095	134238;143903	143775;144159	+;+	9795	503	0	19372	6755	28	5
PCYB_031250	DF157095;DF157095	144558;146907	146746;147111	-;-	2394	271	0	1186	903	34	2
PCYB_031260	DF157095;DF157095	148055;148314	148163;150244	-;-	2040	0	0	25	0	3	2
PCYB_031270	DF157095	151660	152799	-	1140	0	0	0	0	41	8
PCYB_031280	DF157095;DF157095;DF157095	154231;154669;155129	154492;154972;156197	-;-;-	1635	95	0	1189	499	292	166
PCYB_031290	DF157095;DF157095;DF157095;DF157095;DF157095;DF157095;DF157095	157570;157878;158135;158364;158964;161141;162661	157693;157959;158201;158744;161051;162564;162847	-;-;-;-;-;-;-	4353	0	0	3103	639	282	118
PCYB_031300	DF157095;DF157095;DF157095;DF157095;DF157095;DF157095;DF157095;DF157095;DF157095;DF157095	167092;167479;167874;168213;168405;168810;169124;169542;169746;170133	167221;167619;168060;168271;168568;168933;169383;169629;169929;170211	+;+;+;+;+;+;+;+;+;+	1416	0	0	101	38	64	9
PCYB_031310	DF157095;DF157095	171258;175551	175527;175639	-;-	4359	4716	156	61611	29917	78	29
PCYB_031320	DF157095;DF157095	181372;181557	181422;190616	+;+	9111	23	25	4535	1244	607	225
PCYB_031330	DF157095;DF157095	191241;191872	191630;192156	-;-	675	0	0	212	332	79	88
PCYB_031340	DF157095;DF157095;DF157095;DF157095;DF157095;DF157095;DF157095;DF157095;DF157095	193067;193341;193757;194127;194377;194734;194994;195241;195431	193103;193660;193874;194268;194419;194861;195043;195305;195475	+;+;+;+;+;+;+;+;+	948	0	0	1188	1961	413	204
PCYB_031350	DF157095;DF157095	196030;202188	202127;202734	-;-	6645	0	32	3630	769	336	92
PCYB_031360	DF157095	206719	207033	+	315	0	0	645	699	288	214
PCYB_031370	DF157095;DF157095;DF157095;DF157095;DF157095	208101;209305;209912;210499;210805	209266;209688;210352;210586;210966	-;-;-;-;-	2241	0	2	796	496	246	70
PCYB_031380	DF157095;DF157095;DF157095	213982;215653;215773	215568;215689;215996	+;+;+	1848	71	0	595	459	503	259
PCYB_031390	DF157095;DF157095	216863;218388	218238;218496	-;-	1485	0	0	3450	959	779	415
PCYB_031400	DF157095;DF157095	222306;223317	222709;223413	+;+	501	0	0	132	55	4888	426
PCYB_031410	DF157095;DF157095;DF157095;DF157095;DF157095;DF157095	224822;225071;225243;225552;225855;226343	224886;225116;225318;225665;226119;226562	+;+;+;+;+;+	786	0	0	889	897	501	239
PCYB_031420	DF157095;DF157095	227271;227633	227458;230126	-;-	2682	97	3	1043	482	187	83
PCYB_031430	DF157095;DF157095	234132;234857	234547;235019	+;+	579	0	0	1146	641	635	185
PCYB_031440	DF157095;DF157095;DF157095;DF157095;DF157095;DF157095;DF157095;DF157095;DF157095;DF157095;DF157095	235456;235676;236097;236365;236887;237221;237524;238619;239068;239509;239833	235519;235851;236208;236735;237093;237307;238474;238906;239148;239629;239894	+;+;+;+;+;+;+;+;+;+;+	2520	429	31	1701	863	566	106
PCYB_031450	DF157095;DF157095;DF157095;DF157095;DF157095	239989;240307;240621;241100;241378	240093;240396;240871;241180;241708	-;-;-;-;-	858	0	0	2251	1374	183	173
PCYB_031460	DF157095;DF157095;DF157095;DF157095;DF157095	242737;243064;243528;244585;244791	242859;243177;244166;244718;249807	-;-;-;-;-	6027	0	0	76	14	66	26
PCYB_031470	DF157095	252254	253123	-	870	0	0	840	316	89	62
PCYB_031480	DF157095;DF157095	253875;254565	253928;255503	+;+	993	232	0	918	1460	161	131
PCYB_031490	DF157095;DF157095;DF157095;DF157095;DF157095	256001;256263;256421;256613;257005	256050;256314;256495;256791;257227	-;-;-;-;-	579	0	0	245	37	16	13
PCYB_031500	DF157095;DF157095	258929;261218	260810;261273	+;+	1938	1	56	419	188	180	101
PCYB_031510	DF157095	261851	262171	-	321	0	0	528	266	106	40
PCYB_031520	DF157095;DF157095;DF157095	264519;264679;265077	264573;264882;265960	+;+;+	1143	0	0	49	18	15	6
PCYB_031530	DF157095;DF157095	268379;269983	268992;271990	+;+	2622	0	0	32	0	11	9
PCYB_031540	DF157095;DF157095;DF157095;DF157095;DF157095;DF157095;DF157095	273338;273561;273815;274083;274484;278078;279502	273406;273661;273941;274224;277813;279203;279556	-;-;-;-;-;-;-	4950	88	16	1427	328	244	78
PCYB_031550	DF157095;DF157095;DF157095	281807;283190;285063	282520;284042;285613	+;+;+	2118	35	0	797	318	313	27
PCYB_031560	DF157095;DF157095	287716;288395	288334;289950	-;-	2175	95	0	1005	629	270	114
PCYB_031570	DF157095	291004	291525	-	522	0	0	235	150	22	11
PCYB_031580	DF157095;DF157095	294554;295705	295513;297747	+;+	3003	185	0	815	976	227	97
PCYB_031590	DF157095;DF157095	298781;299652	299614;299960	+;+	1143	16	0	15	32	1732	201
PCYB_031600	DF157095;DF157095	301202;302045	301893;302222	-;-	870	70	0	437	43	106	37
PCYB_031610	DF157095;DF157095;DF157095;DF157095	304793;305099;305476;306407	304870;305321;306362;306421	-;-;-;-	1203	0	0	932	506	289	122
PCYB_031620	DF157095;DF157095	307505;308070	307530;309918	-;-	1875	28	57	857	651	1260	221
PCYB_031630	DF157095	314211	317204	+	2994	0	0	189	131	280	14
PCYB_031640	DF157095;DF157095;DF157095;DF157095;DF157095;DF157095;DF157095	318371;318910;319453;320565;320981;321645;321926	318738;319306;319830;320777;321492;321758;322265	-;-;-;-;-;-;-	2322	0	0	248	163	505	81
PCYB_031650	DF157095	324679	325503	-	825	0	0	14	0	6	1
PCYB_031660	DF157095;DF157095;DF157095;DF157095;DF157095	327038;327774;328930;329714;329951	327541;328719;329480;329807;330086	+;+;+;+;+	2231	33	0	543	435	282	57
PCYB_031670	DF157095;DF157095;DF157095;DF157095	330839;333769;335046;335518	333261;334147;335131;337555	-;-;-;-	4926	0	0	420	83	264	38
PCYB_031680	DF157095;DF157095	338544;340388	340187;340764	-;-	2021	0	0	2072	746	544	269
PCYB_031690	DF157095;DF157095	341456;342120	341969;342934	+;+	1329	0	172	1298	998	371	193
PCYB_031700	DF157095;DF157095	344751;346569	346307;346679	-;-	1668	0	0	387	201	92	139
PCYB_031710	DF157095;DF157095	348203;349712	349636;350188	+;+	1911	2	0	1952	1148	340	371
PCYB_031720	DF157095;DF157095	350705;351957	351732;352176	-;-	1248	0	0	947	369	309	79
PCYB_031730	DF157095;DF157095	353621;357148	357096;357235	-;-	3564	46	0	1763	129	243	85
PCYB_031740	DF157095;DF157095;DF157095;DF157095;DF157095	358678;358880;359060;359584;359906	358703;358928;359334;359683;360034	+;+;+;+;+	579	0	27	917	583	602	138
PCYB_031750	DF157095	362274	363854	+	1581	0	0	2107	1472	954	372
PCYB_031760	DF157095;DF157095;DF157095;DF157095;DF157095;DF157095;DF157095	364439;365317;365661;365978;366220;366641;366899	365167;365488;365764;366047;366250;366719;367364	-;-;-;-;-;-;-	1651	0	0	81	70	1683	325
PCYB_031770	DF157095;DF157095	368612;371056	370919;371168	-;-	2421	0	0	278	7	468	372
PCYB_031773	DF157095	373356	373437	+	82	0	0	0	2	2	1
PCYB_031777	DF157095	374751	374823	-	73	0	0	2	0	5	2
PCYB_031780	DF157095;DF157095;DF157095	375473;375943;376355	375502;376011;379192	-;-;-	2937	3	0	1820	640	99	43
PCYB_031790	DF157095	382299	383285	+	987	28	0	1326	902	194	143
PCYB_031800	DF157095	383860	384336	-	477	118	0	419	264	2046	219
PCYB_031810	DF157095;DF157095;DF157095	386307;386597;387764	386392;387159;387811	+;+;+	697	1	249	1903	2033	1424	535
PCYB_031820	DF157095;DF157095;DF157095;DF157095	388197;388591;389305;390451	388264;388879;390070;390635	-;-;-;-	1308	134	40	502	164	100	34
PCYB_031830	DF157095;DF157095;DF157095	393342;396883;397407	396845;397248;397553	+;+;+	4017	76	0	402	43	97	18
PCYB_031840	DF157095;DF157095	397957;398125	397979;400618	-;-	2517	184	0	2039	354	669	132
PCYB_031850	DF157095;DF157095	403339;405330	405165;407015	+;+	3513	0	0	11	2	4079	383
PCYB_031860	DF157095	407641	408243	-	603	0	0	291	64	40	14
PCYB_031870	DF157095;DF157095;DF157095;DF157095	408842;409085;409429;411088	409012;409387;411052;411284	-;-;-;-	2295	0	0	607	110	47	10
PCYB_031880	DF157095	412748	414790	+	2043	0	0	1124	643	147	59
PCYB_031890	DF157095;DF157095	414984;416883	416738;418577	-;-	3450	0	1	605	359	108	57
PCYB_031893	DF157095	419218	419289	+	72	0	0	0	1	1	0
PCYB_031897	DF157095	420016	420087	-	72	0	0	2	3	8	6
PCYB_031900	DF157095	420585	421049	-	465	0	0	22	5	3500	312
PCYB_031910	DF157095;DF157095	421986;423268	423054;426986	-;-	4788	0	0	1143	133	115	48
PCYB_031920	DF157095;DF157095;DF157095;DF157095;DF157095;DF157095;DF157095;DF157095;DF157095;DF157095;DF157095;DF157095;DF157095;DF157095;DF157095	428779;429526;430194;430422;430592;430795;431143;431420;435306;436237;436568;438730;439337;440040;440280	429490;429701;430266;430489;430648;430905;431290;435252;436206;436427;438593;439245;439967;440208;441830	-;-;-;-;-;-;-;-;-;-;-;-;-;-;-	11163	10	0	784	743	296	82
PCYB_031930	DF157095;DF157095;DF157095;DF157095;DF157095	444606;447482;447911;448223;448587	447298;447775;447982;448313;448655	-;-;-;-;-	3219	1	1	1314	195	1844	227
PCYB_031940	DF157095;DF157095	451524;452159	451966;453554	+;+	1839	43	0	53	40	24	11
PCYB_031950	DF157095	455173	455847	-	675	0	0	2198	3012	412	251
PCYB_031960	DF157095	457034	458200	-	1167	0	0	208	106	31	21
PCYB_031970	DF157095;DF157095	459060;459913	459885;460022	+;+	936	0	0	1047	1441	255	207
PCYB_031980	DF157095;DF157095	462282;465433	465144;465710	+;+	3141	0	17	400	118	194	195
PCYB_031990	DF157095;DF157095	466904;469105	468888;469951	-;-	2832	122	0	1400	777	273	311
PCYB_032000	DF157095;DF157095	470912;471676	470973;472549	+;+	936	0	1	528	245	69	91
PCYB_032010	DF157095;DF157095	474228;475876	475648;476011	+;+	1557	564	48	15163	6575	975	487
PCYB_032020	DF157095;DF157095;DF157095;DF157095;DF157095;DF157095;DF157095;DF157095;DF157095;DF157095;DF157095;DF157095;DF157095	477240;477652;478018;478332;478830;479088;479615;479928;480292;480711;481081;481414;481666	477450;477741;478109;478403;478930;479308;479750;480077;480385;480956;481235;481513;481836	+;+;+;+;+;+;+;+;+;+;+;+;+	1839	0	0	1930	1296	402	255
PCYB_032030	DF157095;DF157095	482168;482828	482653;484111	+;+	1770	104	96	777	1239	543	277
PCYB_032040	DF157095;DF157095;DF157095;DF157095	484803;485465;486168;487478	484984;485558;487018;487730	+;+;+;+	1380	48	0	195	24	23	29
PCYB_032050	DF157095;DF157095;DF157095	488554;489660;489899	489401;489705;489988	-;-;-	984	412	0	3944	6303	1539	1261
PCYB_032060	DF157095;DF157095	494554;496227	495510;496241	+;+	972	1	0	457	208	426	268
PCYB_032070	DF157095;DF157095;DF157095;DF157095;DF157095	497757;498043;498298;498507;498654	497921;498092;498347;498549;498690	+;+;+;+;+	345	0	0	925	1605	128	140
PCYB_032080	DF157095;DF157095;DF157095	502073;503142;503915	502697;503710;503959	+;+;+	1239	15	0	1135	344	115	39
PCYB_032090	DF157095;DF157095;DF157095	504170;504615;505155	504363;504707;505524	-;-;-	657	14	1	1199	572	60	21
PCYB_032100	DF157095;DF157095;DF157095;DF157095	507038;507711;508119;508750	507523;507948;508490;508835	+;+;+;+	1182	0	239	1654	322	115	52
PCYB_032110	DF157095;DF157095;DF157095	510539;510748;513586	510623;512595;513599	+;+;+	1947	17	69	1917	612	100	67
PCYB_032120	DF157095;DF157095	515871;516844	516669;517634	+;+	1590	0	0	919	380	2077	331
PCYB_032130	DF157095;DF157095;DF157095;DF157095;DF157095	519900;520159;520364;520568;520936	520034;520218;520426;520686;523015	-;-;-;-;-	2457	2	0	2069	554	813	112
PCYB_032140	DF157095;DF157095	525450;526874	526838;527119	-;-	1635	1	0	1445	164	80	57
PCYB_032150	DF157095;DF157095	529358;529668	529504;533630	-;-	4110	0	0	10	3	6	2
PCYB_032160	DF157095;DF157095;DF157095;DF157095;DF157095;DF157095;DF157095;DF157095	535040;535281;535632;535852;536038;536244;536560;536825	535093;535427;535722;535946;536098;536341;536679;537589	-;-;-;-;-;-;-;-	1431	212	54	2135	2359	1719	497
PCYB_032170	DF157095;DF157095	540614;547707	547526;548209	-;-	7416	25	0	175	48	253	44
PCYB_032180	DF157095;DF157095	558610;560584	560546;566758	-;-	8112	34	96	423	101	661	84
PCYB_032190	DF157095;DF157095;DF157095;DF157095;DF157095;DF157095	579729;583713;585155;586028;586357;586801	583484;584992;585844;586213;586557;586813	-;-;-;-;-;-	6126	0	0	3	28	35	5
PCYB_032200	DF157095;DF157095	588998;589412	589172;589497	+;+	261	0	0	873	747	292	156
PCYB_032210	DF157095;DF157095;DF157095;DF157095;DF157095;DF157095	591618;591907;592168;592485;592707;593060	591800;591977;592279;592589;592796;593185	+;+;+;+;+;+	687	0	216	1650	2012	1116	413
PCYB_032220	DF157095;DF157095;DF157095;DF157095;DF157095;DF157095;DF157095	594783;595061;595267;595499;596415;597598;597849	594851;595166;595316;596009;597389;597647;598607	+;+;+;+;+;+;+	2520	2	15	22	24	67	18
PCYB_032230	DF157095	599144	600553	-	1410	0	0	964	537	431	69
PCYB_032240	DF157095;DF157095	603689;604132	603745;604686	-;-	612	0	0	730	580	103	19
PCYB_032250	DF157095;DF157095;DF157095	611422;611819;612272	611482;612105;612460	+;+;+	537	0	0	99	85	15	0
PCYB_032260	DF157095;DF157095	614921;615062	614935;615841	+;+	795	0	0	145	82	59	45
PCYB_032270	DF157095;DF157095	621503;621909	621583;622532	-;-	705	0	0	0	0	17	0
PCYB_032280	DF157095;DF157095	625340;625851	625453;626621	-;-	885	0	0	295	188	49	44
PCYB_032285	DF157095;DF157095;DF157095	633773;634071;634297	633916;634150;635005	-;-;-	933	0	0	374	172	244	48
PCYB_032290	DF157095;DF157095;DF157095;DF157095;DF157095	637948;638333;638746;639107;639497	638116;638532;638928;639317;639531	-;-;-;-;-	798	0	0	0	0	202	30
PCYB_032300	DF157095;DF157095	642030;642737	642449;643063	+;+	747	0	0	32	0	244	21
PCYB_032310	DF157095;DF157095	644447;645221	644967;645317	+;+	618	226	143	3312	4098	630	438
PCYB_032320	DF157095;DF157095	645588;645922	645773;646167	-;-	432	161	40	2004	2619	1022	561
PCYB_032330	DF157095;DF157095;DF157095;DF157095;DF157095;DF157095	647981;648242;648494;648743;649472;649738	648063;648314;648587;649308;649591;649887	+;+;+;+;+;+	1086	0	0	190	54	1320	115
PCYB_032340	DF157095;DF157095	651876;653776	653649;654629	+;+	2628	0	0	6691	615	85	53
PCYB_032350	DF157095;DF157095	655166;659088	659049;659499	-;-	4296	180	49	1518	879	171	62
PCYB_032360	DF157095;DF157095	661290;662154	661913;662987	-;-	1458	120	0	3015	2112	642	142
PCYB_032370	DF157095;DF157095	665480;666096	665926;666170	-;-	522	253	0	11407	16340	3681	3044
PCYB_032380	DF157095;DF157095;DF157095	668230;668567;668985	668302;668728;669151	+;+;+	402	170	20	6387	12056	5501	4139
PCYB_032390	DF157095;DF157095	669695;671213	670909;671272	-;-	1275	0	0	2617	1634	352	234
PCYB_032400	DF157095;DF157095;DF157095;DF157095;DF157095;DF157095;DF157095;DF157095;DF157095	671941;672586;673310;673763;676004;676865;678589;678866;679514	672389;672905;673380;675951;676148;678198;678799;679264;680674	+;+;+;+;+;+;+;+;+	6279	37	99	746	584	247	78
PCYB_032410	DF157095;DF157095	681210;681942	681678;682042	+;+	570	0	0	638	356	229	98
PCYB_032420	DF157095	682212	682649	-	438	0	0	272	91	86	27
PCYB_032430	DF157095;DF157095	683702;684086	683932;684217	+;+	363	21	0	395	170	86	44
PCYB_032440	DF157095;DF157095	684642;685059	684903;685144	-;-	348	0	0	46	9	22	6
PCYB_032450	DF157095;DF157095;DF157095;DF157095;DF157095;DF157095;DF157095	687432;690156;690498;690827;691123;691447;691699	689138;690228;690569;690900;691223;691503;691741	+;+;+;+;+;+;+	2127	0	0	2373	999	535	172
PCYB_032460	DF157095;DF157095;DF157095;DF157095;DF157095;DF157095;DF157095	692159;692498;693163;693411;693702;694105;694466	692266;692658;693212;693527;693822;694195;694522	-;-;-;-;-;-;-	705	229	3	1425	2091	1003	568
PCYB_032470	DF157095;DF157095;DF157095;DF157095;DF157095;DF157095	696353;696694;696985;697225;697769;703313	696445;696822;697043;697625;703064;703715	+;+;+;+;+;+	6381	0	0	252	19	68	57
PCYB_032480	DF157095;DF157095;DF157095;DF157095;DF157095;DF157095;DF157095	704651;705021;705467;705681;705996;706287;706529	704747;705195;705527;705758;706036;706362;706567	+;+;+;+;+;+;+	567	0	0	1073	821	696	272
PCYB_032490	DF157095;DF157095;DF157095	706722;706936;707473	706787;707343;707658	+;+;+	660	230	0	1118	850	863	268
PCYB_032500	DF157095;DF157095;DF157095;DF157095;DF157095;DF157095;DF157095;DF157095;DF157095	709220;710758;711024;711381;711510;712351;715172;715274;715591	710562;710989;711167;711456;712201;715063;715240;715509;717728	+;+;+;+;+;+;+;+;+	7643	0	0	790	310	182	59
PCYB_032510	DF157095;DF157095	719991;720354	720142;720729	+;+	528	803	162	5006	8793	756	531
PCYB_032520	DF157095;DF157095;DF157095;DF157095	721074;722368;723480;723874	721093;722882;723675;724570	-;-;-;-	1428	3	0	1930	277	63	56
PCYB_032530	DF157095;DF157095	725621;726747	726704;728011	+;+	2349	0	65	866	173	166	216
PCYB_032535	DF157095;DF157095;DF157095;DF157095;DF157095;DF157095	729614;730000;730215;730476;730998;731215	729770;730089;730337;730605;731079;731364	+;+;+;+;+;+	732	15	0	1093	1694	479	404
PCYB_032540	DF157095;DF157095;DF157095	732987;733390;734208	733245;734150;734279	+;+;+	1092	0	0	373	192	73	21
PCYB_032550	DF157095;DF157095	734793;735492	735366;735594	-;-	677	162	0	3778	3375	4459	2562
PCYB_032560	DF157095	739123	740538	+	1416	62	0	384	133	3040	400
PCYB_032570	DF157095;DF157095;DF157095	742047;742372;742604	742200;742434;742710	+;+;+	324	0	68	2592	3732	1331	779
PCYB_032580	DF157095;DF157095;DF157095	743654;743936;744197	743723;743983;744315	-;-;-	237	0	0	319	245	359	118
PCYB_032590	DF157095;DF157095	747698;748276	748246;748860	+;+	1134	0	11	344	358	381	160
PCYB_032600	DF157095	750164	752250	+	2087	0	0	352	109	48	15
PCYB_032610	DF157095	752732	755053	-	2322	98	0	1295	161	105	55
PCYB_032620	DF157095;DF157095;DF157095	757480;757704;758007	757526;757750;759091	+;+;+	1179	0	0	1331	76	348	231
PCYB_032630	DF157095;DF157095	759610;760575	760418;760629	-;-	864	0	8	1175	1278	488	272
PCYB_032640	DF157095;DF157095	761761;761882	761792;763601	-;-	1752	0	28	1375	1331	588	364
PCYB_032650	DF157095;DF157095	764558;764763	764640;764919	+;+	240	37	0	890	1745	731	302
PCYB_032660	DF157095	765825	767081	+	1257	0	0	163	214	5415	654
PCYB_032670	DF157095;DF157095;DF157095;DF157095;DF157095;DF157095;DF157095;DF157095	768257;768473;768604;769175;769890;770341;770573;770773	768342;768563;768777;769496;770058;770443;770621;770831	-;-;-;-;-;-;-;-	1053	0	1	390	388	1257	197
PCYB_032680	DF157095	772319	773002	-	684	0	0	284	184	245	60
PCYB_032690	DF157095;DF157095	774134;774701	774604;775369	-;-	1140	0	0	64	0	590	41
PCYB_032700	DF157095;DF157095;DF157095;DF157095	776443;776990;777204;777463	776784;777044;777266;778202	+;+;+;+	1200	0	0	45	76	2393	267
PCYB_032710	DF157095	780437	781848	+	1412	4	0	38	0	313	67
PCYB_032720	DF157095	782224	787008	-	4785	0	0	1617	237	217	124
PCYB_032730	DF157095	788173	788943	-	771	0	0	67	46	451	58
PCYB_032740	DF157095;DF157095;DF157095	789859;790450;790625	790122;790522;790767	+;+;+	480	0	107	1536	2212	1339	542
PCYB_032750	DF157095;DF157095	792194;793013	792596;794175	+;+	1566	117	0	822	362	234	58
PCYB_032760	DF157095;DF157095;DF157095;DF157095	795676;801392;801705;801932	801135;801555;801775;802059	+;+;+;+	5823	180	39	310	163	173	47
PCYB_032770	DF157095;DF157095	802926;805931	805276;806969	-;-	3390	0	0	464	44	33	15
PCYB_032780	DF157095;DF157095	809545;812396	812311;814782	+;+	5154	0	4	617	98	174	31
PCYB_032790	DF157095;DF157095;DF157095	816909;817740;818344	817366;818235;819942	-;-;-	2553	0	34	1100	142	250	75
PCYB_032800	DF157095;DF157095	823374;824378	824347;824624	-;-	1221	0	0	326	76	106	32
PCYB_032810	DF157095;DF157095;DF157095	826423;826790;827614	826549;827391;827796	+;+;+	912	0	0	443	142	130	30
PCYB_032820	DF157095;DF157095	829393;829963	829684;830018	+;+	348	0	0	31	2	13	3
PCYB_032830	DF157095;DF157095;DF157095	830735;831263;831672	831072;831536;832004	+;+;+	945	0	0	678	892	625	113
PCYB_032840	DF157095;DF157095;DF157095;DF157095;DF157095	832647;832878;833133;833339;833683	832675;832953;833224;833494;839248	-;-;-;-;-	5919	186	0	2060	291	688	103
PCYB_032850	DF157095;DF157095;DF157095;DF157095;DF157095	842058;842457;843029;848613;849917	842283;842512;847951;849698;853258	-;-;-;-;-	9633	13	16	2120	500	225	95
PCYB_032860	DF157095;DF157095;DF157095	855079;855394;855857	855156;855557;856961	-;-;-	1347	0	0	1846	962	49	8
PCYB_032870	DF157095;DF157095	859825;861590	861511;866664	+;+	6762	0	0	45	1	251	33
PCYB_032880	DF157095;DF157095	867367;867698	867417;871585	-;-	3939	0	0	1661	596	211	60
PCYB_032890	DF157095;DF157095	873135;877266	876983;877559	+;+	4143	1	0	468	122	56	48
PCYB_032900	DF157095;DF157095;DF157095;DF157095	878054;878322;878610;879049	878088;878440;878887;879063	+;+;+;+	447	0	0	1474	2168	1296	786
PCYB_032910	DF157095;DF157095	879564;882175	881877;882311	-;-	2451	0	0	683	254	210	119
PCYB_032920	DF157095;DF157095;DF157095	887438;887735;887969	887544;887767;888167	+;+;+	339	0	0	86	2	15	2
PCYB_032923	DF157095	890692	892756	+	2065	153	0	1461	118	194	91
PCYB_032927	DF157095	893380	897178	+	3799	2044	579	50825	6441	17568	5643
PCYB_032930	DF157095;DF157095	904470;904521	904484;905075	+;+	570	0	0	75	4	1855	777
PCYB_032950	DF157095;DF157095	911861;912514	912376;912954	-;-	957	799	82	16568	17010	836	660
PCYB_032960	DF157095;DF157095	918367;918637	918441;919641	+;+	1080	0	0	1	0	105	51
PCYB_032970	DF157095;DF157095	923785;924079	923997;924170	+;+	305	0	0	0	0	13	12
PCYB_032980	DF157095	927212	927517	-	306	0	0	0	0	54	28
PCYB_032990	DF157095;DF157095	938044;938667	938291;938961	-;-	543	0	0	0	0	7892	8286
PCYB_033000	DF157095;DF157095;DF157095	944991;945316;945822	945076;945721;945959	+;+;+	630	0	0	1	7	185	143
PCYB_033010	DF157095;DF157095	948243;949260	949142;949274	-;-	915	0	0	0	0	422	130
PCYB_033020	DF157095;DF157095	956870;957159	957121;957425	-;-	519	0	0	4	2	18	12
PCYB_033030	DF157095;DF157095	962942;963130	962986;963357	+;+	273	0	0	0	0	15	2
PCYB_033040	DF157095;DF157095;DF157095	967167;967340;968070	967193;967990;968132	+;+;+	741	0	0	0	0	71	27
PCYB_033050	DF157095;DF157095	974499;974840	974780;975130	-;-	573	0	0	0	0	118	21
PCYB_033060	DF157095;DF157095	979216;980061	979923;980201	-;-	849	0	0	0	0	1562	776
PCYB_033070	DF157095;DF157095	984454;984738	984680;984825	-;-	315	0	0	4	0	4761	2264
PCYB_033080	DF157095	996231	996914	-	684	0	0	0	0	37	8
PCYB_033090	DF157095;DF157095;DF157095;DF157095;DF157095	1013751;1013877;1014306;1014490;1017529	1013794;1013950;1014384;1017388;1017585	-;-;-;-;-	3153	0	0	1	2	11	6
PCYB_041010	DF157096;DF157096	708;1612	1481;1722	-;-	885	0	0	0	0	122	8
PCYB_041020	DF157096;DF157096	7620;8601	8405;8678	-;-	864	0	0	0	0	422	191
PCYB_041030	DF157096;DF157096	12227;13505	13363;13579	-;-	1212	0	0	2	0	434	120
PCYB_041040	DF157096	17358	18287	-	930	0	0	0	0	629	437
PCYB_041050	DF157096;DF157096	21987;23173	23039;23247	-;-	1128	0	0	24	18	332	223
PCYB_041060	DF157096;DF157096	26770;33356	33183;33562	-;-	6621	0	0	3	5	2879	1653
PCYB_041070	DF157096;DF157096	38805;39483	39326;39707	-;-	747	0	0	0	0	591	481
PCYB_041080	DF157096;DF157096	43050;43299	43139;44093	+;+	885	0	0	7	1	124	86
PCYB_041090	DF157096;DF157096;DF157096	46413;46666;46969	46502;46776;47634	+;+;+	867	0	0	4	8	30	45
PCYB_041100	DF157096;DF157096	49435;51469	51287;52246	+;+	2631	0	0	1166	207	593	52
PCYB_041110	DF157096;DF157096	53995;54595	54148;55124	+;+	684	0	0	503	515	298	114
PCYB_041120	DF157096;DF157096;DF157096	55896;56059;56407	55945;56215;56433	-;-;-	234	25	0	1331	888	2216	270
PCYB_041130	DF157096	57655	58083	+	429	1	0	257	172	522	97
PCYB_041140	DF157096;DF157096	58237;59376	58764;59599	-;-	752	36	8	1843	191	412	193
PCYB_041150	DF157096;DF157096	60702;61264	61236;62063	-;-	1335	119	0	623	752	10244	1408
PCYB_041160	DF157096;DF157096	67317;67483	67333;69046	+;+	1581	0	32	597	593	495	214
PCYB_041170	DF157096;DF157096	70266;76296	76211;76670	-;-	6321	121	13	854	67	80	27
PCYB_041180	DF157096;DF157096	78494;78900	78664;79034	-;-	306	15	30	313	485	219	107
PCYB_041190	DF157096;DF157096	80611;81705	81683;82209	+;+	1578	0	3	666	531	124	105
PCYB_041200	DF157096;DF157096	83081;83669	83489;83950	+;+	691	0	79	892	1683	144	126
PCYB_041210	DF157096;DF157096	86884;87433	87296;90295	+;+	3276	142	95	1053	272	133	65
PCYB_041220	DF157096;DF157096;DF157096;DF157096	91110;91471;91695;91919	91264;91536;91759;92778	-;-;-;-	1146	0	0	60	107	157	36
PCYB_041230	DF157096;DF157096	93557;94908	94553;94939	-;-	1029	0	0	1987	1903	3307	483
PCYB_041240	DF157096	96735	98396	+	1662	0	0	566	68	212	52
PCYB_041250	DF157096	99101	99424	-	324	67	180	3824	5974	3429	2245
PCYB_041260	DF157096;DF157096;DF157096;DF157096	101537;101846;102281;102447	101678;102112;102356;102855	+;+;+;+	894	0	0	273	283	77	54
PCYB_041270	DF157096;DF157096;DF157096;DF157096;DF157096;DF157096;DF157096;DF157096;DF157096	103708;104472;104798;105034;105220;105562;107356;108711;109358	104228;104675;104908;105099;105341;107301;108441;109149;109575	+;+;+;+;+;+;+;+;+	4507	0	31	1804	911	335	124
PCYB_041280	DF157096;DF157096;DF157096;DF157096;DF157096	110409;110719;111022;111325;111717	110468;110796;111140;111424;112628	-;-;-;-;-	1269	30	0	488	173	591	69
PCYB_041290	DF157096;DF157096	116183;116772	116533;117223	-;-	803	0	0	714	302	343	199
PCYB_041300	DF157096;DF157096	118948;119420	119018;119654	+;+	306	0	0	436	230	36	23
PCYB_041310	DF157096;DF157096	120754;123592	122757;124980	+;+	3393	0	0	1460	597	238	141
PCYB_041320	DF157096	125295	126974	-	1680	203	0	8361	4137	1917	1160
PCYB_041330	DF157096;DF157096;DF157096;DF157096;DF157096	129545;130602;130933;132004;132740	130511;130757;131864;132505;132888	+;+;+;+;+	2706	0	0	232	85	313	73
PCYB_041340	DF157096	133228	134870	-	1643	0	0	62	12	399	52
PCYB_041350	DF157096	136556	138349	+	1794	0	0	867	488	24	12
PCYB_041360	DF157096;DF157096;DF157096;DF157096;DF157096	139049;140002;142040;143803;144735	139201;141885;143494;144588;144935	-;-;-;-;-	4479	4	0	1044	490	156	49
PCYB_041370	DF157096	148020	149564	-	1545	129	0	374	72	79	34
PCYB_041380	DF157096;DF157096	152163;156922	156752;157125	-;-	4794	208	50	2437	528	41	24
PCYB_041390	DF157096;DF157096	158231;159533	159496;160375	-;-	2109	0	0	1486	594	256	167
PCYB_041400	DF157096;DF157096;DF157096	161174;161432;161773	161209;161690;164768	-;-;-	3291	1	0	1739	1064	164	127
PCYB_041410	DF157096;DF157096;DF157096	165623;165977;166298	165949;166126;166363	+;+;+	543	0	0	229	257	75	27
PCYB_041420	DF157096	167359	170351	+	2993	0	69	1409	493	177	95
PCYB_041430	DF157096;DF157096;DF157096;DF157096	170743;170916;171884;175439	170831;171822;175256;175950	-;-;-;-	4881	0	0	232	77	438	52
PCYB_041440	DF157096;DF157096;DF157096;DF157096;DF157096;DF157096;DF157096;DF157096;DF157096	177548;177756;178030;178273;178664;178940;179162;179326;179582	177610;177814;178151;178395;178725;179035;179197;179413;179688	+;+;+;+;+;+;+;+;+	756	0	0	173	157	464	48
PCYB_041450	DF157096	182220	184025	+	1806	0	0	641	51	356	70
PCYB_041460	DF157096;DF157096	184596;188818	188551;188869	-;-	4008	17	0	7774	317	418	277
PCYB_041470	DF157096;DF157096	190697;192186	191755;192230	+;+	1104	7	3	1245	374	492	133
PCYB_041480	DF157096	193339	193971	-	633	0	0	130	23	54	38
PCYB_041490	DF157096;DF157096	197192;199368	199034;199909	+;+	2385	0	11	757	404	199	82
PCYB_041500	DF157096	200915	201619	-	705	0	0	39	35	110	35
PCYB_041510	DF157096;DF157096;DF157096;DF157096;DF157096;DF157096;DF157096	203994;204326;204525;204969;205490;205747;205969	204056;204361;204754;205355;205565;205798;206042	+;+;+;+;+;+;+	918	0	0	404	43	42	8
PCYB_041520	DF157096;DF157096	208363;209881	209583;211071	+;+	2412	21	0	4073	872	304	39
PCYB_041530	DF157096;DF157096;DF157096;DF157096;DF157096;DF157096;DF157096;DF157096;DF157096;DF157096;DF157096;DF157096;DF157096;DF157096	212308;212632;212880;213245;213502;213725;213926;214080;214327;214535;214768;214989;215469;217705	212517;212734;212938;213307;213579;213777;213964;214119;214367;214604;214875;215267;217582;217819	-;-;-;-;-;-;-;-;-;-;-;-;-;-	3372	212	0	147	101	366	113
PCYB_041540	DF157096;DF157096	219985;224112	223826;224304	-;-	4035	0	0	1061	72	245	89
PCYB_041550	DF157096;DF157096;DF157096;DF157096;DF157096;DF157096;DF157096;DF157096;DF157096	227686;228518;228859;229144;229311;229542;229767;229980;230134	228355;228660;228944;229210;229424;229637;229833;230053;230187	+;+;+;+;+;+;+;+;+	1371	0	3	322	185	27	6
PCYB_041560	DF157096;DF157096;DF157096;DF157096;DF157096;DF157096	231562;232870;234219;234351;235587;235696	232107;233859;234238;235341;235658;237132	-;-;-;-;-;-	4056	0	155	291	81	46	12
PCYB_041570	DF157096;DF157096	240807;241036	241005;241712	-;-	876	0	0	851	357	64	33
PCYB_041580	DF157096;DF157096;DF157096;DF157096;DF157096	243659;244277;245039;245608;245901	244208;244968;245395;245727;245975	+;+;+;+;+	1794	0	22	1387	1223	326	266
PCYB_041590	DF157096;DF157096	246514;248047	247473;251244	-;-	4158	0	29	1066	243	391	91
PCYB_041600	DF157096;DF157096	252080;252348	252168;252897	+;+	639	67	0	916	1301	552	224
PCYB_041610	DF157096;DF157096;DF157096;DF157096;DF157096	255155;258282;259292;259608;260164	258053;259067;259380;259983;260211	+;+;+;+;+	4198	220	60	1974	359	157	102
PCYB_041620	DF157096;DF157096	260744;263938	262375;264018	-;-	1713	119	8	6705	3352	960	575
PCYB_041630	DF157096	264279	266651	+	2373	0	0	616	78	64	32
PCYB_041640	DF157096	268263	269858	-	1596	0	0	36	36	638	84
PCYB_041650	DF157096;DF157096	270816;271215	270989;271505	-;-	465	0	0	281	299	160	74
PCYB_041660	DF157096;DF157096;DF157096;DF157096;DF157096;DF157096;DF157096;DF157096;DF157096;DF157096;DF157096;DF157096	273427;274757;278184;278707;279261;279552;279771;280278;280525;280783;281121;281397	274605;278017;278501;279113;279395;279614;279948;280397;280647;280915;281236;281664	+;+;+;+;+;+;+;+;+;+;+;+	6301	0	289	543	289	442	126
PCYB_041670	DF157096;DF157096;DF157096;DF157096	282785;283080;284074;284209	282870;283881;284177;284422	+;+;+;+	1206	0	0	1026	601	438	106
PCYB_041680	DF157096;DF157096;DF157096;DF157096	284675;284946;285888;286238	284758;285275;285958;286346	-;-;-;-	594	49	0	1317	1483	1157	306
PCYB_041690	DF157096;DF157096	287664;287984	287744;288271	+;+	369	7	64	836	1415	783	221
PCYB_041700	DF157096;DF157096	289693;290380	290264;290785	-;-	978	0	0	1086	774	650	171
PCYB_041710	DF157096	293113	293595	-	483	0	0	755	1534	541	340
PCYB_041720	DF157096;DF157096	295533;295739	295698;296751	-;-	1179	0	0	471	374	115	44
PCYB_041730	DF157096;DF157096	297889;300860	300659;300932	-;-	2844	5	0	715	111	66	52
PCYB_041740	DF157096	303999	304853	+	855	347	20	1503	1046	56	62
PCYB_041750	DF157096;DF157096;DF157096	305245;305989;306558	305803;306166;306576	-;-;-	756	0	0	704	307	168	32
PCYB_041760	DF157096;DF157096;DF157096;DF157096	307717;309578;311025;315368	309516;310867;314843;319486	-;-;-;-	11028	1	23	1625	576	184	94
PCYB_041770	DF157096;DF157096;DF157096;DF157096;DF157096;DF157096;DF157096	321929;324608;325533;327335;328921;329015;332504	324569;325446;327152;328783;328953;332305;333019	+;+;+;+;+;+;+	10389	276	40	4149	833	471	235
PCYB_041780	DF157096;DF157096	334023;335231	335076;335385	-;-	1209	0	0	1145	290	911	213
PCYB_041790	DF157096;DF157096	338316;339187	339063;339260	+;+	822	0	39	2359	2239	557	382
PCYB_041800	DF157096;DF157096	340516;340727	340541;343838	-;-	3138	0	0	885	84	92	52
PCYB_041810	DF157096;DF157096;DF157096	347911;348325;348769	348143;348525;349258	-;-;-	924	0	0	246	386	143	15
PCYB_041820	DF157096;DF157096	350603;350814	350682;351924	+;+	1191	0	0	645	180	159	113
PCYB_041830	DF157096;DF157096	352097;353225	353128;353872	-;-	1680	0	0	648	62	30	35
PCYB_041840	DF157096	355602	358120	-	2519	0	0	876	412	187	51
PCYB_041850	DF157096;DF157096;DF157096;DF157096;DF157096;DF157096;DF157096;DF157096	360291;360607;360947;361510;361699;361892;362224;362926	360332;360906;360988;361586;361771;362099;362812;363181	-;-;-;-;-;-;-;-	1587	0	0	1139	747	786	105
PCYB_041860	DF157096;DF157096	364653;365194	364996;368877	-;-	4028	38	9	401	317	577	61
PCYB_041870	DF157096;DF157096;DF157096;DF157096;DF157096;DF157096;DF157096	370624;371109;371248;371433;371995;372261;372620	370786;371200;371301;371501;372130;372374;372978	+;+;+;+;+;+;+	987	50	0	2598	3688	294	22
PCYB_041880	DF157096;DF157096;DF157096;DF157096;DF157096;DF157096	374185;374625;375095;375297;375614;375814	374408;374931;375168;375425;375684;375887	+;+;+;+;+;+	879	0	1	663	230	66	39
PCYB_041890	DF157096;DF157096	376846;376988	376963;377583	+;+	714	0	0	272	339	198	109
PCYB_041900	DF157096;DF157096	378104;379306	379175;381352	-;-	3119	0	0	105	43	82	42
PCYB_041910	DF157096;DF157096	392615;393153	393083;393535	+;+	852	12	0	664	1071	2814	928
PCYB_041920	DF157096	397722	398753	+	1032	0	0	655	116	39	32
PCYB_041930	DF157096;DF157096	399735;399946	399825;400679	-;-	825	0	0	373	99	350	45
PCYB_041940	DF157096;DF157096;DF157096;DF157096	403570;404048;404678;405024	403776;404423;404865;405491	+;+;+;+	1239	0	0	53	25	56	26
PCYB_041950	DF157096;DF157096	406039;409308	409247;409461	-;-	3363	0	0	249	50	29	24
PCYB_041960	DF157096;DF157096	410855;411052	410949;411457	-;-	501	0	90	1414	1468	327	394
PCYB_041970	DF157096;DF157096	412625;413302	413056;414249	+;+	1380	293	0	330	117	183	18
PCYB_041980	DF157096;DF157096	416621;419179	419080;423486	+;+	6768	9	0	1139	316	759	348
PCYB_041990	DF157096;DF157096;DF157096	424373;424719;425280	424531;424829;425300	-;-;-	291	0	0	1823	248	442	259
PCYB_042000	DF157096	427107	427355	-	249	6	0	2790	2847	4273	1233
PCYB_042010	DF157096;DF157096	431377;431907	431662;433039	+;+	1419	0	0	593	39	92	81
PCYB_042020	DF157096;DF157096	436282;437510	436969;437712	+;+	891	0	0	293	145	72	25
PCYB_042030	DF157096;DF157096;DF157096;DF157096;DF157096;DF157096;DF157096;DF157096	438659;440724;441041;441370;441675;442260;442670;443097	440471;440844;441123;441494;441996;442468;442963;443267	+;+;+;+;+;+;+;+	3138	0	4	614	194	176	73
PCYB_042040	DF157096;DF157096	444901;445723	445522;446339	+;+	1239	0	25	12	29	10	9
PCYB_042050	DF157096;DF157096;DF157096;DF157096;DF157096;DF157096	447390;447642;448431;448884;449052;449397	447497;448304;448622;448952;449269;449469	+;+;+;+;+;+	1323	0	0	2297	2377	244	341
PCYB_042060	DF157096;DF157096;DF157096	450100;450334;450963	450197;450939;451098	-;-;-	840	257	174	1123	1208	104	182
PCYB_042070	DF157096;DF157096;DF157096;DF157096;DF157096;DF157096;DF157096;DF157096	451851;452254;452450;452709;453003;453197;453383;453730	451983;452332;452552;452823;453091;453256;453508;453831	+;+;+;+;+;+;+;+	807	0	26	301	177	32	9
PCYB_042080	DF157096;DF157096;DF157096	456056;456582;457519	456448;457339;458547	+;+;+	2180	180	4	907	280	185	110
PCYB_042090	DF157096	460252	468654	-	8403	0	0	38	18	7761	892
PCYB_042100	DF157096;DF157096;DF157096	470362;470827;470980	470766;470925;477141	-;-;-	6666	0	0	125	1	1083	125
PCYB_042110	DF157096;DF157096;DF157096	478672;479351;479656	479289;479396;479693	-;-;-	702	0	0	602	286	71	19
PCYB_042120	DF157096;DF157096;DF157096;DF157096;DF157096;DF157096;DF157096	479914;480684;480949;481215;481605;482054;482369	480434;480801;481029;481369;481717;482118;482420	+;+;+;+;+;+;+	1105	4	0	4219	5739	1300	825
PCYB_042130	DF157096	482815	484110	-	1296	0	0	567	556	66	65
PCYB_042140	DF157096;DF157096;DF157096	485591;485913;486332	485743;486127;486380	-;-;-	417	247	51	3350	6210	177	85
PCYB_042150	DF157096;DF157096;DF157096;DF157096;DF157096	489801;491202;491315;491738;492710	491103;491245;491425;492499;495442	+;+;+;+;+	4953	243	15	1008	465	204	86
PCYB_042160	DF157096	496717	501042	-	4326	16	0	1586	722	136	126
PCYB_042170	DF157096;DF157096	502352;502673	502627;503248	+;+	852	197	0	717	908	502	238
PCYB_042180	DF157096;DF157096;DF157096;DF157096;DF157096;DF157096;DF157096;DF157096;DF157096;DF157096;DF157096;DF157096;DF157096;DF157096;DF157096;DF157096;DF157096	503736;504574;506329;507233;507459;507628;508077;508310;508635;509014;509225;509407;509650;509869;510121;510477;510922	504031;505783;507012;507302;507536;507886;508119;508401;508897;509087;509297;509468;509723;509937;510244;510568;511015	-;-;-;-;-;-;-;-;-;-;-;-;-;-;-;-;-	3657	38	0	834	426	272	75
PCYB_042190	DF157096;DF157096;DF157096;DF157096	512993;513250;514060;514363	513026;513912;514200;516593	+;+;+;+	3069	0	0	2	0	16	10
PCYB_042200	DF157096;DF157096;DF157096	517780;518024;519267	517813;519130;521884	+;+;+	3759	0	0	732	52	172	123
PCYB_042210	DF157096;DF157096;DF157096;DF157096	524314;524584;525396;525670	524347;525279;525542;527924	+;+;+;+	3132	0	0	1513	332	7	5
PCYB_042220	DF157096;DF157096;DF157096;DF157096	528811;529092;529983;530259	528844;529823;530129;532597	+;+;+;+	3252	685	34	27019	9906	88	15
PCYB_042230	DF157096;DF157096;DF157096;DF157096	533668;533889;534782;535065	533701;534665;534928;537328	+;+;+;+	3222	0	0	3982	879	107	19
PCYB_042240	DF157096;DF157096;DF157096;DF157096	539802;540010;541100;541393	539835;540816;541240;543710	+;+;+;+	3300	256	8	2338	447	25	5
PCYB_042270	DF157096;DF157096;DF157096;DF157096	551204;551404;552446;552844	551237;552096;552589;555062	+;+;+;+	3090	0	0	709	0	14	2
PCYB_042280	DF157096;DF157096;DF157096;DF157096	556134;556383;557372;557769	556167;557144;557512;560074	+;+;+;+	3243	0	0	436	12	4	1
PCYB_042290	DF157096;DF157096;DF157096;DF157096	561711;562039;563078;563356	561747;562803;563218;565472	+;+;+;+	3060	203	0	0	24	150	177
PCYB_042300	DF157096;DF157096;DF157096;DF157096	566603;566892;567670;567967	566636;567503;567804;570428	+;+;+;+	3243	0	0	687	25	4	0
PCYB_042310	DF157096;DF157096;DF157096;DF157096;DF157096;DF157096	572534;572928;573250;573459;574273;575732	572597;573086;573305;573982;575444;575913	+;+;+;+;+;+	2157	20	6	9	0	354	39
PCYB_042320	DF157096	577690	578142	+	453	0	0	231	77	79	18
PCYB_042330	DF157096;DF157096;DF157096;DF157096	578910;579122;579377;582837	578974;579184;582791;584336	-;-;-;-	5043	0	0	2170	519	288	158
PCYB_042340	DF157096;DF157096	587914;588513	588334;588856	+;+	765	0	0	78	41	11	5
PCYB_042350	DF157096;DF157096	590279;591438	591179;591739	+;+	1203	0	0	152	15	24	87
PCYB_042360	DF157096;DF157096	592590;594314	594002;594337	-;-	1437	0	0	1181	267	222	220
PCYB_042370	DF157096;DF157096	594924;595311	595122;595432	+;+	321	0	0	271	557	453	116
PCYB_042380	DF157096;DF157096;DF157096;DF157096	600214;602010;603171;603545	601738;603007;603364;603707	+;+;+;+	2880	0	110	607	79	168	91
PCYB_042390	DF157096;DF157096;DF157096;DF157096	608654;609456;610955;611839	608716;610819;611663;611919	-;-;-;-	2217	0	1	291	39	43	45
PCYB_042400	DF157096;DF157096	613190;613708	613581;614812	-;-	1497	0	0	561	13	53	21
PCYB_042410	DF157096;DF157096;DF157096;DF157096	617242;617583;617776;618114	617450;617664;617854;618484	-;-;-;-	741	0	0	688	555	88	44
PCYB_042420	DF157096;DF157096	619684;621716	621642;624274	+;+	4518	85	0	985	421	397	114
PCYB_042430	DF157096;DF157096;DF157096	624762;624991;625237	624841;625105;627429	-;-;-	2388	66	0	3947	1212	363	177
PCYB_042440	DF157096;DF157096;DF157096	630323;630801;631079	630460;630972;631128	+;+;+	360	150	0	1056	883	115	26
PCYB_042450	DF157096;DF157096;DF157096;DF157096;DF157096	631521;631803;632188;632450;632710	631629;632031;632272;632550;632803	-;-;-;-;-	618	137	0	1356	1467	805	322
PCYB_042460	DF157096;DF157096	634322;636133	636018;636328	-;-	1893	0	0	411	230	737	107
PCYB_042470	DF157096;DF157096;DF157096	639925;640163;640484	639973;640259;640736	+;+;+	399	0	0	1156	960	283	147
PCYB_042480	DF157096;DF157096	640864;642053	641967;642232	-;-	1284	0	75	2132	2070	551	266
PCYB_042490	DF157096;DF157096;DF157096;DF157096;DF157096;DF157096	643550;643780;644070;644429;644696;644946	643636;643940;644238;644524;644792;645874	-;-;-;-;-;-	1539	0	0	192	247	437	53
PCYB_042500	DF157096;DF157096;DF157096;DF157096	647455;647740;648101;648492	647500;647916;648234;648716	+;+;+;+	582	0	0	19	0	1304	176
PCYB_042510	DF157096;DF157096;DF157096;DF157096	649328;649674;649940;650237	649562;649751;650193;650257	+;+;+;+	588	0	0	0	0	196	22
PCYB_042520	DF157096;DF157096	652045;652392	652217;654018	+;+	1800	4	0	87	14	201	28
PCYB_042530	DF157096;DF157096	654359;655777	655518;655903	-;-	1287	0	0	335	60	125	23
PCYB_042540	DF157096;DF157096	656857;658828	657933;658944	+;+	1194	0	0	1301	740	768	198
PCYB_042550	DF157096;DF157096	661159;662593	662487;662676	+;+	1413	36	27	1351	266	228	84
PCYB_042560	DF157096;DF157096	664313;667633	666986;667670	+;+	2712	16	0	1016	536	232	151
PCYB_042570	DF157096	668819	670069	+	1251	0	0	298	41	148	24
PCYB_042580	DF157096;DF157096;DF157096;DF157096	670999;671316;671624;672003	671058;671417;671722;672035	+;+;+;+	294	0	0	0	2	176	38
PCYB_042590	DF157096;DF157096;DF157096	672631;673454;674367	673403;674330;674455	+;+;+	1739	0	0	32	9	255	42
PCYB_042600	DF157096;DF157096;DF157096;DF157096	675826;676300;676585;676922	676040;676369;676747;677234	-;-;-;-	761	1	77	812	655	570	144
PCYB_042610	DF157096;DF157096	681197;683624	683452;688729	+;+	7362	0	0	285	62	146	30
PCYB_042620	DF157096;DF157096;DF157096	690209;690773;691546	690632;691191;692985	-;-;-	2283	0	0	66	54	402	81
PCYB_042630	DF157096;DF157096	693962;695259	695037;695331	-;-	1149	9	11	934	1117	284	86
PCYB_042640	DF157096;DF157096;DF157096;DF157096;DF157096;DF157096;DF157096;DF157096;DF157096;DF157096;DF157096;DF157096	697504;698089;698309;698543;698888;699111;699386;699662;699920;700172;700807;701129	697902;698137;698350;698654;698978;699182;699493;699700;700016;700554;700902;701302	+;+;+;+;+;+;+;+;+;+;+;+	1662	0	0	215	64	203	25
PCYB_042650	DF157096;DF157096	703236;704542	704322;704579	+;+	1125	101	0	126	133	223	134
PCYB_042660	DF157096;DF157096	705366;706487	706253;706864	-;-	1266	0	43	16	0	824	104
PCYB_042665	DF157096	708554	708625	-	72	0	0	0	0	12	2
PCYB_042670	DF157096;DF157096;DF157096	710631;710899;711211	710720;711035;711276	+;+;+	293	0	0	633	217	1649	220
PCYB_042680	DF157096	711915	712545	-	631	32	0	1133	1167	280	191
PCYB_042690	DF157096	713773	715110	+	1338	0	0	915	427	476	135
PCYB_042700	DF157096;DF157096;DF157096;DF157096	716982;718683;718992;720198	718215;718711;720134;723470	+;+;+;+	5679	0	0	222	69	135	19
PCYB_042710	DF157096	727661	732268	+	4608	33	0	647	142	409	88
PCYB_042720	DF157096;DF157096;DF157096;DF157096;DF157096;DF157096	732599;733347;733532;733911;734130;734324	732672;733394;733692;734013;734197;734415	-;-;-;-;-;-	546	0	0	374	237	325	29
PCYB_042730	DF157096;DF157096;DF157096;DF157096	735155;735423;735885;736240	735191;735503;736122;736258	+;+;+;+	375	0	0	277	346	160	34
PCYB_042740	DF157096	736991	738559	-	1569	0	0	265	42	87	33
PCYB_042750	DF157096;DF157096	739538;740082	739802;743128	+;+	3312	0	0	118	43	76	69
PCYB_042760	DF157096	747767	748087	-	321	0	0	14	0	17919	11538
PCYB_042770	DF157096	753034	754031	-	998	0	0	8	15	958	489
PCYB_042780	DF157096;DF157096;DF157096;DF157096;DF157096	760224;760362;761218;761698;762592	760277;760565;761550;761869;763493	+;+;+;+;+	1665	0	0	2	0	3344	3741
PCYB_042790	DF157096	765138	765329	-	192	0	0	0	0	16	8
PCYB_042800	DF157096;DF157096	771283;771603	771489;772331	+;+	936	0	0	0	0	3947	3879
PCYB_042810	DF157096;DF157096	776028;776379	776237;777299	+;+	1131	0	0	1	0	570	158
PCYB_042820	DF157096;DF157096	780761;781142	780970;782182	+;+	1251	0	0	0	0	97	20
PCYB_042830	DF157096;DF157096	784579;784918	784758;785166	+;+	429	0	0	0	0	1068	33
PCYB_042840	DF157096;DF157096	790697;791552	791443;792898	+;+	2094	0	0	0	0	190	55
PCYB_042850	DF157096;DF157096	795351;796627	796451;796737	-;-	1212	0	0	18	13	2322	2342
PCYB_042860	DF157096;DF157096	799536;800699	800552;800758	-;-	1077	0	0	0	0	718	635
PCYB_051010	DF157097;DF157097	244;602	570;655	+;+	381	0	0	0	0	26	7
PCYB_051020	DF157097;DF157097	4039;5490	5427;5537	-;-	1437	0	0	0	1	155	21
PCYB_051030	DF157097;DF157097	8815;9511	9374;9649	-;-	699	0	0	0	0	19	2
PCYB_051040	DF157097	10102	10530	-	429	0	0	0	0	20	1
PCYB_051050	DF157097;DF157097;DF157097	14257;14618;15525	14496;15425;15688	-;-;-	1212	0	0	0	0	87	14
PCYB_051060	DF157097;DF157097	22473;22949	22623;23670	+;+	873	0	0	0	0	28	8
PCYB_051070	DF157097	24896	26023	-	1128	0	0	7	0	414	204
PCYB_051080	DF157097;DF157097	30134;30446	30286;31225	+;+	933	0	0	0	0	558	324
PCYB_051090	DF157097;DF157097;DF157097	34156;34317;34524	34270;34329;35646	+;+;+	1251	0	0	0	0	4	4
PCYB_051100	DF157097;DF157097	38622;38891	38663;40444	+;+	1596	0	0	0	0	4046	4582
PCYB_051110	DF157097;DF157097	42490;43137	42879;43539	-;-	793	0	0	0	0	404	127
PCYB_051120	DF157097;DF157097	49741;50950	50730;51159	-;-	1200	0	0	0	0	334	178
PCYB_051130	DF157097;DF157097	54319;54539	54368;55769	+;+	1281	0	0	2	0	11	5
PCYB_051140	DF157097;DF157097	59774;60186	59962;61226	+;+	1230	0	0	1	0	214	162
PCYB_051150	DF157097;DF157097	63509;64168	63820;64413	-;-	558	0	0	0	0	482	302
PCYB_051160	DF157097;DF157097	71652;73067	72887;73102	+;+	1272	30	0	277	119	64	14
PCYB_051163	DF157097	74566	78323	-	3758	3091	367	79983	6401	9986	3315
PCYB_051165	DF157097	86362	86513	-	152	0	0	2	0	4	0
PCYB_051167	DF157097	87009	89172	-	2164	2	0	77	27	8	9
PCYB_051170	DF157097	97854	98372	-	519	0	83	1742	1549	46	20
PCYB_051180	DF157097;DF157097	102918;103168	102991;109261	+;+	6168	0	0	96	23	149	20
PCYB_051190	DF157097;DF157097	111867;112530	112154;112694	+;+	453	17	0	235	47	47	9
PCYB_051200	DF157097;DF157097;DF157097;DF157097	113861;114121;114329;114612	113872;114199;114491;114645	-;-;-;-	288	0	117	697	1061	263	72
PCYB_051210	DF157097	116415	116958	-	544	0	0	99	8	2	0
PCYB_051220	DF157097;DF157097;DF157097;DF157097;DF157097;DF157097;DF157097;DF157097	118676;118731;118887;119000;119221;119468;119775;120016	118702;118826;118934;119070;119311;119560;119876;120171	-;-;-;-;-;-;-;-	684	0	0	968	982	240	104
PCYB_051230	DF157097;DF157097;DF157097	121495;124888;125800	124687;125776;126745	-;-;-	5028	0	0	404	26	38	29
PCYB_051240	DF157097;DF157097;DF157097	129575;129851;130140	129716;130000;130472	+;+;+	625	0	0	88	35	431	84
PCYB_051250	DF157097;DF157097	133509;134384	134347;135668	+;+	2124	0	0	259	55	43	2
PCYB_051260	DF157097	136416	139589	-	3174	38	0	13	0	1539	137
PCYB_051270	DF157097;DF157097;DF157097;DF157097	141597;141804;142105;142385	141639;141917;142182;143649	+;+;+;+	1500	0	0	61	6	167	17
PCYB_051280	DF157097;DF157097;DF157097	146559;147130;147649	146624;147591;147813	+;+;+	693	0	0	956	745	263	69
PCYB_051290	DF157097;DF157097	149089;149785	149244;150444	+;+	816	0	0	438	346	152	73
PCYB_051300	DF157097;DF157097;DF157097	152380;154184;155223	152965;154384;155332	+;+;+	897	95	0	882	547	225	44
PCYB_051310	DF157097;DF157097	154939;158664	158550;158813	-;-	3762	0	0	546	104	137	61
PCYB_051320	DF157097;DF157097	160289;161811	161767;161822	+;+	1491	0	0	386	82	51	44
PCYB_051330	DF157097;DF157097;DF157097;DF157097	163161;163423;164019;164284	163269;163863;164147;164411	-;-;-;-	807	0	1	99	125	9750	847
PCYB_051340	DF157097	167222	168497	+	1276	174	87	20407	10393	10675	2396
PCYB_051350	DF157097;DF157097	169692;174035	173965;175928	-;-	6168	10	0	713	145	175	96
PCYB_051360	DF157097;DF157097	181279;181563	181499;182181	+;+	840	0	0	34	26	5	0
PCYB_051370	DF157097;DF157097;DF157097	184008;187053;188085	186869;187856;189011	+;+;+	4593	45	119	649	166	168	63
PCYB_051380	DF157097	189510	190507	-	998	0	0	110	38	50	18
PCYB_051390	DF157097;DF157097	191850;192474	192407;192488	-;-	573	14	0	28	15	1621	164
PCYB_051400	DF157097;DF157097	193818;194981	194947;196034	-;-	2184	0	8	642	158	232	136
PCYB_051410	DF157097	198086	201952	-	3867	0	0	28	11	2135	291
PCYB_051420	DF157097;DF157097	202996;206133	206042;206895	-;-	3810	0	0	398	104	131	26
PCYB_051430	DF157097	209920	211959	+	2040	6	0	735	320	111	99
PCYB_051440	DF157097;DF157097;DF157097	212666;215016;215274	214744;215054;215288	-;-;-	2133	0	0	57	76	99	21
PCYB_051450	DF157097;DF157097	219135;219909	219261;220750	+;+	969	0	0	301	159	317	269
PCYB_051460	DF157097	222407	223486	+	1080	0	0	2029	1270	290	179
PCYB_051470	DF157097;DF157097	223929;227013	226961;227660	-;-	3681	153	0	1825	410	225	119
PCYB_051480	DF157097;DF157097;DF157097;DF157097;DF157097;DF157097;DF157097;DF157097	230243;230378;230665;230946;231210;231521;231976;232237	230298;230433;230756;231088;231326;231796;232078;232380	+;+;+;+;+;+;+;+	987	0	0	438	356	576	225
PCYB_051490	DF157097;DF157097	233375;233980	233892;234568	-;-	1107	5	50	732	553	291	52
PCYB_051500	DF157097	238742	239851	+	1110	0	0	406	99	121	14
PCYB_051510	DF157097;DF157097	244792;253783	253760;271201	+;+	26388	140	7	7216	1202	1358	443
PCYB_051520	DF157097;DF157097	272825;275229	275160;275814	-;-	2922	1	7	313	277	122	53
PCYB_051530	DF157097	277360	278241	-	882	222	0	243	86	165	23
PCYB_051540	DF157097;DF157097	282776;283320	283280;283330	-;-	516	0	0	47	28	3148	260
PCYB_051550	DF157097	285154	286047	+	894	0	0	12	0	231	39
PCYB_051560	DF157097	286782	287018	+	237	24	0	475	597	127	110
PCYB_051570	DF157097;DF157097	287695;288356	288072;289632	-;-	1655	41	130	1014	836	137	119
PCYB_051580	DF157097;DF157097;DF157097;DF157097	291281;291476;291751;292060	291339;291631;291837;292099	-;-;-;-	342	224	0	1346	1114	476	190
PCYB_051590	DF157097;DF157097	292625;292887	292712;293359	+;+	561	0	0	1280	1860	300	165
PCYB_051600	DF157097;DF157097;DF157097;DF157097	294148;294494;294785;295042	294366;294560;294855;295215	-;-;-;-	531	0	0	238	181	50	21
PCYB_051610	DF157097;DF157097;DF157097;DF157097;DF157097;DF157097	295898;296285;296489;296926;297239;297375	296020;296428;296662;297021;297297;297447	-;-;-;-;-;-	669	0	0	396	386	556	87
PCYB_051620	DF157097;DF157097	299099;304529	304394;304773	-;-	5541	389	11	1588	581	325	55
PCYB_051630	DF157097;DF157097	307993;310659	310395;311117	+;+	2862	32	0	1060	569	157	99
PCYB_051640	DF157097;DF157097;DF157097;DF157097	311323;312241;312662;314558	312168;312318;314521;315454	-;-;-;-	3681	240	109	1086	669	279	83
PCYB_051650	DF157097;DF157097;DF157097;DF157097;DF157097;DF157097;DF157097;DF157097;DF157097;DF157097;DF157097;DF157097;DF157097;DF157097	317288;317555;317873;318192;318388;318548;318785;319119;319376;319578;319779;320047;320505;320888	317327;317666;317998;318280;318422;318622;318921;319185;319434;319658;319927;320282;320663;321124	-;-;-;-;-;-;-;-;-;-;-;-;-;-	1602	0	12	1482	1229	343	75
PCYB_051660	DF157097;DF157097;DF157097;DF157097;DF157097	322054;322708;322924;323102;323494	322300;322754;322969;323329;323886	-;-;-;-;-	961	0	0	256	115	74	26
PCYB_051670	DF157097;DF157097;DF157097	324865;325440;326127	324906;325742;326474	-;-;-	693	0	19	1112	428	176	131
PCYB_051680	DF157097	327963	329615	+	1653	181	0	2466	631	140	92
PCYB_051690	DF157097	331084	332910	+	1827	53	0	315	149	97	20
PCYB_051700	DF157097;DF157097;DF157097	333129;333598;336809	333338;336519;336835	-;-;-	3159	7	0	3063	1006	447	74
PCYB_051710	DF157097	338686	339584	-	899	0	0	308	254	48	103
PCYB_051720	DF157097;DF157097	340523;340751	340723;342967	+;+	2418	0	0	10	0	21	6
PCYB_051730	DF157097	344582	345538	-	957	0	71	458	43	133	21
PCYB_051740	DF157097	347597	349596	-	2000	50	3	1232	867	341	84
PCYB_051750	DF157097;DF157097	350727;351029	350801;351181	+;+	228	57	63	1686	2458	967	389
PCYB_051760	DF157097	352147	352884	+	738	277	0	194	333	16	5
PCYB_051770	DF157097;DF157097	354963;357023	356728;357143	+;+	1887	0	0	153	39	4875	510
PCYB_051780	DF157097;DF157097;DF157097;DF157097;DF157097;DF157097	357448;357709;358361;358446;358613;359392	357548;358095;358398;358462;359203;359877	-;-;-;-;-;-	1620	0	0	410	200	551	90
PCYB_051790	DF157097;DF157097;DF157097;DF157097	361744;362077;362738;363426	361905;362591;363152;366752	-;-;-;-	4419	127	3	2019	654	439	319
PCYB_051800	DF157097;DF157097;DF157097	371766;372001;372779	371825;372459;373138	+;+;+	879	0	0	853	222	105	57
PCYB_051810	DF157097;DF157097;DF157097;DF157097;DF157097	375169;375652;375951;376273;376525	375367;375761;376112;376429;376839	+;+;+;+;+	943	280	0	1512	1781	1475	504
PCYB_051820	DF157097;DF157097;DF157097;DF157097	378723;379206;380357;380947	379008;380255;380419;382194	+;+;+;+	2647	0	34	425	148	101	30
PCYB_051830	DF157097;DF157097	385385;386161	386082;388249	+;+	2787	0	0	204	10	26	3
PCYB_051840	DF157097;DF157097	388910;389431	389373;389914	-;-	948	0	205	1581	2070	593	382
PCYB_051850	DF157097;DF157097	394164;394461	394211;396500	+;+	2088	0	0	237	270	44	15
PCYB_051860	DF157097;DF157097	397218;399454	399197;399753	-;-	2280	22	0	4305	714	340	198
PCYB_051870	DF157097;DF157097;DF157097;DF157097;DF157097;DF157097;DF157097	401765;402688;403247;403558;403913;404088;404347	401875;402826;403399;403757;403978;404150;404394	+;+;+;+;+;+;+	780	0	0	58	6	1234	123
PCYB_051880	DF157097;DF157097;DF157097;DF157097;DF157097;DF157097;DF157097;DF157097	403867;404489;404658;404867;405238;405933;406218;406912	403956;404551;404733;405038;405711;406061;406689;406980	-;-;-;-;-;-;-;-	1545	26	0	84	18	495	74
PCYB_051890	DF157097;DF157097	408989;409404	409058;409585	+;+	252	0	0	340	225	169	44
PCYB_051900	DF157097;DF157097;DF157097	409718;410273;410856	409985;410591;414522	-;-;-	4254	112	0	747	312	484	87
PCYB_051910	DF157097	415600	416373	+	774	0	0	197	29	40	5
PCYB_051920	DF157097;DF157097	416968;418312	418290;418410	-;-	1422	0	0	758	551	597	190
PCYB_051930	DF157097;DF157097;DF157097;DF157097	418974;419402;419642;419838	419199;419487;419699;420181	+;+;+;+	714	511	125	1346	2291	3174	940
PCYB_051940	DF157097;DF157097;DF157097;DF157097	420739;421115;421448;421781	420817;421228;421534;422081	-;-;-;-	581	347	3	2472	3117	3549	585
PCYB_051950	DF157097;DF157097;DF157097	423422;423760;424037	423529;423891;424207	-;-;-	411	14	0	5336	4601	2214	1495
PCYB_051960	DF157097;DF157097	426228;427657	427635;428024	-;-	1776	0	0	712	256	129	91
PCYB_051970	DF157097	429168	429821	+	654	183	0	412	299	255	185
PCYB_051980	DF157097;DF157097	431448;432331	431738;432408	-;-	369	0	0	100	9	27	9
PCYB_051990	DF157097;DF157097;DF157097	437828;439519;439980	439066;439812;440721	+;+;+	2275	0	0	286	88	49	25
PCYB_052000	DF157097	441750	442394	-	645	14	23	740	838	506	151
PCYB_052010	DF157097;DF157097	444402;445174	444922;446806	-;-	2154	0	0	888	30	118	43
PCYB_052020	DF157097;DF157097;DF157097;DF157097;DF157097;DF157097;DF157097	449655;450040;450293;450600;450786;451520;451643	449735;450164;450363;450702;451497;451609;452134	-;-;-;-;-;-;-	1674	0	3	4210	2115	480	139
PCYB_052030	DF157097;DF157097;DF157097;DF157097	456366;457224;459732;460160	457074;459534;460081;460601	+;+;+;+	3812	58	117	905	482	306	81
PCYB_052040	DF157097	462744	464693	+	1950	0	0	2173	883	138	103
PCYB_052050	DF157097;DF157097	465506;468777	468500;468931	-;-	3150	106	4	13069	2702	2339	582
PCYB_052060	DF157097;DF157097;DF157097	470560;471266;471966	471040;471680;472437	-;-;-	1368	0	0	339	115	789	160
PCYB_052070	DF157097;DF157097	473913;474884	474691;476213	-;-	2109	0	0	1112	343	746	134
PCYB_052080	DF157097;DF157097	477738;478116	477924;479251	-;-	1323	0	0	1116	105	54	33
PCYB_052090	DF157097;DF157097	487630;488478	488390;489258	-;-	1542	21	0	1668	242	327	214
PCYB_052100	DF157097	494833	496266	+	1434	0	0	320	96	2629	256
PCYB_052110	DF157097;DF157097;DF157097	498562;499477;499700	499027;499492;499784	+;+;+	567	0	0	888	1058	72	68
PCYB_052120	DF157097;DF157097;DF157097;DF157097	501463;501798;501976;502234	501611;501830;502051;507624	+;+;+;+	5649	0	0	840	97	57	56
PCYB_052130	DF157097;DF157097;DF157097;DF157097	508967;509124;509428;509800	508991;509209;509517;509874	+;+;+;+	276	5	1	1641	2043	1035	522
PCYB_052140	DF157097;DF157097;DF157097;DF157097;DF157097;DF157097;DF157097;DF157097;DF157097;DF157097;DF157097;DF157097;DF157097;DF157097;DF157097;DF157097	510661;510860;511112;511342;512171;512822;513355;513683;514045;514275;514657;515216;516159;517012;517359;518051	510708;510914;511204;511859;512305;512895;513412;513864;514118;514440;515022;515995;516833;517162;517774;518200	+;+;+;+;+;+;+;+;+;+;+;+;+;+;+;+	3941	0	0	87	52	652	80
PCYB_052150	DF157097;DF157097	519453;519834	519569;521273	+;+	1557	0	0	1342	389	361	166
PCYB_052160	DF157097	523646	524030	+	385	0	0	64	44	148	19
PCYB_052170	DF157097;DF157097	530561;532668	532637;532702	-;-	2112	10	1	53	11	56	25
PCYB_052180	DF157097	533395	535812	-	2418	0	0	672	91	79	33
PCYB_052190	DF157097	537808	539739	-	1932	0	0	104	51	98	13
PCYB_052200	DF157097;DF157097	540883;541122	540911;541971	-;-	879	0	19	558	354	247	123
PCYB_052210	DF157097;DF157097;DF157097;DF157097;DF157097;DF157097	543375;543970;544837;545106;545619;547526	543763;544577;544924;545551;547239;548201	+;+;+;+;+;+	3828	82	38	3874	1395	375	328
PCYB_052220	DF157097;DF157097	549534;550730	550675;551582	-;-	1995	366	83	28497	15870	5870	5747
PCYB_052230	DF157097;DF157097	555031;556008	555074;556527	+;+	564	0	0	373	634	255	199
PCYB_052240	DF157097;DF157097;DF157097	564441;565761;565928	565721;565772;566020	-;-;-	1386	0	0	227	35	355	279
PCYB_052250	DF157097;DF157097	567585;568464	568295;568526	-;-	774	0	0	1	0	256	289
PCYB_052260	DF157097;DF157097	571483;571830	571542;572807	+;+	1038	0	0	364	67	12	23
PCYB_052270	DF157097	575083	576312	+	1230	0	0	0	0	115	40
PCYB_052280	DF157097;DF157097	578117;578446	578194;579069	+;+	702	0	0	18	0	5	7
PCYB_052290	DF157097;DF157097	581811;583385	583193;583465	-;-	1464	0	0	195	94	105	131
PCYB_052300	DF157097;DF157097;DF157097	589890;592140;592354	591881;592191;592454	+;+;+	2145	106	98	1521	262	229	159
PCYB_052310	DF157097;DF157097;DF157097;DF157097;DF157097;DF157097	596536;596781;597041;597340;597679;598021	596711;596891;597092;597516;597720;598200	+;+;+;+;+;+	738	153	0	966	926	1633	192
PCYB_052320	DF157097;DF157097	601578;602421	602192;602543	-;-	738	0	0	601	207	287	78
PCYB_052330	DF157097	608658	609236	+	579	0	0	711	789	373	219
PCYB_052340	DF157097;DF157097;DF157097;DF157097;DF157097	610376;610664;611929;612342;612473	610512;611519;612148;612425;612855	-;-;-;-;-	1680	0	0	177	141	231	40
PCYB_052350	DF157097;DF157097;DF157097;DF157097	615242;615475;616292;616811	615270;616063;616377;616895	-;-;-;-	789	0	0	1292	204	274	80
PCYB_052360	DF157097;DF157097	621028;621332	621105;622675	-;-	1422	0	0	798	623	49	29
PCYB_052370	DF157097;DF157097	625022;625198	625059;626143	-;-	984	0	0	342	189	117	67
PCYB_052380	DF157097;DF157097;DF157097	628939;629790;630288	629193;629810;630596	+;+;+	585	3	96	1357	1980	11064	1240
PCYB_052390	DF157097	632958	633101	-	144	0	0	665	65	27	8
PCYB_052400	DF157097;DF157097;DF157097;DF157097;DF157097;DF157097;DF157097;DF157097;DF157097;DF157097;DF157097;DF157097;DF157097;DF157097;DF157097;DF157097;DF157097;DF157097;DF157097;DF157097;DF157097;DF157097;DF157097;DF157097;DF157097;DF157097;DF157097;DF157097;DF157097;DF157097	635285;635551;635792;636184;636635;636964;637210;637373;637641;637883;638162;638505;638922;639268;639881;640472;641127;641490;641663;641841;642025;642201;642384;642630;642846;643118;643384;643635;643786;644043	635345;635640;635905;636266;636803;637023;637284;637438;637721;638005;638242;638627;639115;639657;640238;640849;641345;641564;641701;641873;642054;642236;642440;642719;642911;643192;643455;643697;643887;644155	+;+;+;+;+;+;+;+;+;+;+;+;+;+;+;+;+;+;+;+;+;+;+;+;+;+;+;+;+;+	3516	63	0	125	66	196	34
PCYB_052410	DF157097;DF157097;DF157097;DF157097	646220;647014;647903;648990	646920;647092;648936;649748	+;+;+;+	2573	98	0	676	743	108	103
PCYB_052420	DF157097;DF157097;DF157097;DF157097;DF157097	650360;650665;650944;651198;651491	650495;650799;650996;651292;651599	-;-;-;-;-	528	0	9	2091	3089	321	168
PCYB_052430	DF157097;DF157097;DF157097	652670;654077;654314	653725;654139;654385	+;+;+	1191	0	14	1497	1050	112	63
PCYB_052440	DF157097;DF157097	656406;657449	657395;657613	+;+	1155	0	0	39	1	17	3
PCYB_052450	DF157097	658856	659650	+	795	0	0	43	2	28	5
PCYB_052460	DF157097;DF157097	665043;666222	666194;667304	+;+	2235	6	0	2437	474	176	73
PCYB_052470	DF157097	668578	669609	-	1032	0	0	110	19	47	13
PCYB_052480	DF157097;DF157097	670510;671617	671571;671811	-;-	1257	0	0	515	185	26	4
PCYB_052490	DF157097;DF157097	673336;674475	674246;674499	-;-	936	0	0	691	322	1053	110
PCYB_052500	DF157097;DF157097;DF157097;DF157097;DF157097;DF157097;DF157097	676461;676793;677387;677887;678182;678544;678941	676556;677188;677587;677962;678334;678670;678974	+;+;+;+;+;+;+	1083	1	8	42	65	4065	511
PCYB_052510	DF157097;DF157097	679313;679711	679511;680183	-;-	672	8	107	579	766	566	161
PCYB_052520	DF157097;DF157097	681681;683968	683037;684461	+;+	1851	7	0	2509	674	378	192
PCYB_052530	DF157097;DF157097	685421;686086	685792;686157	-;-	444	92	0	1	0	690	73
PCYB_052540	DF157097;DF157097;DF157097	688116;688513;688909	688356;688676;689306	-;-;-	803	0	19	1561	1621	1593	279
PCYB_052550	DF157097;DF157097;DF157097;DF157097;DF157097;DF157097	692037;692503;692794;693011;693582;693999	692244;692631;692825;693130;693672;694966	+;+;+;+;+;+	1548	0	0	88	24	206	19
PCYB_052560	DF157097	695601	696059	+	459	0	0	57	21	105	26
PCYB_052570	DF157097;DF157097	697385;697643	697555;698023	+;+	552	0	0	996	1633	589	121
PCYB_052580	DF157097;DF157097;DF157097	698287;698648;699025	698390;698816;699348	-;-;-	597	0	0	1277	2161	264	152
PCYB_052590	DF157097;DF157097;DF157097	700603;701100;702722	700850;702018;702790	+;+;+	1236	4	12	1260	559	222	343
PCYB_052600	DF157097;DF157097	701920;702733	702075;704394	-;-	1818	199	11	4537	2167	105	65
PCYB_052610	DF157097;DF157097	706916;707088	707030;711445	+;+	4473	1	1	624	98	85	55
PCYB_052620	DF157097;DF157097	713072;714305	714070;714469	+;+	1164	174	3	1595	1681	608	198
PCYB_052630	DF157097;DF157097;DF157097;DF157097;DF157097;DF157097	716284;716489;716728;717038;717315;717559	716346;716622;716820;717211;717380;717804	+;+;+;+;+;+	776	1	121	5196	6995	2469	1819
PCYB_052640	DF157097;DF157097;DF157097;DF157097;DF157097	718344;718572;718973;719687;720225	718422;718710;719489;720009;720822	-;-;-;-;-	1656	0	16	4440	2175	286	237
PCYB_052650	DF157097;DF157097	722836;723215	723042;723496	+;+	489	103	0	3498	4522	1464	686
PCYB_052660	DF157097;DF157097	724484;724869	724533;725784	+;+	966	82	0	2155	3106	1135	628
PCYB_052670	DF157097;DF157097	726636;727985	727724;728247	-;-	1352	4	2	2584	555	441	227
PCYB_052680	DF157097	729603	730634	-	1032	74	0	613	415	129	13
PCYB_052690	DF157097	733011	733880	+	870	4	0	1013	462	572	96
PCYB_052700	DF157097;DF157097;DF157097;DF157097;DF157097	734409;734647;734917;735679;737645	734499;734734;735609;737354;737739	-;-;-;-;-	2643	0	0	1776	609	265	103
PCYB_052710	DF157097;DF157097;DF157097;DF157097;DF157097;DF157097;DF157097;DF157097;DF157097;DF157097;DF157097;DF157097;DF157097;DF157097;DF157097;DF157097;DF157097;DF157097;DF157097;DF157097;DF157097	738909;739234;739410;739692;739962;740132;740453;740722;740914;741215;741476;741708;742018;742711;743223;743515;743742;744188;744424;744977;745604	739053;739284;739539;739778;740040;740287;740526;740782;741034;741339;741523;741800;742536;743094;743344;743617;743864;744304;744939;745419;745691	-;-;-;-;-;-;-;-;-;-;-;-;-;-;-;-;-;-;-;-;-	3585	159	108	1136	473	1301	221
PCYB_052720	DF157097;DF157097;DF157097;DF157097	746799;747142;747411;747645	746959;747241;747476;751664	-;-;-;-	4347	99	0	331	104	189	32
PCYB_052730	DF157097;DF157097;DF157097;DF157097	759693;759920;760262;760523	759833;760104;760394;760552	-;-;-;-	489	0	0	55	31	211	29
PCYB_052740	DF157097;DF157097;DF157097;DF157097	762447;762763;763079;763313	762551;762947;763121;763515	-;-;-;-	536	0	0	1390	703	241	227
PCYB_052750	DF157097;DF157097;DF157097	764996;765409;765825	765095;765477;766867	+;+;+	1212	0	28	150	115	3416	444
PCYB_052760	DF157097;DF157097;DF157097;DF157097;DF157097;DF157097;DF157097;DF157097	767319;767675;767988;768327;768615;768911;769138;769551	767406;767748;768129;768454;768749;768999;769248;769814	-;-;-;-;-;-;-;-	1031	0	0	93	15	2320	271
PCYB_052770	DF157097;DF157097	770983;771790	771684;771876	-;-	789	70	31	357	175	786	88
PCYB_052780	DF157097;DF157097	773305;774928	774864;775161	+;+	1794	0	0	928	168	119	22
PCYB_052790	DF157097;DF157097	775926;776361	776237;776489	-;-	441	182	0	97	97	130	12
PCYB_052800	DF157097;DF157097;DF157097;DF157097;DF157097;DF157097;DF157097	779500;779688;779997;780174;780448;780813;781018	779582;779787;780070;780228;780573;780879;781190	+;+;+;+;+;+;+	678	0	0	354	186	113	10
PCYB_052810	DF157097	782560	783684	-	1125	0	0	1889	733	538	200
PCYB_052820	DF157097	785023	786096	+	1074	0	0	694	451	201	63
PCYB_052830	DF157097;DF157097	786222;790556	790393;791681	-;-	5298	0	0	555	220	263	87
PCYB_052840	DF157097;DF157097;DF157097	794801;797402;798536	797143;798277;798592	+;+;+	3276	0	0	450	11	57	13
PCYB_052850	DF157097	800365	800991	-	627	0	0	728	1107	220	140
PCYB_052860	DF157097;DF157097	802424;802766	802579;803326	+;+	717	255	0	709	669	560	200
PCYB_052870	DF157097;DF157097	803906;804284	804118;804604	-;-	534	0	0	136	95	74	68
PCYB_052880	DF157097;DF157097	805788;806325	806267;807269	-;-	1425	23	0	1581	1289	85	46
PCYB_052890	DF157097	808592	810404	+	1813	311	0	1200	549	90	62
PCYB_052900	DF157097;DF157097	811629;812424	812154;812515	-;-	618	0	0	3599	1819	1289	1015
PCYB_052910	DF157097;DF157097;DF157097;DF157097;DF157097	816161;817134;817323;817550;818035	816171;817197;817412;817656;818116	-;-;-;-;-	354	0	0	99	25	45	10
PCYB_052920	DF157097	821163	823733	-	2571	227	0	459	68	100	59
PCYB_052930	DF157097;DF157097	826496;827834	827542;827893	-;-	1107	0	0	168	143	2970	2163
PCYB_052940	DF157097	829693	829968	-	276	0	0	6	0	114	134
PCYB_052950	DF157097;DF157097;DF157097	834761;835733;836537	834771;836402;836620	-;-;-	765	0	0	0	0	10	2
PCYB_052960	DF157097;DF157097	839505;840237	840107;840320	-;-	687	0	0	0	1	52	23
PCYB_052970	DF157097;DF157097	842848;843641	843489;843724	-;-	726	0	0	1	0	104	3
PCYB_052980	DF157097;DF157097	847551;847820	847646;848458	+;+	735	0	0	3	0	30	11
PCYB_052990	DF157097;DF157097	851336;851877	851583;851925	+;+	297	0	0	3	0	93	47
PCYB_053000	DF157097;DF157097	854528;854571	854542;855182	+;+	627	0	0	50	13	1119	456
PCYB_053010	DF157097;DF157097	859078;859615	859164;860106	+;+	579	0	0	9	0	102	140
PCYB_053020	DF157097;DF157097;DF157097	861689;863352;863557	862297;863369;863658	-;-;-	729	0	0	0	0	89	36
PCYB_053030	DF157097;DF157097	864865;865287	865239;865307	-;-	396	0	0	9	1	11	5
PCYB_053040	DF157097	866117	867739	+	1623	0	0	511	158	192	87
PCYB_053050	DF157097;DF157097	868273;868658	868634;868892	-;-	597	65	0	297	384	110	44
PCYB_053060	DF157097;DF157097	869970;870823	870476;874239	-;-	3924	0	0	1421	480	45	14
PCYB_053070	DF157097;DF157097;DF157097	877715;878217;882112	877999;881816;882168	+;+;+	3942	290	3	2056	452	115	38
PCYB_053080	DF157097	883258	883926	-	669	0	27	329	334	25	2
PCYB_053090	DF157097;DF157097	886897;887444	887352;887785	+;+	798	0	14	1182	1152	523	297
PCYB_053100	DF157097	888732	888998	-	267	0	0	160	84	66	21
PCYB_053110	DF157097	891819	892313	+	495	0	0	3223	1237	2448	562
PCYB_053120	DF157097;DF157097;DF157097	893368;893663;894848	893418;894645;896597	-;-;-	2784	0	0	919	412	126	39
PCYB_053130	DF157097;DF157097	902899;903778	903484;904079	+;+	888	224	70	62	39	7245	662
PCYB_053140	DF157097;DF157097;DF157097;DF157097	905449;905863;906255;907228	905589;905949;906819;907477	-;-;-;-	1043	0	7	219	54	335	29
PCYB_053150	DF157097	910571	912229	+	1659	0	382	2956	1995	802	289
PCYB_053160	DF157097;DF157097;DF157097;DF157097	913361;913617;913870;914079	913420;913711;913925;915334	-;-;-;-	1467	0	0	506	116	58	19
PCYB_053170	DF157097	919338	936614	+	17277	285	320	3651	429	409	183
PCYB_053180	DF157097;DF157097;DF157097;DF157097;DF157097;DF157097;DF157097;DF157097;DF157097;DF157097;DF157097;DF157097	937164;937406;937623;937813;937984;938205;938459;938662;938900;939114;939379;939736	937232;937459;937693;937861;938038;938283;938531;938786;939012;939182;939460;939787	-;-;-;-;-;-;-;-;-;-;-;-	891	62	64	3021	4275	631	481
PCYB_053190	DF157097	940911	941270	-	360	0	0	26	7	114	11
PCYB_053200	DF157097;DF157097;DF157097;DF157097;DF157097;DF157097	945313;945531;945840;946020;946357;946534	945358;945625;945932;946218;946418;947640	+;+;+;+;+;+	1602	0	0	25	36	901	146
PCYB_053210	DF157097	948221	950137	-	1917	0	0	319	87	289	47
PCYB_053220	DF157097;DF157097;DF157097	952016;952124;953257	952031;952165;954800	+;+;+	1602	0	0	323	221	771	66
PCYB_053230	DF157097;DF157097;DF157097;DF157097;DF157097;DF157097;DF157097;DF157097;DF157097	955612;956869;959099;959357;959845;960168;960786;962590;965193	956668;958940;959211;959475;959999;960740;962432;964988;970644	+;+;+;+;+;+;+;+;+	13587	0	42	191	39	1442	187
PCYB_053240	DF157097;DF157097	972121;975497	975204;975922	-;-	3510	0	0	1029	170	501	113
PCYB_053250	DF157097;DF157097	979036;980018	979872;980338	+;+	1158	269	0	2849	1636	2264	842
PCYB_053260	DF157097;DF157097	981296;981628	981568;983520	-;-	2166	253	4	1738	1103	523	184
PCYB_053270	DF157097;DF157097;DF157097	993055;993720;994050	993523;993849;994177	+;+;+	727	0	0	176	37	54	23
PCYB_053280	DF157097;DF157097;DF157097;DF157097;DF157097;DF157097;DF157097;DF157097	994074;994298;994525;994755;995174;995415;995726;995822	994153;994381;994608;994937;995273;995512;995799;995921	-;-;-;-;-;-;-;-	803	131	30	2348	3681	980	919
PCYB_053290	DF157097;DF157097;DF157097	997564;1000246;1001071	1000078;1000669;1002847	+;+;+	4716	0	38	142	4	15	7
PCYB_053300	DF157097;DF157097	1004021;1004588	1004380;1005637	+;+	1410	22	36	148	40	61	44
PCYB_053310	DF157097;DF157097;DF157097;DF157097;DF157097	1006457;1006654;1007014;1007421;1007917	1006607;1006814;1007223;1007487;1008088	+;+;+;+;+	761	0	0	128	32	1952	227
PCYB_053320	DF157097;DF157097;DF157097;DF157097	1011095;1012061;1012392;1012643	1011907;1012177;1012478;1012741	+;+;+;+	1116	0	0	0	0	115	8
PCYB_053330	DF157097;DF157097;DF157097;DF157097;DF157097;DF157097;DF157097;DF157097;DF157097;DF157097	1014456;1014646;1014973;1015457;1015937;1016132;1016390;1016640;1016915;1017181	1014542;1014723;1015275;1015717;1016032;1016214;1016539;1016739;1016997;1017325	+;+;+;+;+;+;+;+;+;+	1386	0	0	4	23	533	59
PCYB_053340	DF157097;DF157097	1017775;1018383	1018066;1018846	+;+	756	0	0	577	581	176	84
PCYB_053350	DF157097;DF157097	1020798;1021063	1021032;1021208	+;+	381	0	0	364	328	201	104
PCYB_053360	DF157097;DF157097;DF157097	1021746;1022559;1023043	1022162;1022739;1023122	-;-;-	678	0	0	172	35	75	16
PCYB_053370	DF157097;DF157097;DF157097;DF157097	1024910;1030674;1031288;1031941	1030540;1031030;1031736;1032223	+;+;+;+	6720	0	0	1402	203	134	70
PCYB_053380	DF157097	1033235	1034716	-	1482	0	0	114	0	22	3
PCYB_053390	DF157097;DF157097	1037670;1038142	1037738;1038792	+;+	720	203	1	3533	4291	1627	1067
PCYB_053400	DF157097;DF157097	1040451;1041106	1040483;1042257	+;+	1185	0	3	353	174	83	45
PCYB_053410	DF157097	1043179	1043828	-	650	0	0	1269	1105	537	213
PCYB_053420	DF157097;DF157097;DF157097;DF157097;DF157097;DF157097	1046952;1047188;1047468;1060860;1061226;1061545	1046984;1047309;1060714;1060983;1061330;1061677	+;+;+;+;+;+	13764	171	85	3943	929	439	198
PCYB_053430	DF157097;DF157097	1063145;1072053	1071847;1073717	-;-	10368	75	52	2221	255	546	550
PCYB_053440	DF157097	1077732	1079572	+	1841	4	0	397	122	117	91
PCYB_053450	DF157097;DF157097;DF157097;DF157097;DF157097;DF157097	1080358;1081091;1081411;1083259;1083337;1084415	1080733;1081381;1082378;1083295;1083811;1084928	-;-;-;-;-;-	2661	0	7	1128	123	147	63
PCYB_053460	DF157097	1087834	1088895	+	1062	4	0	1433	305	38	19
PCYB_053470	DF157097;DF157097	1096559;1097734	1097700;1106596	+;+	10005	46	42	1271	129	203	75
PCYB_053480	DF157097	1108567	1109214	+	648	0	0	485	248	168	53
PCYB_053490	DF157097;DF157097;DF157097;DF157097;DF157097;DF157097	1109695;1109923;1110096;1110395;1110795;1111052	1109761;1109977;1110220;1110516;1110853;1111253	-;-;-;-;-;-	630	0	0	689	258	1367	172
PCYB_053500	DF157097	1112400	1113751	+	1352	0	1	127	363	399	85
PCYB_053510	DF157097;DF157097;DF157097;DF157097;DF157097;DF157097;DF157097;DF157097	1113805;1114075;1114562;1115030;1115461;1115817;1116794;1117222	1113928;1114231;1114647;1115194;1115567;1116766;1116969;1121051	-;-;-;-;-;-;-;-	5595	0	0	72	15	654	59
PCYB_053520	DF157097	1123818	1124210	+	393	125	0	10	1	708	68
PCYB_053530	DF157097	1125598	1125822	+	225	0	0	27	7	1588	145
PCYB_053540	DF157097;DF157097;DF157097	1127178;1127436;1128407	1127282;1127768;1128715	+;+;+	747	302	44	1737	936	759	211
PCYB_053550	DF157097	1130438	1131577	+	1140	45	198	982	585	155	68
PCYB_053560	DF157097;DF157097;DF157097;DF157097;DF157097;DF157097;DF157097;DF157097;DF157097;DF157097	1133215;1134573;1139152;1139458;1141569;1142542;1143344;1143522;1146163;1146858	1134415;1138540;1139213;1141423;1141638;1142972;1143430;1144556;1146812;1147143	-;-;-;-;-;-;-;-;-;-	9756	8	10	3041	598	278	101
PCYB_053570	DF157097;DF157097;DF157097;DF157097	1153596;1154205;1154532;1154890	1153710;1154282;1154652;1156058	+;+;+;+	1483	0	0	3119	2058	14846	2073
PCYB_053580	DF157097;DF157097	1158953;1159322	1158955;1159837	+;+	519	0	0	3176	268	486	214
PCYB_053590	DF157097;DF157097	1162400;1163510	1163479;1170631	+;+	8202	10	0	886	132	188	95
PCYB_053600	DF157097	1171241	1171663	-	423	203	0	3390	945	715	181
PCYB_053610	DF157097;DF157097	1173501;1174077	1174037;1174673	+;+	1134	10	0	971	77	172	105
PCYB_053620	DF157097;DF157097;DF157097;DF157097;DF157097;DF157097;DF157097	1176216;1176886;1177422;1177596;1177876;1178168;1178370	1176688;1177299;1177463;1177680;1177935;1178217;1178442	+;+;+;+;+;+;+	1197	0	6	2923	299	322	65
PCYB_053630	DF157097;DF157097;DF157097;DF157097	1178913;1179220;1179432;1179783	1179081;1179342;1179637;1180180	+;+;+;+	896	2	0	1925	716	570	226
PCYB_053640	DF157097;DF157097	1181324;1181972	1181870;1182039	+;+	615	0	0	78	43	443	76
PCYB_053650	DF157097;DF157097	1183226;1183696	1183484;1184079	-;-	643	0	0	1045	955	496	256
PCYB_053660	DF157097	1184877	1185233	+	357	0	1	115	137	39	31
PCYB_053670	DF157097	1187457	1187876	-	420	0	0	26	10	22	3
PCYB_053680	DF157097	1190587	1191216	+	630	0	0	35	22	149	14
PCYB_053690	DF157097;DF157097	1194530;1195373	1195214;1195803	+;+	1116	0	5	1175	329	2442	280
PCYB_053700	DF157097;DF157097	1198612;1200267	1200153;1201499	-;-	2775	0	0	483	103	59	27
PCYB_053710	DF157097;DF157097	1203857;1204064	1203873;1204988	-;-	942	37	0	234	137	55	17
PCYB_053720	DF157097	1209675	1210055	-	381	0	0	37	23	15162	5268
PCYB_053730	DF157097;DF157097	1216969;1217664	1217443;1218268	-;-	1080	0	0	34	20	22	8
PCYB_053740	DF157097;DF157097	1221260;1222088	1221545;1222719	+;+	918	0	0	67	14	113	40
PCYB_053750	DF157097;DF157097	1225451;1226904	1226258;1226926	-;-	831	0	0	10	0	222	145
PCYB_053760	DF157097;DF157097	1231777;1233645	1232580;1233656	-;-	816	0	0	3	0	939	798
PCYB_053770	DF157097;DF157097	1236316;1236665	1236483;1236844	-;-	348	0	0	30	13	651	398
PCYB_053780	DF157097;DF157097;DF157097;DF157097	1239834;1240501;1241093;1241457	1239897;1240958;1241304;1241792	-;-;-;-	1070	0	0	0	0	2597	2612
PCYB_053790	DF157097;DF157097	1245700;1246805	1246647;1246873	-;-	1017	0	0	0	0	3147	3148
PCYB_053800	DF157097	1251493	1252728	+	1236	0	0	46	1	364	320
PCYB_053820	DF157097;DF157097	1263239;1263408	1263365;1263592	+;+	312	0	0	0	0	45	47
PCYB_053830	DF157097;DF157097	1267655;1268286	1268081;1268488	+;+	630	0	0	0	0	11	3
PCYB_053840	DF157097;DF157097	1276901;1285403	1285200;1285457	-;-	8355	0	0	0	0	61	26
PCYB_053850	DF157097;DF157097	1290250;1292266	1292063;1292320	-;-	1869	0	0	0	0	45	11
PCYB_053860	DF157097;DF157097;DF157097	1295062;1295189;1295476	1295089;1295436;1296114	+;+;+	915	0	0	0	0	133	40
PCYB_061010	DF157098	1524	2627	-	1104	0	0	0	0	13	1
PCYB_061020	DF157098;DF157098	12430;12657	12516;14216	+;+	1647	0	0	126	64	2884	3131
PCYB_061030	DF157098;DF157098	17387;18147	17902;18260	-;-	630	0	0	0	7	3131	591
PCYB_061040	DF157098;DF157098	25466;25902	25528;27671	+;+	1833	0	0	3	0	2740	1881
PCYB_061050	DF157098;DF157098	29138;30140	29861;30270	-;-	855	0	0	14	2	153	96
PCYB_061060	DF157098;DF157098	34100;35775	35494;35828	-;-	1449	0	0	3	0	20	5
PCYB_061070	DF157098	38001	40001	-	2001	0	0	0	0	170	232
PCYB_061080	DF157098;DF157098	42614;43659	43483;43778	-;-	990	0	0	59	15	494	479
PCYB_061090	DF157098;DF157098	46694;47659	47527;47739	-;-	915	0	0	8	0	40	25
PCYB_061100	DF157098;DF157098	52547;53641	53479;53820	-;-	1113	118	0	12	12	143	26
PCYB_061110	DF157098;DF157098	56494;57405	57249;57521	-;-	873	0	0	315	53	40	48
PCYB_061120	DF157098	60357	60863	-	507	7	52	1612	1063	5	1
PCYB_061130	DF157098;DF157098	64659;65161	64853;68445	+;+	3480	1	0	2760	708	1059	157
PCYB_061140	DF157098;DF157098	69206;69470	69367;70066	-;-	759	0	0	49	11	37	15
PCYB_061150	DF157098;DF157098	72206;73820	73663;73885	+;+	1524	0	0	1682	848	180	77
PCYB_061160	DF157098;DF157098	74872;76715	76565;76748	-;-	1728	0	27	363	43	49	12
PCYB_061170	DF157098;DF157098;DF157098;DF157098	78736;79011;79275;79538	78883;79102;79351;79649	-;-;-;-	429	0	0	503	319	1181	128
PCYB_061180	DF157098;DF157098;DF157098	81835;82136;82458	81969;82264;82586	+;+;+	393	45	0	435	218	281	56
PCYB_061190	DF157098;DF157098	85917;86497	86292;88073	+;+	1953	505	28	2021	502	129	66
PCYB_061200	DF157098;DF157098	90394;91128	91070;91212	+;+	762	0	0	67	42	102	17
PCYB_061210	DF157098;DF157098;DF157098;DF157098	91774;92042;92279;93477	91885;92144;92903;94901	-;-;-;-	2265	23	0	581	151	108	83
PCYB_061220	DF157098;DF157098	96129;96580	96278;97404	+;+	975	0	0	1856	1737	769	396
PCYB_061230	DF157098	99546	100298	+	753	0	0	158	54	24	4
PCYB_061240	DF157098	100740	101523	+	784	0	0	167	121	941	97
PCYB_061250	DF157098	102593	108120	-	5528	0	0	765	195	310	39
PCYB_061260	DF157098	110788	113490	-	2703	0	0	1340	444	109	120
PCYB_061270	DF157098;DF157098	116396;116575	116539;116871	+;+	441	57	66	1796	2018	2296	483
PCYB_061280	DF157098;DF157098;DF157098;DF157098;DF157098	117090;117355;117640;118118;118360	117179;117432;117752;118156;118375	-;-;-;-;-	336	6	0	2427	2768	469	300
PCYB_061290	DF157098;DF157098;DF157098	119110;121429;122908	121032;122600;123496	-;-;-	3684	0	0	582	171	212	75
PCYB_061300	DF157098	129798	131048	+	1251	0	0	772	4	7	4
PCYB_061310	DF157098;DF157098	132913;134124	134004;134318	+;+	1287	0	141	663	243	165	48
PCYB_061320	DF157098;DF157098	134493;135037	134565;136589	-;-	1626	0	0	591	93	23	16
PCYB_061330	DF157098;DF157098;DF157098;DF157098;DF157098	140295;143670;144887;147225;147337	142365;144550;146351;147253;147522	+;+;+;+;+	4632	109	30	1961	420	295	198
PCYB_061340	DF157098;DF157098;DF157098	148509;150332;151661	149857;150631;153191	-;-;-	3180	0	0	20	6	140	56
PCYB_061350	DF157098;DF157098	155113;156276	155869;156409	+;+	891	0	0	0	0	699	59
PCYB_061360	DF157098;DF157098;DF157098;DF157098	157427;160498;162698;162897	160404;162312;162840;162979	-;-;-;-	5019	118	74	40	35	213	33
PCYB_061370	DF157098;DF157098;DF157098	170641;171023;171384	170890;171264;171615	+;+;+	724	159	278	6356	9354	2818	1935
PCYB_061380	DF157098;DF157098;DF157098;DF157098;DF157098;DF157098;DF157098;DF157098;DF157098;DF157098;DF157098;DF157098;DF157098;DF157098;DF157098;DF157098;DF157098;DF157098;DF157098;DF157098;DF157098;DF157098;DF157098	172503;172853;173567;173922;174183;174605;175086;175301;175565;175881;176145;176520;176804;177205;177659;178288;178770;179007;179457;179743;180114;180452;181068	172664;172988;173721;174059;174329;174910;175166;175376;175683;175963;176351;176640;177047;177330;177981;178489;178877;179325;179538;179907;180217;180578;181148	-;-;-;-;-;-;-;-;-;-;-;-;-;-;-;-;-;-;-;-;-;-;-	3612	2	0	1132	207	117	45
PCYB_061390	DF157098;DF157098;DF157098	182676;183510;184459	183377;184241;185853	+;+;+	2829	2	0	1060	317	218	53
PCYB_061400	DF157098;DF157098	186935;187181	186953;188208	-;-	1047	0	0	631	148	168	25
PCYB_061410	DF157098;DF157098;DF157098	189895;190957;191886	190857;191678;192801	-;-;-	2601	0	0	378	103	76	25
PCYB_061420	DF157098;DF157098	194903;195726	195262;195788	-;-	423	1	0	580	445	83	32
PCYB_061430	DF157098;DF157098;DF157098;DF157098;DF157098;DF157098;DF157098;DF157098;DF157098;DF157098;DF157098	196576;197406;197788;198074;198382;198582;199061;199234;199656;199903;200201	196648;197583;197848;198151;198422;198735;199135;199515;199759;199986;200297	-;-;-;-;-;-;-;-;-;-;-	1227	9	0	844	397	333	149
PCYB_061440	DF157098;DF157098	201362;201711	201475;201896	-;-	300	0	0	6	1	32	3
PCYB_061450	DF157098;DF157098;DF157098	203824;206248;206998	205947;206828;207148	-;-;-	2856	0	0	50	1	1921	189
PCYB_061460	DF157098	209807	211506	+	1700	0	0	805	393	691	147
PCYB_061470	DF157098	211896	213387	-	1492	0	0	2130	1245	438	197
PCYB_061480	DF157098;DF157098	214342;215035	214758;215787	+;+	1170	0	0	309	66	26	25
PCYB_061490	DF157098	217353	220394	+	3042	0	0	655	22	115	25
PCYB_061500	DF157098;DF157098;DF157098	222997;226641;227277	226482;226836;227353	+;+;+	3759	0	0	778	495	178	152
PCYB_061510	DF157098;DF157098;DF157098;DF157098;DF157098;DF157098;DF157098;DF157098;DF157098;DF157098	228062;228262;228563;229153;229560;229832;229997;230239;230592;231056	228136;228423;228986;229246;229655;229912;230051;230331;230900;231367	+;+;+;+;+;+;+;+;+;+	1701	45	0	1526	756	111	60
PCYB_061520	DF157098;DF157098;DF157098;DF157098;DF157098	232754;233048;233400;233663;233998	232839;233198;233487;233733;234150	-;-;-;-;-	549	0	0	139	21	58	53
PCYB_061530	DF157098;DF157098;DF157098;DF157098	237092;237340;238161;238604	237142;237837;238393;238875	-;-;-;-	1054	0	0	1060	1171	915	319
PCYB_061540	DF157098;DF157098	239432;242369	242293;244519	-;-	5013	0	0	3025	279	131	58
PCYB_061550	DF157098;DF157098	246868;247198	246966;247674	-;-	576	0	0	22	13	35	6
PCYB_061560	DF157098;DF157098	249735;250460	250219;250631	-;-	657	0	0	734	63	139	30
PCYB_061570	DF157098;DF157098;DF157098;DF157098;DF157098;DF157098;DF157098	253616;254009;254613;254882;255890;256139;256385	253708;254392;254719;255760;255957;256220;256628	+;+;+;+;+;+;+	1857	239	0	2039	453	345	160
PCYB_061580	DF157098	258126	259788	-	1663	0	0	330	96	83	33
PCYB_061590	DF157098	261166	261957	+	792	0	0	680	847	2932	377
PCYB_061600	DF157098;DF157098;DF157098;DF157098;DF157098;DF157098	262859;263298;263967;264471;275418;282277	263162;263733;264387;275134;281979;282477	-;-;-;-;-;-	18588	251	6	1378	317	488	133
PCYB_061610	DF157098;DF157098;DF157098;DF157098;DF157098	284787;285016;285278;285523;285776	284844;285140;285373;285581;291500	-;-;-;-;-	6063	78	88	1484	594	314	29
PCYB_061620	DF157098;DF157098	293664;297049	296958;299246	-;-	5493	28	58	1726	447	549	126
PCYB_061630	DF157098;DF157098	308561;309921	309758;313270	+;+	4548	0	0	3929	88	97	18
PCYB_061640	DF157098;DF157098	315007;315773	315587;316233	-;-	1042	0	0	370	410	270	227
PCYB_061650	DF157098;DF157098	317059;317921	317782;319030	-;-	1834	10	24	1181	655	321	119
PCYB_061660	DF157098;DF157098;DF157098;DF157098;DF157098;DF157098	323895;324150;324811;325100;325277;325433	324042;324554;324929;325187;325341;325561	+;+;+;+;+;+	954	0	0	1826	645	47	45
PCYB_061670	DF157098	332913	334266	-	1354	0	0	1006	698	1138	177
PCYB_061680	DF157098	338755	340455	-	1701	156	0	1623	1102	1553	140
PCYB_061690	DF157098;DF157098	342481;342914	342880;345174	+;+	2661	1	61	972	457	293	154
PCYB_061700	DF157098	346130	346765	-	636	0	0	728	643	548	64
PCYB_061710	DF157098;DF157098;DF157098	350627;350760;351668	350701;350798;353350	+;+;+	1797	0	0	393	139	89	117
PCYB_061720	DF157098;DF157098;DF157098;DF157098;DF157098	353838;354128;354427;354774;355013	353933;354231;354496;354967;355204	-;-;-;-;-	656	433	1	6756	10948	6556	1653
PCYB_061730	DF157098;DF157098	356297;356388	356357;357763	-;-	1437	138	0	479	325	306	190
PCYB_061740	DF157098;DF157098;DF157098	358896;374459;376125	374384;374798;376231	-;-;-	15936	490	0	1412	276	2580	318
PCYB_061750	DF157098	376664	377641	+	978	0	112	2989	2402	478	331
PCYB_061760	DF157098;DF157098;DF157098	378529;378788;379457	378554;378865;379586	-;-;-	234	10	0	553	917	345	103
PCYB_061770	DF157098;DF157098;DF157098;DF157098;DF157098;DF157098;DF157098	379979;380211;380681;380887;381244;381517;381693	380054;380250;380720;381106;381345;381593;381740	+;+;+;+;+;+;+	603	16	0	1122	1659	725	199
PCYB_061780	DF157098	381829	382068	-	240	9	0	835	735	339	77
PCYB_061790	DF157098;DF157098;DF157098;DF157098;DF157098	382781;382897;383283;384133;384742	382806;383100;383664;384562;384853	-;-;-;-;-	1154	0	0	234	127	703	106
PCYB_061800	DF157098;DF157098;DF157098	386821;388436;388697	388252;388634;389039	+;+;+	1974	0	0	246	46	1499	133
PCYB_061810	DF157098;DF157098	390705;391084	390907;392087	+;+	1207	0	0	0	0	21	36
PCYB_061820	DF157098;DF157098	394386;402592	402264;403361	-;-	8649	139	593	5445	997	1241	568
PCYB_061830	DF157098	413386	414951	+	1566	0	0	1257	849	196	137
PCYB_061840	DF157098;DF157098;DF157098;DF157098;DF157098	415683;417136;417893;418700;419026	417014;417840;418379;418829;419998	-;-;-;-;-	3627	0	27	81	22	252	128
PCYB_061850	DF157098;DF157098	421299;421737	421637;421790	-;-	393	0	0	277	6	16	3
PCYB_061860	DF157098	422577	423008	+	432	0	0	967	207	298	103
PCYB_061870	DF157098;DF157098;DF157098	423634;424019;425092	423812;424494;425216	-;-;-	780	290	0	145	261	281	71
PCYB_061880	DF157098	426506	427174	+	669	95	0	1358	1343	401	221
PCYB_061890	DF157098;DF157098;DF157098;DF157098;DF157098;DF157098	427222;427378;427596;427825;428165;428670	427269;427422;427700;428034;428476;429287	-;-;-;-;-;-	1338	0	0	1331	1443	286	257
PCYB_061900	DF157098	430327	431730	+	1404	94	0	779	301	120	84
PCYB_061910	DF157098;DF157098	435627;436299	435806;438869	+;+	2751	1063	90	15259	2895	1864	946
PCYB_061920	DF157098;DF157098;DF157098	440410;440928;442016	440624;441433;443157	-;-;-	1863	0	0	154	8	482	160
PCYB_061930	DF157098;DF157098;DF157098;DF157098;DF157098	446130;447551;448157;448389;448702	447283;447941;448228;448482;448802	-;-;-;-;-	1812	1	0	1375	350	1031	427
PCYB_061940	DF157098;DF157098	454658;455919	455858;456538	+;+	1821	226	58	2252	1473	558	199
PCYB_061950	DF157098	456776	457798	-	1023	0	0	298	196	146	71
PCYB_061960	DF157098;DF157098	458603;460966	460890;461401	-;-	2724	0	0	1037	160	37	32
PCYB_061970	DF157098;DF157098;DF157098;DF157098;DF157098;DF157098;DF157098;DF157098;DF157098;DF157098;DF157098;DF157098	462600;462934;464634;465375;465654;465915;466323;466936;467391;467812;468035;468473	462757;464454;465183;465493;465707;466131;466511;467129;467609;467885;468179;468848	-;-;-;-;-;-;-;-;-;-;-;-	3816	0	6	795	199	104	30
PCYB_061980	DF157098;DF157098;DF157098;DF157098	478776;481481;482552;483169	481259;482215;482985;484120	-;-;-;-	4605	0	0	127	35	153	10
PCYB_061990	DF157098	489407	489607	+	201	0	0	1482	1998	572	273
PCYB_062000	DF157098	490487	490873	+	387	86	40	2134	2282	1336	436
PCYB_062010	DF157098;DF157098;DF157098	491160;491491;491756	491214;491568;491853	-;-;-	231	167	0	1768	2759	1794	588
PCYB_062020	DF157098;DF157098;DF157098;DF157098;DF157098;DF157098;DF157098;DF157098;DF157098;DF157098;DF157098;DF157098;DF157098;DF157098;DF157098;DF157098	492600;492787;492972;493209;493436;494092;494335;494618;494800;495067;495435;495629;495895;496527;497653;498523	492635;492825;493079;493280;493468;494172;494495;494672;494934;495231;495500;495724;496266;497408;498297;499131	-;-;-;-;-;-;-;-;-;-;-;-;-;-;-;-	3555	24	92	844	175	187	45
PCYB_062030	DF157098;DF157098;DF157098;DF157098	501269;501688;502255;502689	501457;501909;502458;502820	-;-;-;-	747	67	57	933	1024	487	215
PCYB_062040	DF157098;DF157098;DF157098;DF157098;DF157098	505392;505692;505937;506135;506349	505537;505794;506017;506195;506494	+;+;+;+;+	537	40	0	646	388	4826	571
PCYB_062050	DF157098	507131	508540	-	1410	4	0	769	476	727	84
PCYB_062060	DF157098	509192	510526	+	1335	0	0	203	83	40	7
PCYB_062070	DF157098	512340	513110	-	771	0	0	86	35	135	16
PCYB_062080	DF157098;DF157098;DF157098;DF157098	519618;520789;521116;522249	520715;520801;521885;522720	-;-;-;-	2353	0	80	301	146	15	7
PCYB_062090	DF157098;DF157098	527649;528086	527711;528814	+;+	792	2	100	6277	4637	2594	1159
PCYB_062100	DF157098	530764	531302	+	539	32	207	3394	4711	30	8
PCYB_062110	DF157098;DF157098;DF157098;DF157098;DF157098	532223;534673;534850;535739;536728	534565;534780;535240;536460;538117	-;-;-;-;-	4954	52	0	2017	470	145	38
PCYB_062120	DF157098;DF157098	540942;542847	542777;543281	-;-	2271	22	0	289	53	95	56
PCYB_062130	DF157098;DF157098	544734;545905	545817;546404	+;+	1584	0	0	154	31	111	18
PCYB_062140	DF157098;DF157098	548173;549276	548817;549517	-;-	887	1020	124	7068	2584	4583	790
PCYB_062150	DF157098;DF157098	553823;554295	554107;554543	-;-	534	0	0	2745	1253	486	204
PCYB_062160	DF157098;DF157098	555543;555902	555715;555941	+;+	213	5	10	620	990	450	103
PCYB_062170	DF157098;DF157098;DF157098;DF157098;DF157098;DF157098;DF157098;DF157098;DF157098	556072;556632;556894;557168;557441;557632;557870;558054;558342	556440;556724;557018;557230;557501;557715;557910;558182;558505	-;-;-;-;-;-;-;-;-	1129	218	30	1728	2899	1481	267
PCYB_062180	DF157098;DF157098;DF157098;DF157098;DF157098	558805;559056;559328;559579;560114	558924;559099;559405;559693;560296	-;-;-;-;-	540	143	9	1304	687	981	100
PCYB_062190	DF157098	562302	563462	-	1161	517	1	9972	6007	3408	2813
PCYB_062200	DF157098;DF157098;DF157098;DF157098;DF157098;DF157098;DF157098;DF157098;DF157098;DF157098;DF157098	566564;567020;567257;567542;567746;567980;568241;568659;568961;569169;569901	566617;567110;567328;567601;567776;568025;568431;568731;569026;569251;569937	+;+;+;+;+;+;+;+;+;+;+	804	0	0	300	25	187	42
PCYB_062210	DF157098;DF157098;DF157098;DF157098;DF157098;DF157098;DF157098;DF157098;DF157098;DF157098;DF157098;DF157098	570081;570354;570755;571287;571741;571922;572235;572767;573149;573306;573464;573707	570121;570558;571145;571498;571819;572196;572392;572984;573209;573371;573519;573834	+;+;+;+;+;+;+;+;+;+;+;+	1890	0	14	357	32	100	53
PCYB_062220	DF157098;DF157098;DF157098	574699;575220;576051	575144;576024;576797	+;+;+	1998	0	260	2357	1767	315	340
PCYB_062230	DF157098	577719	578284	-	566	128	0	2670	2486	173	117
PCYB_062240	DF157098;DF157098	580058;580189	580166;580556	-;-	477	0	0	140	168	65	29
PCYB_062250	DF157098	582578	583645	+	1068	400	0	1994	994	335	310
PCYB_062260	DF157098;DF157098	586169;586331	586206;586721	-;-	429	0	0	0	0	46	59
PCYB_062270	DF157098;DF157098	589134;590116	589474;590545	-;-	771	0	0	12	0	19	67
PCYB_062280	DF157098;DF157098;DF157098	591599;594354;594660	594176;594432;594696	-;-;-	2694	17	0	803	300	343	126
PCYB_062290	DF157098	602114	603259	+	1146	0	0	322	126	1218	175
PCYB_062300	DF157098;DF157098	604210;604624	604476;605060	-;-	704	110	174	3533	3688	8398	1589
PCYB_062310	DF157098;DF157098	606825;607976	607817;608026	-;-	1044	0	0	161	77	19	6
PCYB_062320	DF157098;DF157098;DF157098	609710;610139;611810	609962;610807;612360	-;-;-	1473	0	0	455	139	109	16
PCYB_062330	DF157098;DF157098;DF157098	616303;616917;618122	616694;618069;618487	+;+;+	1911	262	0	2299	2452	315	281
PCYB_062340	DF157098	623157	624731	+	1575	0	0	1005	331	242	100
PCYB_062350	DF157098;DF157098	626195;627680	627478;628303	-;-	1908	0	0	314	215	164	50
PCYB_062360	DF157098	630011	630681	-	671	0	0	123	101	113	26
PCYB_062370	DF157098	633734	633995	-	262	65	0	110	80	143	33
PCYB_062380	DF157098	635682	636773	+	1092	0	0	6826	4122	2301	2687
PCYB_062390	DF157098;DF157098;DF157098	637590;640346;640815	639875;640594;640880	-;-;-	2601	0	0	233	87	620	80
PCYB_062400	DF157098	641961	643142	-	1182	257	0	3617	2649	377	266
PCYB_062410	DF157098;DF157098;DF157098	649147;652551;653149	652157;653004;653514	+;+;+	3831	125	218	852	39	141	27
PCYB_062420	DF157098;DF157098;DF157098;DF157098	654912;655052;655314;655591	654927;655103;655446;655821	+;+;+;+	432	13	0	445	358	200	115
PCYB_062430	DF157098;DF157098;DF157098;DF157098	656578;658233;658856;659048	658017;658361;658912;661156	-;-;-;-	3735	104	0	1748	693	554	306
PCYB_062440	DF157098;DF157098	662100;662831	662163;663666	-;-	900	0	0	100	82	65	84
PCYB_062450	DF157098;DF157098	665153;667711	667596;668587	-;-	3321	0	0	565	100	173	93
PCYB_062460	DF157098;DF157098	674725;675509	675290;675611	-;-	669	0	0	189	86	153	91
PCYB_062470	DF157098;DF157098	677459;678111	678074;678634	+;+	1140	0	23	1288	1176	1168	447
PCYB_062480	DF157098;DF157098	678925;680286	680167;680872	-;-	1830	1	0	244	221	123	77
PCYB_062490	DF157098;DF157098	681810;682592	682455;682632	+;+	687	0	0	501	164	334	353
PCYB_062500	DF157098;DF157098	683058;683542	683465;683769	+;+	636	12	0	536	388	564	208
PCYB_062510	DF157098	685095	685499	-	405	0	0	4	0	9473	841
PCYB_062520	DF157098;DF157098	687138;687573	687187;687864	-;-	342	5	161	3756	3077	49481	5757
PCYB_062530	DF157098	688557	689263	-	707	0	4	83	6	1629	134
PCYB_062540	DF157098;DF157098	695264;695845	695711;695975	-;-	579	0	132	378	45	68	25
PCYB_062550	DF157098	697972	699096	+	1125	0	0	265	90	1844	194
PCYB_062560	DF157098;DF157098	700477;701296	701238;702519	+;+	1986	0	0	307	66	237	47
PCYB_062570	DF157098;DF157098;DF157098;DF157098;DF157098;DF157098;DF157098;DF157098	704564;704785;705011;705348;705685;706038;706270;706524	704626;704832;705151;705427;705748;706133;706347;708836	+;+;+;+;+;+;+;+	2883	0	0	706	77	184	47
PCYB_062580	DF157098;DF157098;DF157098;DF157098;DF157098;DF157098	710546;713052;713483;713803;714317;714795	710829;713364;713554;714132;714490;715091	+;+;+;+;+;+	1470	0	0	575	214	188	73
PCYB_062590	DF157098;DF157098	717262;717363	717322;719512	+;+	2211	0	10	199	35	14	5
PCYB_062600	DF157098;DF157098;DF157098;DF157098	722126;722498;722763;723038	722312;722572;722808;723065	+;+;+;+	336	0	51	348	295	401	74
PCYB_062610	DF157098;DF157098;DF157098	723993;725155;725695	724930;725418;725833	-;-;-	1341	0	0	1611	1017	249	79
PCYB_062620	DF157098;DF157098;DF157098;DF157098	726439;726952;728180;728766	726637;727994;728372;728815	-;-;-;-	1485	44	0	528	505	93	26
PCYB_062630	DF157098;DF157098	729469;729828	729583;731788	-;-	2076	0	0	290	103	68	27
PCYB_062640	DF157098;DF157098	735440;739522	738852;739543	+;+	3435	3	0	917	191	232	66
PCYB_062650	DF157098;DF157098;DF157098;DF157098;DF157098	740688;740898;740972;741170;741357	740765;740931;741030;741226;741491	-;-;-;-;-	363	0	18	34	23	958	64
PCYB_062660	DF157098	742470	744858	+	2389	1	0	1652	494	222	102
PCYB_062670	DF157098;DF157098;DF157098;DF157098	745163;745462;746337;747095	745212;745531;746874;747291	-;-;-;-	855	30	17	1820	659	173	33
PCYB_062680	DF157098;DF157098;DF157098	749436;749905;750443	749638;750132;750800	-;-;-	789	0	0	1308	209	102	38
PCYB_062690	DF157098;DF157098	752938;753613	753551;753895	+;+	897	0	0	646	455	355	109
PCYB_062700	DF157098;DF157098	754312;754416	754394;756276	-;-	1944	0	1	516	225	189	79
PCYB_062710	DF157098;DF157098;DF157098;DF157098	757780;758585;758837;759148	758382;758684;758967;759291	-;-;-;-	978	0	0	565	682	499	146
PCYB_062720	DF157098;DF157098	760969;763363	763041;764973	-;-	3684	0	0	361	82	83	50
PCYB_062730	DF157098	766730	768225	+	1496	6	0	1420	1004	270	192
PCYB_062740	DF157098;DF157098	769222;770119	769722;773766	-;-	4149	6	92	4725	1457	568	439
PCYB_062750	DF157098	782263	784494	+	2232	0	0	498	115	362	67
PCYB_062760	DF157098;DF157098;DF157098	786697;786940;787120	786815;787001;787307	-;-;-	369	143	97	1783	1928	818	321
PCYB_062770	DF157098	788467	789369	+	903	57	0	1069	1092	1653	651
PCYB_062780	DF157098;DF157098	791349;792753	792486;793093	+;+	1479	0	0	534	144	267	81
PCYB_062790	DF157098	793499	796234	-	2736	124	22	1013	604	450	263
PCYB_062800	DF157098;DF157098	799295;799676	799418;800340	+;+	789	0	0	958	618	323	168
PCYB_062810	DF157098;DF157098;DF157098;DF157098;DF157098;DF157098;DF157098	802216;802827;803042;803245;803496;804356;805304	802702;802888;803080;803306;803575;804530;805343	+;+;+;+;+;+;+	945	2	0	231	112	3812	424
PCYB_062820	DF157098;DF157098;DF157098;DF157098;DF157098	806158;806882;807127;807504;807734	806660;807010;807294;807583;807783	-;-;-;-;-	930	117	47	1122	650	488	147
PCYB_062830	DF157098;DF157098	811960;813082	813003;813921	-;-	1884	0	0	746	199	253	106
PCYB_062840	DF157098;DF157098;DF157098;DF157098;DF157098;DF157098	814842;815281;815558;815757;815975;816226	815121;815345;815593;815791;816196;816385	-;-;-;-;-;-	798	0	0	576	220	1677	138
PCYB_062850	DF157098	816695	817327	+	633	0	0	183	73	227	43
PCYB_062860	DF157098;DF157098	819816;820827	820433;820916	+;+	708	0	0	28	22	8	4
PCYB_062870	DF157098	821328	823235	-	1908	0	0	1963	423	266	106
PCYB_062880	DF157098;DF157098;DF157098;DF157098;DF157098;DF157098;DF157098;DF157098	826133;826400;830357;830649;830900;831192;831505;831857	826172;830081;830443;830701;831002;831248;831652;831994	+;+;+;+;+;+;+;+	4308	1	3	1574	473	151	50
PCYB_062890	DF157098;DF157098	832690;833046	832725;833939	-;-	930	17	8	474	333	83	36
PCYB_062900	DF157098	834992	835522	+	531	0	0	88	60	113	7
PCYB_062910	DF157098;DF157098;DF157098;DF157098;DF157098;DF157098	837494;837721;837985;838167;838330;838575	837606;837808;838048;838216;838377;838691	+;+;+;+;+;+	480	0	0	1162	1620	260	155
PCYB_062920	DF157098;DF157098	841273;844224	843923;844248	+;+	2676	37	8	3227	1149	384	237
PCYB_062930	DF157098;DF157098	844881;845916	845722;848046	-;-	2973	0	0	839	466	119	58
PCYB_062940	DF157098	850744	851874	+	1131	0	0	2804	800	30	11
PCYB_062950	DF157098;DF157098	853944;854971	854856;855650	+;+	1593	0	0	34	9	703	54
PCYB_062960	DF157098	857188	858984	+	1797	0	0	1339	517	613	59
PCYB_062970	DF157098	861384	861668	+	285	0	0	138	0	13	1
PCYB_062980	DF157098;DF157098	864323;864963	864929;865612	+;+	1257	0	0	1	0	39	1
PCYB_062990	DF157098;DF157098	867743;868218	868175;868735	+;+	951	0	0	2	0	19	5
PCYB_063000	DF157098	871415	873414	+	2000	0	0	1425	14	1388	640
PCYB_063010	DF157098;DF157098;DF157098	874198;874524;874937	874268;874590;876151	+;+;+	1353	0	35	35	20	27	15
PCYB_063020	DF157098;DF157098;DF157098	877939;878297;878819	878048;878504;879163	+;+;+	663	6	8	234	366	297	116
PCYB_063030	DF157098;DF157098;DF157098;DF157098;DF157098;DF157098;DF157098;DF157098	879154;879483;879659;879974;880209;880418;880700;881045	879351;879550;879780;880071;880295;880479;880817;881197	-;-;-;-;-;-;-;-	906	1	0	618	612	818	133
PCYB_063040	DF157098;DF157098;DF157098;DF157098;DF157098;DF157098;DF157098;DF157098	882561;882845;883084;883417;884549;884903;885143;885797	882790;882902;883170;884326;884733;884987;885242;886185	-;-;-;-;-;-;-;-	2044	16	0	529	208	241	73
PCYB_063050	DF157098;DF157098;DF157098;DF157098;DF157098	887206;887376;887800;891378;891472	887241;887589;891341;891401;893184	-;-;-;-;-	5529	200	126	3511	998	921	485
PCYB_063060	DF157098;DF157098;DF157098;DF157098	898808;899176;900207;900422	899076;899776;900360;904317	+;+;+;+	4920	61	0	985	560	226	94
PCYB_063070	DF157098	904726	906837	-	2112	0	25	1324	1014	180	110
PCYB_063080	DF157098;DF157098;DF157098;DF157098	908099;908675;908975;909195	908504;908789;909073;909407	+;+;+;+	833	0	0	135	72	195	27
PCYB_063090	DF157098;DF157098;DF157098;DF157098;DF157098;DF157098;DF157098;DF157098	909589;909870;910147;910352;910622;911109;911530;912062	909706;909976;910212;910457;910837;911410;911807;912320	+;+;+;+;+;+;+;+	1452	1	0	788	810	720	191
PCYB_063100	DF157098	913515	914420	-	906	0	0	1224	357	224	76
PCYB_063110	DF157098	917425	920493	-	3069	0	0	1016	792	220	97
PCYB_063120	DF157098;DF157098	923403;925260	925088;925703	+;+	2130	0	0	510	84	160	14
PCYB_063130	DF157098;DF157098;DF157098;DF157098	927330;927865;928828;931034	927460;928640;930254;931078	+;+;+;+	2379	76	8	524	227	133	93
PCYB_063140	DF157098;DF157098;DF157098	932126;932759;933116	932484;932879;933534	+;+;+	899	310	144	1425	2625	778	776
PCYB_063150	DF157098;DF157098;DF157098;DF157098;DF157098;DF157098;DF157098;DF157098;DF157098;DF157098;DF157098;DF157098;DF157098;DF157098;DF157098	933430;934081;934295;934422;934630;935211;935593;935932;936164;936980;937318;938113;938537;938874;939117	933528;934173;934386;934542;934951;935344;935676;936005;936310;937025;937926;938370;938641;939057;939133	-;-;-;-;-;-;-;-;-;-;-;-;-;-;-	2385	0	0	912	440	319	28
PCYB_063160	DF157098;DF157098;DF157098;DF157098	940364;940705;941058;941715	940535;940851;941177;941999	-;-;-;-	724	124	31	979	1206	756	164
PCYB_063170	DF157098;DF157098;DF157098;DF157098	942931;943863;944201;944442	943331;944032;944265;944601	+;+;+;+	796	468	91	20961	13227	6340	2283
PCYB_063180	DF157098	945191	948049	-	2859	0	0	651	544	69	88
PCYB_063190	DF157098;DF157098;DF157098;DF157098;DF157098;DF157098;DF157098;DF157098	949615;949948;950195;950445;950747;951218;951487;951684	949731;950064;950314;950549;951079;951316;951567;952111	-;-;-;-;-;-;-;-	1400	25	0	263	130	1966	201
PCYB_063193	DF157098	954748	956542	+	1795	0	0	50	2	78	7
PCYB_063197	DF157098	956673	957420	+	748	0	0	16	10	49	2
PCYB_063200	DF157098	959331	959987	-	657	0	0	138	93	160	80
PCYB_063210	DF157098;DF157098	966159;966552	966343;968190	+;+	1824	323	60	60	0	2323	1010
PCYB_063220	DF157098;DF157098	977329;977766	977379;978365	+;+	651	0	0	6	6	602	343
PCYB_063230	DF157098	982226	982918	+	693	0	0	0	0	304	276
PCYB_063240	DF157098;DF157098	987432;987846	987554;993206	+;+	5484	0	0	25	0	1005	764
PCYB_063250	DF157098;DF157098	999695;1000966	1000819;1001130	+;+	1290	0	0	0	0	343	137
PCYB_063260	DF157098;DF157098	1004723;1005602	1005457;1005802	-;-	936	0	0	0	0	20	9
PCYB_063270	DF157098;DF157098;DF157098;DF157098;DF157098	1009667;1009864;1012877;1013215;1013371	1009723;1012771;1012955;1013288;1013414	+;+;+;+;+	3162	0	0	6	0	22	1
PCYB_063280	DF157098	1016789	1017367	+	579	0	0	0	1	197	19
PCYB_063290	DF157098;DF157098	1020772;1021013	1020852;1021969	+;+	1038	0	0	0	0	1085	589
PCYB_063300	DF157098;DF157098	1026042;1026208	1026068;1026507	+;+	327	0	0	0	0	25	13
PCYB_071020	DF157099;DF157099;DF157099;DF157099	11072;11540;12164;12518	11488;12139;12385;12550	-;-;-;-	1272	0	0	0	0	17	2
PCYB_071030	DF157099;DF157099	17533;17745	17619;18497	+;+	840	0	0	126	107	20	11
PCYB_071040	DF157099;DF157099	22035;22238	22130;23038	+;+	897	0	0	321	178	342	277
PCYB_071050	DF157099;DF157099	26470;26855	26673;27499	+;+	849	0	0	61	25	303	139
PCYB_071060	DF157099;DF157099	29658;38135	37945;38186	-;-	8340	219	0	37	13	1498	111
PCYB_071070	DF157099	41946	42230	+	285	168	38	1114	1522	141	11
PCYB_071080	DF157099	44077	44331	+	255	98	0	485	868	178	130
PCYB_071090	DF157099	45369	45989	-	621	0	0	542	415	1076	151
PCYB_071100	DF157099;DF157099;DF157099;DF157099;DF157099;DF157099	48745;49044;49300;49672;49832;50852	48897;49118;49446;49730;49899;50985	-;-;-;-;-;-	636	359	0	2054	1977	2661	462
PCYB_071110	DF157099;DF157099	57608;64154	63985;66346	+;+	8571	5	566	2031	210	189	44
PCYB_071120	DF157099;DF157099	68257;68900	68715;75790	-;-	7350	165	279	2165	762	267	186
PCYB_071130	DF157099;DF157099	80357;80529	80381;84301	+;+	3798	1	0	1833	641	294	124
PCYB_071140	DF157099;DF157099;DF157099;DF157099;DF157099;DF157099;DF157099;DF157099;DF157099;DF157099;DF157099;DF157099	85695;86363;86698;87456;88078;88285;88464;88687;88911;89107;89319;89485	85937;86470;86835;87941;88156;88384;88526;88801;89027;89181;89381;89637	+;+;+;+;+;+;+;+;+;+;+;+	1740	0	0	478	216	1050	148
PCYB_071150	DF157099;DF157099;DF157099	92651;93533;93994	93138;93653;95172	+;+;+	1788	6	3	2441	340	1924	212
PCYB_071160	DF157099;DF157099	96537;96919	96734;101016	+;+	4296	0	0	16	14	1527	161
PCYB_071170	DF157099;DF157099	102861;103451	102947;103759	+;+	396	0	65	6919	6820	7717	6057
PCYB_071180	DF157099	104794	105993	-	1200	152	82	907	802	1632	460
PCYB_071190	DF157099;DF157099;DF157099;DF157099	107665;107895;108247;108672	107713;108034;108342;109587	-;-;-;-	1201	1	0	361	56	46	27
PCYB_071200	DF157099;DF157099	115083;116049	115885;116145	+;+	900	0	0	7	2	1795	181
PCYB_071210	DF157099;DF157099;DF157099;DF157099;DF157099;DF157099;DF157099;DF157099	116614;120366;123169;123487;123776;124180;124758;125135	120300;122924;123306;123585;123985;124440;124928;125326	-;-;-;-;-;-;-;-	7317	0	14	895	812	156	29
PCYB_071220	DF157099	126530	127096	-	567	53	0	1539	815	262	168
PCYB_071230	DF157099;DF157099	128921;129351	129131;129529	+;+	390	0	0	961	1463	623	230
PCYB_071240	DF157099;DF157099	132718;137480	137298;137575	+;+	4677	2	0	916	154	178	58
PCYB_071250	DF157099;DF157099	138551;139249	138949;139416	-;-	567	12	51	2147	2019	158	72
PCYB_071260	DF157099;DF157099;DF157099	142283;142502;143157	142355;142720;144600	+;+;+	1736	0	0	1870	1139	3345	674
PCYB_071270	DF157099;DF157099	145421;146039	145770;151922	-;-	6234	39	0	917	215	180	122
PCYB_071280	DF157099	153732	154568	-	837	270	0	1142	1459	535	236
PCYB_071290	DF157099;DF157099;DF157099	156083;156370;156753	156205;156600;159809	-;-;-	3411	32	0	1059	124	66	46
PCYB_071300	DF157099	165366	168761	-	3396	0	0	1115	105	247	74
PCYB_071310	DF157099;DF157099	171787;186505	186443;189199	-;-	17352	0	0	195	36	1888	175
PCYB_071320	DF157099;DF157099;DF157099;DF157099;DF157099;DF157099;DF157099;DF157099	190797;191626;192681;193031;193239;193569;194865;195149	191413;192405;192731;193093;193511;194196;194974;195212	-;-;-;-;-;-;-;-	2586	0	0	973	77	758	66
PCYB_071330	DF157099	198792	199505	+	714	0	0	169	66	207	25
PCYB_071340	DF157099;DF157099;DF157099	201225;204338;205559	204165;204769;205572	+;+;+	3387	1	13	116	39	571	43
PCYB_071350	DF157099;DF157099;DF157099;DF157099;DF157099;DF157099;DF157099;DF157099;DF157099;DF157099;DF157099;DF157099;DF157099	204964;205192;205348;205557;205793;206031;206217;206459;206667;207152;207385;207801;208422	205068;205251;205400;205628;205881;206091;206315;206508;206736;207195;207554;208075;208489	-;-;-;-;-;-;-;-;-;-;-;-;-	1216	135	244	2117	1909	892	285
PCYB_071360	DF157099;DF157099;DF157099;DF157099	210966;213103;215242;215418	213060;215045;215310;215474	+;+;+;+	4164	11	4	627	326	298	194
PCYB_071370	DF157099	216510	219366	-	2857	10	0	1107	269	154	70
PCYB_071380	DF157099;DF157099	224980;225645	225575;230904	+;+	5856	114	46	2351	367	473	93
PCYB_071390	DF157099;DF157099	232235;235154	235028;237591	-;-	5232	0	14	1091	242	155	34
PCYB_071400	DF157099;DF157099;DF157099;DF157099;DF157099;DF157099	238551;238997;239319;239631;239905;240069	238777;239088;239433;239744;239973;240203	+;+;+;+;+;+	752	0	0	577	840	931	126
PCYB_071410	DF157099;DF157099	241377;242461	242388;242726	-;-	1278	0	0	482	252	91	21
PCYB_071420	DF157099;DF157099	244912;245456	245398;246549	+;+	1581	0	0	779	320	777	156
PCYB_071430	DF157099;DF157099	247201;247335	247283;249621	-;-	2370	2	0	56	0	385	34
PCYB_071440	DF157099;DF157099	253051;253488	253072;254770	+;+	1305	0	0	408	184	685	177
PCYB_071450	DF157099;DF157099	256673;258750	258701;259123	-;-	2403	755	219	7240	640	1281	837
PCYB_071460	DF157099	267779	268615	-	837	0	0	1230	1625	172	268
PCYB_071470	DF157099	270908	271708	+	801	0	24	1336	824	265	86
PCYB_071480	DF157099;DF157099	272661;272938	272797;273043	+;+	243	0	64	895	1063	888	251
PCYB_071490	DF157099;DF157099	273372;274316	273898;277313	-;-	3525	5	0	499	75	152	48
PCYB_071500	DF157099;DF157099;DF157099;DF157099;DF157099	281440;283127;283785;284053;284841	282982;283668;283820;284788;285187	+;+;+;+;+	3204	17	228	825	152	687	621
PCYB_071510	DF157099;DF157099	286216;286641	286457;287244	-;-	846	0	51	599	909	425	260
PCYB_071520	DF157099;DF157099	288577;290748	290693;291114	-;-	2484	42	0	1066	607	318	124
PCYB_071530	DF157099;DF157099;DF157099;DF157099;DF157099;DF157099	293635;293858;294207;294409;294699;294993	293679;293953;294302;294512;294804;295092	-;-;-;-;-;-	547	3	0	666	422	2260	275
PCYB_071540	DF157099;DF157099	298143;298347	298204;300894	+;+	2610	0	8	504	193	161	65
PCYB_071550	DF157099;DF157099	301904;302329	302274;302734	-;-	777	56	47	288	164	75	44
PCYB_071560	DF157099	305528	306019	+	492	0	0	432	201	151	34
PCYB_071570	DF157099;DF157099	306504;307135	306959;307404	-;-	726	0	0	696	425	269	94
PCYB_071580	DF157099;DF157099;DF157099	308747;309060;309336	308845;309151;310482	-;-;-	1338	93	0	2995	2083	444	142
PCYB_071590	DF157099;DF157099;DF157099	312782;313046;313337	312895;313120;314482	-;-;-	1335	0	0	1754	1500	52	38
PCYB_071600	DF157099;DF157099	318829;319435	319189;323219	+;+	4146	0	13	5162	541	102	41
PCYB_071610	DF157099;DF157099;DF157099;DF157099;DF157099;DF157099;DF157099	325518;325789;325992;326280;326509;326858;327214	325619;325860;326117;326342;326674;327071;327378	-;-;-;-;-;-;-	908	0	0	1036	810	1072	229
PCYB_071620	DF157099	330942	331235	+	294	0	0	263	171	335	32
PCYB_071630	DF157099;DF157099;DF157099;DF157099;DF157099;DF157099;DF157099;DF157099;DF157099;DF157099;DF157099;DF157099;DF157099;DF157099;DF157099;DF157099;DF157099	332323;333993;334798;337147;337557;337845;338126;338400;338950;339132;339407;339761;339932;340141;340450;340782;341002	333762;334626;336974;337341;337654;337999;338220;338500;339004;339196;339538;339803;340042;340217;340657;340886;341112	-;-;-;-;-;-;-;-;-;-;-;-;-;-;-;-;-	5802	0	158	923	425	191	21
PCYB_071640	DF157099;DF157099	342321;342408	342350;343991	-;-	1614	0	0	771	351	314	128
PCYB_071650	DF157099;DF157099;DF157099;DF157099;DF157099;DF157099;DF157099;DF157099	344948;345332;345586;345791;345999;346355;346779;347106	345188;345432;345673;345849;346086;346461;346952;347162	-;-;-;-;-;-;-;-	915	37	0	1707	2172	744	237
PCYB_071660	DF157099;DF157099	348238;349882	349702;349982	+;+	1566	82	0	390	197	31	17
PCYB_071670	DF157099;DF157099	350315;352300	352182;352530	-;-	2099	2	0	1256	830	570	420
PCYB_071680	DF157099;DF157099;DF157099;DF157099;DF157099	353354;353637;353896;354173;354469	353504;353794;353992;354268;354524	-;-;-;-;-	558	0	36	147	59	419	49
PCYB_071690	DF157099	358839	359829	+	991	0	0	26	8	105	11
PCYB_071700	DF157099;DF157099	360544;362017	361821;362205	-;-	1467	0	0	420	492	169	25
PCYB_071710	DF157099;DF157099;DF157099;DF157099	363021;363291;363546;363877	363080;363332;363608;364005	-;-;-;-	294	0	0	167	89	364	61
PCYB_071720	DF157099;DF157099	367365;368085	368036;371396	+;+	3984	0	0	916	166	115	48
PCYB_071730	DF157099;DF157099	373653;374409	374382;374545	+;+	867	0	0	2	0	1622	189
PCYB_071740	DF157099;DF157099;DF157099	376701;377483;377751	377292;377632;377892	-;-;-	884	0	0	748	82	123	21
PCYB_071750	DF157099;DF157099	383074;385267	385227;386322	+;+	3210	0	1	777	43	377	93
PCYB_071760	DF157099;DF157099;DF157099	387664;387931;388215	387759;388011;388388	+;+;+	351	0	80	1150	882	515	187
PCYB_071770	DF157099;DF157099	389897;390563	390472;394087	+;+	4101	0	0	761	158	207	105
PCYB_071780	DF157099;DF157099;DF157099	394599;395831;396223	395662;396176;397974	-;-;-	3162	0	0	99	47	60	33
PCYB_071790	DF157099;DF157099;DF157099;DF157099;DF157099;DF157099	399296;399631;399866;400110;400448;403851	399355;399694;399989;400188;403664;403897	-;-;-;-;-;-	3591	0	0	2735	371	284	72
PCYB_071800	DF157099;DF157099;DF157099;DF157099	408119;413567;414447;415610	413379;413711;415556;417754	+;+;+;+	8661	316	140	5435	617	777	413
PCYB_071810	DF157099	420445	421772	+	1328	0	0	347	292	118	74
PCYB_071820	DF157099;DF157099;DF157099	422496;425721;425872	425129;425848;426142	-;-;-	3033	37	0	2470	213	85	38
PCYB_071830	DF157099;DF157099;DF157099;DF157099;DF157099	427241;428104;429010;429869;431400	428009;428915;429379;431090;432456	-;-;-;-;-	4230	92	0	753	306	120	56
PCYB_071840	DF157099;DF157099;DF157099;DF157099;DF157099;DF157099;DF157099	434140;434490;434696;435034;435324;435629;435916	434216;434559;434808;435163;435380;435713;435983	+;+;+;+;+;+;+	600	0	1	765	664	227	67
PCYB_071850	DF157099;DF157099	436754;436935	436842;438453	+;+	1608	145	0	175	132	371	73
PCYB_071860	DF157099	440167	440985	+	819	0	1	294	172	67	22
PCYB_071870	DF157099;DF157099;DF157099	441447;441691;442805	441513;442770;442950	-;-;-	1293	0	1	504	376	543	104
PCYB_071880	DF157099;DF157099;DF157099;DF157099;DF157099;DF157099;DF157099;DF157099;DF157099;DF157099;DF157099;DF157099	445852;446151;446379;446566;446729;446928;447131;447388;447639;447825;448131;448401	445951;446274;446455;446615;446798;446976;447227;447416;447678;447934;448190;448467	+;+;+;+;+;+;+;+;+;+;+;+	873	1	0	395	226	373	59
PCYB_071890	DF157099;DF157099;DF157099;DF157099	452076;452807;452885;454394	452742;452849;454164;454962	+;+;+;+	2559	0	0	457	231	91	15
PCYB_071900	DF157099	457101	457579	+	479	0	0	232	200	261	29
PCYB_071910	DF157099;DF157099	459019;468674	468445;469206	+;+	9960	0	0	173	69	458	45
PCYB_071920	DF157099;DF157099	469739;473756	473502;474210	-;-	4219	0	0	789	304	284	96
PCYB_071930	DF157099;DF157099;DF157099;DF157099	475774;475911;476255;476751	475831;476106;476660;476939	-;-;-;-	849	0	0	113	155	1745	232
PCYB_071940	DF157099;DF157099	479018;479723	479257;480241	+;+	759	56	0	1630	1202	435	77
PCYB_071950	DF157099;DF157099	482318;483291	483023;483910	+;+	1326	35	0	780	353	130	72
PCYB_071960	DF157099;DF157099	484069;484176	484126;484888	-;-	771	33	0	375	431	170	77
PCYB_071970	DF157099;DF157099;DF157099	486210;486995;487898	486442;487222;488357	-;-;-	921	4	120	716	323	939	305
PCYB_071980	DF157099;DF157099;DF157099;DF157099;DF157099	489870;490887;491399;493236;493435	490844;491219;492984;493332;494442	-;-;-;-;-	3999	0	0	1760	628	246	48
PCYB_071990	DF157099	495907	497124	-	1218	6	0	571	222	179	61
PCYB_072000	DF157099;DF157099;DF157099;DF157099	498675;499115;499538;499803	499066;499433;499600;500048	-;-;-;-	1020	0	0	315	296	317	56
PCYB_072010	DF157099;DF157099	501520;502331	502131;503056	-;-	1338	73	0	4213	2131	1910	689
PCYB_072020	DF157099;DF157099;DF157099;DF157099;DF157099	508007;508764;508958;509142;509699	508583;508820;509000;509214;509743	+;+;+;+;+	795	10	0	471	362	924	327
PCYB_072030	DF157099;DF157099	511052;513765	512597;514951	+;+	2733	0	0	65	23	425	94
PCYB_072040	DF157099	515711	516079	+	369	156	109	1030	1098	375	151
PCYB_072050	DF157099	516255	518082	-	1828	272	120	1199	957	293	141
PCYB_072060	DF157099;DF157099	519967;520641	520486;521125	+;+	1005	158	0	1354	1084	204	206
PCYB_072070	DF157099;DF157099;DF157099;DF157099;DF157099	521762;522256;522517;522694;522937	522010;522333;522567;522756;523309	-;-;-;-;-	814	0	109	2011	1887	1821	836
PCYB_072080	DF157099;DF157099;DF157099;DF157099	523724;524950;526169;526356	524919;525850;526237;526493	-;-;-;-	2304	0	0	1040	476	262	93
PCYB_072090	DF157099;DF157099	528082;528299	528256;528906	+;+	783	726	24	3716	3430	2358	1133
PCYB_072100	DF157099	529871	530933	-	1063	0	0	221	83	36	14
PCYB_072110	DF157099;DF157099;DF157099	533672;534171;534552	534009;534365;534964	-;-;-	946	0	0	1120	1545	2626	581
PCYB_072120	DF157099;DF157099;DF157099	535342;535997;536257	535812;536085;536908	-;-;-	1212	0	0	134	147	334	22
PCYB_072130	DF157099	537974	541171	+	3198	0	0	451	311	86	59
PCYB_072140	DF157099;DF157099	541979;542115	541992;543828	+;+	1728	10	0	526	388	141	70
PCYB_072150	DF157099;DF157099	547810;549755	549483;551272	-;-	3192	0	0	1176	278	488	140
PCYB_072160	DF157099;DF157099	551636;552011	551669;554712	+;+	2736	0	18	705	343	72	79
PCYB_072170	DF157099;DF157099;DF157099	556885;558009;558354	557798;558321;558491	-;-;-	1365	0	10	483	168	193	50
PCYB_072180	DF157099;DF157099;DF157099;DF157099	561402;561917;562618;562815	561692;562491;562675;563048	-;-;-;-	1158	0	0	1486	71	541	244
PCYB_072190	DF157099;DF157099;DF157099	566170;566462;568120	566256;567969;568426	-;-;-	1902	0	0	408	180	176	79
PCYB_072200	DF157099;DF157099;DF157099;DF157099;DF157099;DF157099;DF157099;DF157099	571394;571874;572123;572378;572701;573193;573511;573645	571421;571986;572236;572467;572861;573437;573620;573787	+;+;+;+;+;+;+;+	1004	0	0	353	157	3137	311
PCYB_072210	DF157099;DF157099	574472;577819	577600;580278	-;-	5589	480	16	1349	418	429	62
PCYB_072220	DF157099;DF157099	582334;582645	582446;582840	+;+	309	0	0	618	636	474	157
PCYB_072230	DF157099	585451	586716	+	1266	14	0	6589	495	561	109
PCYB_072240	DF157099	589057	589647	-	591	0	0	300	151	140	23
PCYB_072250	DF157099;DF157099;DF157099	591991;592048;592303	592007;592093;595386	+;+;+	3147	160	0	2299	353	148	84
PCYB_072260	DF157099	596248	597828	-	1581	0	0	648	273	171	96
PCYB_072270	DF157099;DF157099;DF157099;DF157099	601386;601663;601883;602127	601514;601781;602003;602273	-;-;-;-	516	0	16	627	288	257	124
PCYB_072280	DF157099;DF157099	605024;606503	606174;606590	+;+	1239	1	0	1138	309	983	132
PCYB_072290	DF157099	607164	608558	-	1395	0	0	306	306	278	79
PCYB_072300	DF157099	609997	614316	-	4320	0	0	1824	107	135	74
PCYB_072310	DF157099	617316	619514	+	2199	7	0	276	8	36	18
PCYB_072320	DF157099	620151	620924	+	774	145	0	879	887	886	295
PCYB_072330	DF157099;DF157099	621573;622249	622033;622348	-;-	561	364	119	6031	4802	1611	665
PCYB_072340	DF157099	624149	624859	+	711	0	0	56	118	164	16
PCYB_072350	DF157099	626279	626773	+	495	0	2	179	107	93	33
PCYB_072360	DF157099;DF157099;DF157099;DF157099;DF157099	627776;628032;628232;628487;631332	627835;628101;628389;630995;632137	-;-;-;-;-	3603	0	0	453	93	143	34
PCYB_072370	DF157099;DF157099;DF157099;DF157099;DF157099	636086;636335;636561;636998;637340	636215;636390;636701;637141;637408	+;+;+;+;+	540	0	0	1016	694	444	89
PCYB_072380	DF157099;DF157099;DF157099	638447;639030;641992	638494;641861;642279	+;+;+	3168	0	10	1384	508	266	263
PCYB_072390	DF157099;DF157099;DF157099;DF157099;DF157099;DF157099;DF157099	642824;643169;643663;643937;644331;644616;644904	642969;643296;643752;644058;644426;644726;645002	-;-;-;-;-;-;-	792	0	0	51	82	101	28
PCYB_072400	DF157099;DF157099;DF157099;DF157099	647046;647822;650572;651737	647215;650463;651310;653054	+;+;+;+	4869	24	6	831	387	169	134
PCYB_072410	DF157099;DF157099;DF157099;DF157099;DF157099;DF157099;DF157099;DF157099	653934;654158;654467;654753;655001;655311;655545;655785	654016;654269;654569;654846;655130;655378;655650;655927	-;-;-;-;-;-;-;-	839	6	0	950	2176	263	127
PCYB_072420	DF157099	657527	657865	-	339	0	0	74	94	25	17
PCYB_072430	DF157099;DF157099	660558;661107	660689;661574	-;-	600	35	0	152	4	12	19
PCYB_072440	DF157099	667495	667638	+	144	93	65	926	1329	1008	550
PCYB_072450	DF157099;DF157099	668975;669144	669054;669621	+;+	558	0	32	768	1099	219	152
PCYB_072460	DF157099;DF157099	670189;675301	675267;675990	-;-	5769	0	0	441	116	106	69
PCYB_072470	DF157099	677652	679871	-	2220	0	0	437	143	91	30
PCYB_072480	DF157099;DF157099	680955;681614	681489;682053	+;+	975	0	0	784	631	152	27
PCYB_072490	DF157099;DF157099	683300;684439	684315;684493	+;+	1071	0	0	220	193	90	17
PCYB_072500	DF157099;DF157099;DF157099;DF157099	685389;686419;686610;689695	686360;686490;689595;689960	+;+;+;+	4296	0	0	156	122	51	7
PCYB_072510	DF157099	691004	692986	+	1983	0	6	2079	881	1753	234
PCYB_072520	DF157099	693344	694120	-	777	118	0	584	114	116	56
PCYB_072530	DF157099;DF157099	697839;698312	698038;698900	+;+	789	0	0	198	65	39	17
PCYB_072540	DF157099	699616	700905	+	1290	0	0	461	460	345	80
PCYB_072550	DF157099;DF157099	703669;704177	703744;706053	+;+	1953	161	90	27200	11425	5944	2745
PCYB_072560	DF157099	708407	709618	-	1212	34	0	2446	2508	16222	1506
PCYB_072570	DF157099;DF157099;DF157099;DF157099;DF157099	713858;714285;714548;714894;715224	713938;714375;714651;714984;715342	+;+;+;+;+	486	0	0	1127	1476	894	197
PCYB_072580	DF157099;DF157099;DF157099;DF157099;DF157099	716106;717229;717812;718093;718307	716406;717599;717928;718154;718406	-;-;-;-;-	951	0	0	1642	1720	605	210
PCYB_072590	DF157099;DF157099	719765;720646	720469;720903	-;-	963	0	0	2918	905	287	115
PCYB_072600	DF157099;DF157099;DF157099;DF157099;DF157099;DF157099;DF157099;DF157099	723012;724073;724937;725782;726012;726965;728009;728342	723328;724699;725513;725880;726875;727657;728089;728794	+;+;+;+;+;+;+;+	3711	0	0	245	74	267	44
PCYB_072610	DF157099;DF157099	734511;735538	735512;736587	+;+	2052	0	0	891	387	542	70
PCYB_072620	DF157099;DF157099;DF157099	739227;740962;741226	740779;741070;741309	+;+;+	1746	0	17	266	133	98	44
PCYB_072630	DF157099	741925	743382	-	1458	0	0	1105	771	336	145
PCYB_072640	DF157099;DF157099	747639;749814	749633;750797	+;+	2979	0	0	281	79	92	51
PCYB_072650	DF157099;DF157099;DF157099	751347;752329;752840	752083;752381;752895	-;-;-	846	398	324	12627	10251	8607	2948
PCYB_072660	DF157099;DF157099;DF157099;DF157099;DF157099	757944;758350;758708;758965;759222	758034;758504;758861;759083;759869	+;+;+;+;+	1167	88	235	3976	2819	885	607
PCYB_072670	DF157099;DF157099	761047;762026	761897;762394	-;-	1220	0	0	235	12	235	10
PCYB_072680	DF157099;DF157099;DF157099	765761;766037;766320	765875;766182;766685	+;+;+	627	0	60	10	1	20	5
PCYB_072690	DF157099;DF157099	768509;769642	769447;770157	+;+	1455	8	0	2747	1145	947	167
PCYB_072700	DF157099	771719	773128	+	1410	0	0	76	1	82	13
PCYB_072710	DF157099;DF157099	774013;774998	774051;776143	+;+	1185	112	0	1190	822	110	178
PCYB_072720	DF157099	777047	777694	+	648	41	0	595	617	169	144
PCYB_072730	DF157099;DF157099;DF157099	778555;780678;781584	780582;781286;781688	-;-;-	2742	0	64	2896	751	624	89
PCYB_072740	DF157099;DF157099	786725;792278	792070;792685	-;-	5754	32	18	771	122	244	20
PCYB_072750	DF157099;DF157099	796132;797503	797352;797817	+;+	1536	0	0	4205	2431	265	41
PCYB_072760	DF157099;DF157099;DF157099;DF157099	798548;798843;799168;799327	798625;798903;799217;799380	-;-;-;-	243	3	0	365	274	539	72
PCYB_072770	DF157099	801489	804086	-	2598	0	46	1654	858	271	152
PCYB_072780	DF157099;DF157099;DF157099;DF157099	805927;806325;806576;806765	806170;806435;806649;806830	+;+;+;+	495	0	0	176	85	3423	325
PCYB_072790	DF157099;DF157099;DF157099;DF157099	808040;808847;810035;810801	808726;809368;810374;813355	+;+;+;+	4104	0	0	23	16	64	5
PCYB_072800	DF157099;DF157099;DF157099;DF157099;DF157099	815115;815541;815833;816070;816405	815277;815617;815908;816217;816713	+;+;+;+;+	773	0	0	980	751	1660	225
PCYB_072810	DF157099	818389	821151	+	2763	0	0	232	58	53	6
PCYB_072820	DF157099;DF157099	823111;823768	823631;824791	+;+	1545	0	0	48	2	126	11
PCYB_072830	DF157099;DF157099	826688;827710	827685;828220	-;-	1509	0	0	1310	608	940	249
PCYB_072840	DF157099;DF157099	830599;831274	831028;832088	+;+	1245	21	1	343	299	159	96
PCYB_072850	DF157099;DF157099;DF157099;DF157099	832553;833047;833327;833680	832689;833139;833434;833722	-;-;-;-	381	128	0	2731	2818	1207	767
PCYB_072860	DF157099;DF157099	835387;837815	837689;838428	-;-	2917	25	0	2526	3558	453	78
PCYB_072870	DF157099;DF157099;DF157099	839634;839863;840201	839708;840044;840297	+;+;+	354	0	0	339	150	384	51
PCYB_072880	DF157099;DF157099;DF157099;DF157099;DF157099;DF157099;DF157099;DF157099;DF157099	840492;841005;841384;841786;842131;845123;846151;846377;846579	840783;841122;841553;841858;844917;845982;846284;846459;848676	-;-;-;-;-;-;-;-;-	6615	22	2	1881	680	3199	676
PCYB_072890	DF157099;DF157099	850053;850653	850378;851904	+;+	1578	54	0	1650	794	247	172
PCYB_072900	DF157099	852668	853220	-	553	0	0	367	413	120	38
PCYB_072910	DF157099;DF157099	853363;854940	854821;855215	+;+	1735	129	224	1530	1407	307	262
PCYB_072920	DF157099;DF157099	856837;857647	857577;860865	+;+	3960	0	0	1307	106	152	77
PCYB_072930	DF157099;DF157099;DF157099;DF157099;DF157099	861762;862442;862882;863272;863936	861932;862598;863006;863756;864701	-;-;-;-;-	1704	18	78	2035	1673	275	157
PCYB_072940	DF157099;DF157099;DF157099	865213;865688;866093	865299;865744;866377	-;-;-	429	0	0	257	215	83	26
PCYB_072950	DF157099	868330	869155	+	826	123	101	377	407	221	91
PCYB_072960	DF157099;DF157099;DF157099;DF157099;DF157099;DF157099;DF157099;DF157099;DF157099;DF157099	869925;870494;870819;871032;871240;871557;871729;872858;873524;874070	870340;870633;870919;871107;871292;871624;872454;873336;873844;874102	+;+;+;+;+;+;+;+;+;+	2413	9	0	32	103	1562	209
PCYB_072970	DF157099;DF157099;DF157099;DF157099;DF157099;DF157099	875815;877606;878131;879691;880420;880644	877411;877821;879534;880295;880494;880748	+;+;+;+;+;+	4002	99	47	2973	1477	631	244
PCYB_072980	DF157099	884526	885755	+	1230	4	0	4696	4003	1218	458
PCYB_072990	DF157099;DF157099;DF157099;DF157099;DF157099;DF157099;DF157099;DF157099;DF157099;DF157099	887270;887694;888064;888259;888496;888938;889246;889542;889754;890092	887591;887823;888110;888347;888579;889067;889403;889613;889862;890138	+;+;+;+;+;+;+;+;+;+	1188	6	153	466	950	341	80
PCYB_073000	DF157099;DF157099;DF157099	890531;893496;893743	893268;893607;893847	+;+;+	2955	0	0	385	125	252	100
PCYB_073010	DF157099	895274	896524	+	1251	0	0	6325	5591	4382	2436
PCYB_073020	DF157099;DF157099	898623;900359	900160;900457	+;+	1637	150	0	1330	806	464	137
PCYB_073030	DF157099;DF157099;DF157099;DF157099;DF157099;DF157099;DF157099;DF157099;DF157099;DF157099	900710;901350;901577;901846;902103;902568;902786;903057;903296;903700	901101;901405;901676;901926;902396;902654;902873;903129;903420;903839	-;-;-;-;-;-;-;-;-;-	1436	23	0	412	306	233	104
PCYB_073040	DF157099;DF157099;DF157099;DF157099;DF157099;DF157099;DF157099;DF157099;DF157099	905096;906157;908071;911086;912072;914561;915135;917573;917976	905843;907644;910836;911543;914185;914722;917487;917680;918077	-;-;-;-;-;-;-;-;-	10299	2	0	1561	444	273	100
PCYB_073050	DF157099;DF157099;DF157099;DF157099	919609;920235;920825;921115	919698;920645;921013;921204	-;-;-;-	780	141	0	2447	2722	34	16
PCYB_073060	DF157099	922207	923211	-	1005	54	0	2284	2685	429	318
PCYB_073070	DF157099;DF157099	923645;924338	923705;924912	-;-	636	0	0	458	318	228	91
PCYB_073080	DF157099;DF157099	926457;926850	926780;928745	+;+	2220	0	0	576	110	34	42
PCYB_073090	DF157099;DF157099	929594;929810	929677;931954	+;+	2229	0	0	0	0	77	57
PCYB_073100	DF157099;DF157099;DF157099;DF157099;DF157099;DF157099	934181;934870;936035;937017;937655;937746	934729;935019;936424;937340;937709;937933	+;+;+;+;+;+	1656	22	70	417	160	185	110
PCYB_073110	DF157099;DF157099	941344;941619	941416;941896	+;+	351	0	0	6	0	1	0
PCYB_073120	DF157099;DF157099	943100;943688	943650;944309	+;+	1173	43	0	660	760	346	174
PCYB_073130	DF157099;DF157099;DF157099;DF157099	944816;945386;945707;946012	945142;945538;945862;946218	-;-;-;-	843	0	0	126	86	806	139
PCYB_073140	DF157099	947414	949301	-	1888	0	0	388	47	112	48
PCYB_073150	DF157099;DF157099;DF157099;DF157099;DF157099;DF157099	951626;951817;952078;952327;952544;952823	951742;951943;952173;952414;952650;952927	-;-;-;-;-;-	640	0	0	1695	622	352	134
PCYB_073160	DF157099;DF157099;DF157099;DF157099	958324;960008;960460;961903	959830;960405;961716;962100	+;+;+;+	3360	29	0	427	36	48	33
PCYB_073170	DF157099;DF157099	963232;963697	963459;965490	-;-	2022	0	0	149	37	25	14
PCYB_073180	DF157099	968057	970337	+	2281	0	99	942	591	402	122
PCYB_073190	DF157099;DF157099	970426;970557	970445;971694	-;-	1158	0	0	177	32	11	9
PCYB_073200	DF157099;DF157099	976187;978479	978456;978524	+;+	2316	0	0	719	60	157	47
PCYB_073210	DF157099;DF157099;DF157099;DF157099;DF157099;DF157099	980455;980504;980898;982186;982534;982875	980472;980667;982083;982259;982715;984484	-;-;-;-;-;-	3234	101	60	455	38	277	43
PCYB_073220	DF157099;DF157099	986619;988909	988628;992913	+;+	6015	74	131	115	37	767	93
PCYB_073230	DF157099;DF157099	994438;995899	995863;996359	+;+	1887	0	43	773	252	358	97
PCYB_073240	DF157099;DF157099	997220;997761	997304;997933	+;+	258	0	0	0	3	116	12
PCYB_073250	DF157099;DF157099;DF157099;DF157099;DF157099;DF157099	998878;999107;999331;999532;999740;999970	998971;999156;999396;999570;999846;1000018	+;+;+;+;+;+	405	0	0	158	115	158	14
PCYB_073260	DF157099;DF157099;DF157099;DF157099;DF157099;DF157099;DF157099;DF157099	1000451;1000696;1000879;1001116;1001399;1001558;1001857;1002060	1000576;1000747;1000931;1001169;1001452;1001804;1001964;1002121	+;+;+;+;+;+;+;+	756	0	0	50	5	1077	145
PCYB_073270	DF157099	1003163	1004329	-	1167	0	0	356	13	248	19
PCYB_073280	DF157099;DF157099;DF157099	1007934;1008560;1008846	1008428;1008656;1008979	+;+;+	726	17	0	198	146	73	28
PCYB_073290	DF157099;DF157099	1008282;1009329	1008417;1010473	-;-	1281	9	0	691	421	252	98
PCYB_073300	DF157099;DF157099	1012510;1013442	1013243;1013618	-;-	911	0	0	186	67	96	51
PCYB_073310	DF157099;DF157099;DF157099;DF157099;DF157099	1017117;1017307;1017707;1018067;1018249	1017194;1017414;1017773;1018147;1018316	+;+;+;+;+	402	0	0	532	629	78	58
PCYB_073320	DF157099;DF157099;DF157099	1019379;1019788;1019984	1019428;1019823;1020326	+;+;+	429	208	34	1200	1913	1464	366
PCYB_073330	DF157099	1021271	1022533	-	1263	20	69	5495	2628	990	877
PCYB_073340	DF157099;DF157099;DF157099;DF157099;DF157099;DF157099	1025846;1026403;1026954;1027466;1028939;1029933	1026372;1026925;1027117;1028762;1029779;1030486	+;+;+;+;+;+	3906	0	0	515	346	201	98
PCYB_073350	DF157099;DF157099;DF157099	1032544;1033484;1033960	1032850;1033619;1034520	+;+;+	1004	59	0	2542	2828	4881	4308
PCYB_073360	DF157099;DF157099;DF157099;DF157099;DF157099;DF157099	1036104;1036398;1036817;1037341;1038496;1039984	1036211;1036501;1036888;1038180;1039584;1040563	+;+;+;+;+;+	2793	12	0	785	207	190	310
PCYB_073370	DF157099;DF157099	1041408;1051641	1051492;1051683	-;-	10128	96	0	904	192	534	450
PCYB_073380	DF157099	1057731	1057934	+	204	0	0	183	27	30	19
PCYB_073390	DF157099;DF157099;DF157099;DF157099;DF157099;DF157099;DF157099;DF157099;DF157099;DF157099;DF157099;DF157099;DF157099;DF157099;DF157099;DF157099;DF157099	1059838;1060313;1060650;1061041;1061428;1062322;1062657;1063106;1063530;1063911;1064312;1064676;1064905;1065198;1065630;1066059;1066399	1060126;1060377;1060823;1061314;1062097;1062433;1062860;1063205;1063680;1064099;1064391;1064762;1064977;1065282;1065875;1066138;1066480	+;+;+;+;+;+;+;+;+;+;+;+;+;+;+;+;+	2961	0	0	325	201	1729	353
PCYB_073400	DF157099;DF157099	1067719;1068716	1068560;1068791	-;-	918	49	0	1988	1207	1026	203
PCYB_073410	DF157099;DF157099;DF157099;DF157099	1072134;1072378;1076163;1076361	1072171;1076065;1076263;1076754	-;-;-;-	4221	0	1	682	120	119	38
PCYB_073420	DF157099;DF157099;DF157099;DF157099	1080310;1080803;1081187;1084286	1080685;1080985;1084055;1084412	+;+;+;+	3555	25	0	362	181	199	43
PCYB_073430	DF157099;DF157099	1085228;1088071	1087852;1088118	+;+	2673	0	30	2713	412	92	33
PCYB_073440	DF157099	1088080	1091139	-	3060	1	3	537	121	51	18
PCYB_073450	DF157099;DF157099;DF157099	1092620;1092965;1093757	1092823;1093279;1093798	-;-;-	561	4	0	383	158	408	102
PCYB_073460	DF157099;DF157099	1094874;1095114	1094916;1095541	+;+	471	50	3	1349	1554	528	144
PCYB_073470	DF157099	1095893	1096462	-	570	0	3	2484	3247	1501	708
PCYB_073480	DF157099;DF157099;DF157099;DF157099;DF157099;DF157099;DF157099;DF157099	1103851;1103991;1104224;1104581;1105189;1107958;1108786;1109165	1103891;1104105;1104353;1105012;1107878;1108622;1108868;1109250	+;+;+;+;+;+;+;+	4242	0	0	286	1	221	37
PCYB_073490	DF157099	1110527	1112614	+	2088	0	0	1118	138	363	68
PCYB_073500	DF157099;DF157099;DF157099;DF157099;DF157099;DF157099	1112771;1113415;1115017;1115559;1115898;1116202	1112869;1114920;1115379;1115690;1115993;1116438	-;-;-;-;-;-	2433	0	0	249	57	550	64
PCYB_073510	DF157099;DF157099;DF157099	1117015;1117421;1117859	1117085;1117498;1117982	-;-;-	273	0	13	34	14	1533	226
PCYB_073520	DF157099;DF157099	1121219;1121465	1121261;1123248	+;+	1827	0	0	362	22	79	12
PCYB_073530	DF157099	1123907	1124830	-	924	0	0	1227	178	316	135
PCYB_073540	DF157099;DF157099	1126272;1126868	1126640;1127335	+;+	837	1	19	2860	2996	1586	466
PCYB_073550	DF157099	1129099	1129819	-	721	0	0	829	346	276	90
PCYB_073560	DF157099;DF157099;DF157099;DF157099	1132795;1133192;1133549;1133853	1132872;1133295;1133622;1133908	+;+;+;+	312	0	0	437	74	69	25
PCYB_073570	DF157099	1134515	1135708	-	1194	0	0	25	67	998	147
PCYB_073580	DF157099;DF157099	1138241;1140009	1139624;1140092	-;-	1468	0	0	1200	585	141	85
PCYB_073590	DF157099;DF157099;DF157099	1142029;1142230;1142754	1142090;1142280;1142868	+;+;+	228	0	0	110	115	24	20
PCYB_073600	DF157099	1145521	1146183	+	663	0	0	341	101	83	46
PCYB_073610	DF157099;DF157099;DF157099;DF157099	1146259;1146593;1146864;1147193	1146351;1146710;1146979;1147465	-;-;-;-	600	0	0	176	130	168	66
PCYB_073620	DF157099	1159745	1161526	+	1782	5	0	701	388	159	48
PCYB_073630	DF157099	1162466	1162846	+	381	0	0	68	6	24	17
PCYB_073640	DF157099;DF157099	1164078;1164669	1164226;1165300	+;+	781	126	40	649	458	291	117
PCYB_073650	DF157099;DF157099;DF157099;DF157099;DF157099	1167115;1167467;1168458;1168665;1168860	1167255;1168159;1168534;1168710;1168904	+;+;+;+;+	1002	0	0	873	367	219	101
PCYB_073660	DF157099;DF157099;DF157099;DF157099;DF157099;DF157099	1172487;1172842;1173154;1173364;1173820;1174107	1172610;1172968;1173247;1173634;1173944;1174232	+;+;+;+;+;+	867	0	0	2162	548	662	187
PCYB_073670	DF157099;DF157099	1175794;1177607	1177225;1177890	+;+	1716	0	0	625	62	188	61
PCYB_073680	DF157099;DF157099;DF157099;DF157099;DF157099;DF157099;DF157099;DF157099;DF157099;DF157099	1179595;1181082;1181787;1182079;1182396;1183157;1183676;1184524;1184934;1186021	1180795;1181498;1181849;1182147;1182905;1183477;1184263;1184634;1185731;1186091	+;+;+;+;+;+;+;+;+;+	4149	0	5	2665	168	235	38
PCYB_073690	DF157099;DF157099	1187136;1187393	1187234;1187911	-;-	618	0	0	1	3	372	17
PCYB_073700	DF157099;DF157099	1189251;1190042	1189858;1190255	-;-	822	0	0	96	44	2153	266
PCYB_073710	DF157099;DF157099;DF157099;DF157099	1192239;1193346;1193925;1194128	1193285;1193378;1194085;1194221	-;-;-;-	1335	0	0	3326	2681	764	291
PCYB_073720	DF157099;DF157099;DF157099;DF157099;DF157099;DF157099	1195370;1195711;1195912;1196093;1196288;1196516	1195568;1195785;1195963;1196170;1196399;1196581	+;+;+;+;+;+	582	0	3	698	191	157	17
PCYB_073730	DF157099	1197513	1199270	+	1758	4	1	166	48	5153	499
PCYB_073740	DF157099;DF157099	1199469;1199837	1199814;1200747	-;-	1257	155	0	786	312	165	77
PCYB_073750	DF157099;DF157099;DF157099;DF157099;DF157099	1203543;1203930;1204770;1205094;1205985	1203780;1204521;1204945;1205757;1206474	-;-;-;-;-	2160	0	0	20	16	340	50
PCYB_073760	DF157099;DF157099	1208135;1209577	1209300;1213951	+;+	5541	0	0	13	12	76	26
PCYB_073770	DF157099	1216855	1222248	+	5394	190	0	9693	1862	354	44
PCYB_073780	DF157099;DF157099;DF157099;DF157099;DF157099;DF157099;DF157099;DF157099	1223823;1225660;1225853;1226074;1226292;1226555;1226929;1227266	1225453;1225733;1225965;1226149;1226400;1226744;1227087;1227367	+;+;+;+;+;+;+;+	2454	20	0	2572	1012	1447	248
PCYB_073790	DF157099;DF157099	1228043;1228245	1228082;1232437	-;-	4233	0	5	547	224	278	81
PCYB_073800	DF157099;DF157099;DF157099;DF157099	1234235;1234706;1235086;1236725	1234588;1234767;1236404;1236810	-;-;-;-	1821	0	0	688	733	630	293
PCYB_073810	DF157099;DF157099;DF157099	1238161;1238867;1239232	1238745;1239085;1239516	+;+;+	1089	18	7	531	599	181	51
PCYB_073820	DF157099;DF157099	1241639;1242484	1241777;1255037	+;+	12693	322	0	2434	290	294	91
PCYB_073830	DF157099;DF157099	1262192;1263090	1262964;1263606	-;-	1290	0	0	0	14	351	35
PCYB_073840	DF157099;DF157099	1265808;1266136	1265956;1266562	-;-	576	0	0	320	264	778	137
PCYB_073850	DF157099	1267801	1268868	-	1068	0	0	599	527	867	136
PCYB_073860	DF157099;DF157099	1274440;1275630	1275579;1276448	+;+	1959	68	57	899	402	162	133
PCYB_073870	DF157099;DF157099	1277334;1277547	1277471;1278029	+;+	621	19	99	3487	3875	843	453
PCYB_073880	DF157099;DF157099;DF157099	1280263;1280744;1281102	1280305;1280872;1281511	+;+;+	582	0	0	441	202	46	8
PCYB_073890	DF157099;DF157099;DF157099;DF157099	1283400;1283639;1283883;1284829	1283480;1283717;1284608;1284923	+;+;+;+	981	14	69	457	463	119	81
PCYB_073900	DF157099;DF157099;DF157099	1285554;1286046;1286291	1285832;1286176;1286576	-;-;-	696	0	0	884	373	73	41
PCYB_073910	DF157099;DF157099;DF157099	1289004;1289527;1289827	1289364;1289627;1290489	+;+;+	1125	0	41	215	426	1279	161
PCYB_073920	DF157099;DF157099	1291318;1291833	1291693;1293562	+;+	2106	0	0	557	79	656	123
PCYB_073930	DF157099;DF157099	1294221;1294821	1294781;1295069	-;-	810	35	48	2136	1416	757	395
PCYB_073940	DF157099;DF157099;DF157099;DF157099	1296288;1296505;1296798;1297447	1296350;1296592;1297110;1297789	-;-;-;-	807	0	0	122	82	788	124
PCYB_073950	DF157099;DF157099;DF157099;DF157099;DF157099	1299623;1299848;1300138;1300364;1300753	1299672;1299887;1300177;1300399;1300898	+;+;+;+;+	312	0	0	1260	1550	1752	179
PCYB_073960	DF157099;DF157099;DF157099;DF157099;DF157099;DF157099;DF157099	1301545;1301708;1301923;1302189;1303959;1305084;1305633	1301591;1301764;1302076;1303936;1304918;1305479;1305690	-;-;-;-;-;-;-	3420	47	0	3879	1242	304	96
PCYB_073970	DF157099;DF157099;DF157099;DF157099	1308791;1309085;1309389;1309814	1308877;1309198;1309647;1309875	+;+;+;+	522	0	0	3672	4662	5062	831
PCYB_073980	DF157099;DF157099	1310599;1311172	1311102;1312206	-;-	1539	0	0	6761	3454	758	515
PCYB_073990	DF157099	1313799	1315206	-	1408	0	0	891	759	341	222
PCYB_074000	DF157099;DF157099;DF157099;DF157099	1316541;1316913;1317688;1317944	1316795;1317527;1317872;1318176	-;-;-;-	1288	0	0	172	131	189	32
PCYB_074010	DF157099;DF157099	1318879;1319164	1318993;1319864	-;-	816	0	31	979	849	365	133
PCYB_074020	DF157099;DF157099	1320098;1321718	1321267;1323454	-;-	2907	2	0	1171	361	127	66
PCYB_074030	DF157099;DF157099;DF157099	1323972;1324471;1325230	1324088;1324772;1328950	-;-;-	4140	0	0	4850	489	334	136
PCYB_074040	DF157099	1331126	1331719	-	594	0	0	181	110	300	56
PCYB_074050	DF157099;DF157099	1334026;1335694	1335204;1335909	+;+	1395	0	47	632	42	24	23
PCYB_074060	DF157099;DF157099;DF157099;DF157099	1336901;1338008;1338202;1338439	1337849;1338091;1338295;1339552	+;+;+;+	2241	0	15	130	145	83	21
PCYB_074070	DF157099;DF157099;DF157099;DF157099;DF157099;DF157099;DF157099	1339938;1340252;1340702;1340942;1341084;1341316;1341647	1340042;1340353;1340826;1340978;1341160;1341437;1341742	-;-;-;-;-;-;-	664	0	0	1298	1270	533	307
PCYB_074080	DF157099;DF157099;DF157099;DF157099	1342580;1342895;1343136;1343405	1342798;1343083;1343354;1345357	+;+;+;+	2580	30	0	770	120	79	49
PCYB_074085	DF157099	1345829	1346457	+	629	0	0	904	328	240	163
PCYB_074090	DF157099;DF157099	1347100;1350396	1350365;1351371	-;-	4242	0	0	308	21	48	27
PCYB_074100	DF157099	1353501	1354886	-	1386	0	0	4006	4266	1685	945
PCYB_074110	DF157099	1357028	1357282	-	255	0	0	72	8	22	5
PCYB_074120	DF157099;DF157099	1358832;1359495	1359182;1360871	+;+	1728	0	97	1743	690	1438	295
PCYB_074130	DF157099;DF157099;DF157099;DF157099	1361079;1361965;1362172;1363287	1361804;1362017;1362203;1364569	-;-;-;-	2094	1	0	1426	809	330	125
PCYB_074140	DF157099;DF157099;DF157099	1366543;1367155;1368280	1366770;1367709;1369711	+;+;+	2215	0	0	6265	1316	430	235
PCYB_074150	DF157099	1370315	1370727	-	413	0	10	647	151	80	39
PCYB_074160	DF157099	1371842	1372315	+	474	64	0	3412	3947	1220	492
PCYB_074170	DF157099	1373705	1374352	+	648	40	0	2369	2871	632	242
PCYB_074180	DF157099	1375015	1375713	-	699	213	21	2037	2677	1889	638
PCYB_074190	DF157099;DF157099;DF157099	1378362;1378583;1379001	1378448;1378692;1379283	+;+;+	480	0	83	639	750	75	39
PCYB_074200	DF157099;DF157099;DF157099;DF157099;DF157099	1381415;1381641;1381853;1383589;1383928	1381510;1381691;1383018;1383637;1383981	+;+;+;+;+	1416	0	2	1192	1134	798	171
PCYB_074210	DF157099;DF157099;DF157099;DF157099;DF157099	1385909;1386174;1386568;1386918;1387255	1386032;1386331;1386752;1387077;1387653	+;+;+;+;+	1026	0	0	115	58	1145	160
PCYB_074220	DF157099;DF157099	1388631;1389317	1389121;1390526	-;-	1701	15	123	74	38	158	32
PCYB_074230	DF157099;DF157099	1391574;1392523	1392156;1392728	-;-	789	0	0	2966	2236	727	490
PCYB_074240	DF157099	1394500	1397661	-	3162	0	8	928	156	145	95
PCYB_074250	DF157099;DF157099;DF157099;DF157099	1398473;1398734;1398948;1399180	1398533;1398803;1399093;1399295	+;+;+;+	393	2	0	1403	927	305	98
PCYB_074260	DF157099	1406425	1407855	+	1431	0	0	0	0	6	1
PCYB_074270	DF157099	1422208	1422927	+	720	0	0	45	0	8	4
PCYB_074280	DF157099;DF157099;DF157099	1426190;1426465;1427163	1426235;1426889;1429238	+;+;+	2547	0	0	0	0	710	308
PCYB_074290	DF157099;DF157099	1432547;1432969	1432750;1433538	+;+	774	0	0	703	432	643	428
PCYB_074300	DF157099;DF157099;DF157099;DF157099;DF157099;DF157099;DF157099;DF157099;DF157099	1435930;1437464;1438537;1438977;1439418;1439707;1440041;1440177;1441026	1437219;1438219;1438742;1439162;1439541;1439819;1440094;1440818;1441800	-;-;-;-;-;-;-;-;-	4146	0	0	456	0	27	5
PCYB_074310	DF157099;DF157099	1444808;1446372	1446232;1446566	-;-	1620	0	7	169	4	59	9
PCYB_074320	DF157099;DF157099	1449176;1449892	1449649;1450074	-;-	657	0	85	840	370	168	13
PCYB_074330	DF157099	1451981	1452595	-	615	0	0	35	0	85	21
PCYB_074340	DF157099;DF157099;DF157099	1457304;1457698;1457837	1457491;1457758;1458487	+;+;+	900	0	0	0	0	330	95
PCYB_074350	DF157099;DF157099	1460312;1461313	1461121;1461402	-;-	900	0	0	0	0	1356	642
PCYB_074360	DF157099;DF157099	1464942;1466067	1465883;1466156	-;-	1032	0	0	23	0	100	15
PCYB_074370	DF157099;DF157099;DF157099;DF157099;DF157099	1468992;1469188;1472506;1472613;1473184	1469069;1471536;1472541;1473032;1473273	-;-;-;-;-	2973	0	0	186	135	1524	1091
PCYB_074380	DF157099;DF157099;DF157099;DF157099;DF157099	1479388;1479581;1480484;1480873;1481464	1479459;1480240;1480657;1481301;1481631	+;+;+;+;+	1503	0	0	0	0	25	4
PCYB_074390	DF157099;DF157099	1484120;1484289	1484212;1485242	+;+	1047	0	0	0	0	15	8
PCYB_074400	DF157099;DF157099	1488847;1489203	1489041;1489373	+;+	366	0	0	0	0	4	15
PCYB_074410	DF157099;DF157099	1489874;1490425	1490257;1491273	+;+	1233	0	0	0	0	10	17
PCYB_081010	DF157100;DF157100	24037;24853	24816;24888	-;-	816	0	0	2	0	4	1
PCYB_081020	DF157100;DF157100	31897;32951	32814;33004	-;-	972	0	0	0	0	40	18
PCYB_081030	DF157100;DF157100	37848;39527	39372;39743	-;-	1742	0	0	0	2	140	78
PCYB_081040	DF157100;DF157100	43571;44213	44159;44223	-;-	600	0	0	0	0	23	13
PCYB_081060	DF157100;DF157100	58064;58307	58118;67602	+;+	9351	0	0	2	0	378	43
PCYB_081070	DF157100	70545	71132	+	588	0	0	0	0	40	10
PCYB_081080	DF157100	76885	77916	-	1032	0	6	0	1	1557	2105
PCYB_081090	DF157100;DF157100;DF157100;DF157100	83288;85051;85507;86389	84970;85236;86196;86433	-;-;-;-	2604	0	0	24	25	1369	872
PCYB_081100	DF157100	90282	91005	-	724	0	0	20	6	393	266
PCYB_081110	DF157100;DF157100	97695;98352	98159;98831	-;-	945	0	0	7	0	613	477
PCYB_081120	DF157100;DF157100	100729;101403	101226;101893	-;-	989	0	0	6	0	510	277
PCYB_081130	DF157100;DF157100	103992;104948	104735;105139	-;-	936	0	0	0	0	1766	892
PCYB_081140	DF157100;DF157100;DF157100	108265;109936;110220	108372;110062;110245	-;-;-	261	0	0	0	0	56	92
PCYB_081150	DF157100;DF157100	115095;116099	115886;116641	+;+	1335	0	0	0	42	412	373
PCYB_081160	DF157100;DF157100;DF157100	119738;120174;121229	119935;120983;122176	+;+;+	1956	0	0	0	0	345	65
PCYB_081163	DF157100	126625	131036	-	4412	20944	3961	487764	60735	41764	22288
PCYB_081167	DF157100	131923	132109	-	187	1	0	16	2	15	6
PCYB_081170	DF157100;DF157100	136408;137459	136544;138764	+;+	1443	0	17	155	124	320	37
PCYB_081180	DF157100;DF157100;DF157100;DF157100;DF157100;DF157100	141950;142424;142692;143764;144072;144482	142160;142541;142788;143848;144159;144791	+;+;+;+;+;+	909	0	21	2966	2658	1195	1030
PCYB_081190	DF157100;DF157100	145447;146166	145495;146641	-;-	525	0	0	262	166	116	29
PCYB_081200	DF157100;DF157100	147999;149805	149557;149820	+;+	1575	0	0	702	1346	404	196
PCYB_081210	DF157100;DF157100	151171;151497	151421;153825	+;+	2580	0	0	342	51	311	65
PCYB_081220	DF157100;DF157100	155282;155662	155570;159923	+;+	4551	0	0	1762	319	214	83
PCYB_081230	DF157100;DF157100;DF157100;DF157100;DF157100	161830;162537;162898;163037;163297	162256;162617;162925;163122;163437	+;+;+;+;+	763	0	0	1090	630	1219	469
PCYB_081240	DF157100;DF157100	165719;168431	168238;169321	+;+	3411	245	0	282	115	222	30
PCYB_081250	DF157100;DF157100;DF157100	170734;171895;172215	171067;172046;172370	+;+;+	642	52	21	1076	1588	845	270
PCYB_081260	DF157100;DF157100	174390;174945	174764;175232	+;+	663	248	0	1457	2256	385	404
PCYB_081270	DF157100	176069	176518	-	450	143	0	836	791	233	110
PCYB_081280	DF157100;DF157100;DF157100;DF157100;DF157100;DF157100	178186;181679;182501;182562;183173;183494	181621;182043;182535;183069;183270;183641	-;-;-;-;-;-	4590	2	9	257	124	442	39
PCYB_081290	DF157100;DF157100	186277;187208	186530;187590	-;-	637	65	260	7130	7467	5380	3116
PCYB_081300	DF157100	190817	191677	+	861	0	0	136	64	1842	190
PCYB_081310	DF157100	192809	194941	-	2133	0	0	571	21	98	12
PCYB_081320	DF157100	200292	203845	-	3554	0	0	1010	1015	721	90
PCYB_081330	DF157100;DF157100	206479;207048	206870;207366	+;+	711	0	0	110	103	467	80
PCYB_081340	DF157100;DF157100	207979;209084	208575;209464	-;-	978	188	328	8353	7935	5411	4176
PCYB_081350	DF157100;DF157100;DF157100;DF157100	213109;217284;218301;218796	217167;218207;218365;221262	-;-;-;-	7515	27	17	906	142	271	106
PCYB_081360	DF157100;DF157100	224451;226301	226075;227816	-;-	3141	0	0	326	11	100	39
PCYB_081370	DF157100;DF157100	231584;233844	233556;234057	-;-	2187	0	145	1228	141	436	340
PCYB_081380	DF157100	239571	240170	-	600	9	4	200	263	349	199
PCYB_081390	DF157100;DF157100;DF157100;DF157100;DF157100;DF157100;DF157100;DF157100	242211;242727;244229;245057;245598;245978;246324;246684	242444;243570;244958;245382;245755;246082;246533;246819	+;+;+;+;+;+;+;+	2743	63	0	389	245	415	167
PCYB_081400	DF157100;DF157100;DF157100;DF157100	247346;247860;248077;248508	247678;247960;248330;248643	-;-;-;-	824	0	40	410	23	113	15
PCYB_081410	DF157100;DF157100;DF157100	249786;250117;250651	249914;250431;251148	+;+;+	942	0	5	269	147	135	72
PCYB_081420	DF157100	251999	252612	+	614	0	0	304	199	165	40
PCYB_081430	DF157100;DF157100	253101;254532	254418;255175	-;-	1962	0	0	1674	1074	384	223
PCYB_081440	DF157100;DF157100;DF157100	256253;256377;258618	256321;258483;259642	+;+;+	3201	37	2	769	385	258	153
PCYB_081450	DF157100;DF157100;DF157100	259619;260102;260247	259904;260149;260572	-;-;-	660	0	0	125	33	6967	477
PCYB_081460	DF157100;DF157100	260753;261883	261673;261933	-;-	972	0	0	9	11	439	50
PCYB_081470	DF157100	262859	263446	-	588	0	0	30	14	76	10
PCYB_081480	DF157100;DF157100	265794;270338	269994;270549	-;-	4413	209	0	1227	466	375	115
PCYB_081490	DF157100;DF157100	274022;275824	275679;276307	-;-	2142	4	0	743	513	157	68
PCYB_081500	DF157100;DF157100	277694;279486	279368;280006	-;-	2196	195	0	494	363	124	56
PCYB_081510	DF157100;DF157100	283287;284053	283833;284192	+;+	687	0	0	16	2	23	1
PCYB_081520	DF157100;DF157100	285405;285555	285479;287054	+;+	1575	0	0	1519	426	119	58
PCYB_081530	DF157100;DF157100;DF157100	287638;287837;288247	287790;287899;288348	-;-;-	318	0	0	7	0	148	17
PCYB_081540	DF157100;DF157100;DF157100	291616;292158;292800	291780;292315;293016	-;-;-	540	0	0	35	19	3012	289
PCYB_081550	DF157100;DF157100;DF157100	295953;296299;297307	296062;296461;297357	-;-;-	324	23	6	2648	1306	1309	1116
PCYB_081560	DF157100;DF157100;DF157100;DF157100;DF157100;DF157100	300065;300437;300577;300812;301100;301381	300305;300463;300620;300878;301191;301722	-;-;-;-;-;-	813	1	6	82	66	10278	1042
PCYB_081570	DF157100;DF157100	302184;304614	304580;304898	-;-	2682	5	0	1067	454	673	97
PCYB_081580	DF157100	305656	306537	+	882	0	0	431	264	115	44
PCYB_081590	DF157100;DF157100	307097;307400	307297;307678	-;-	480	0	0	398	351	745	161
PCYB_081600	DF157100	309886	310553	+	668	0	0	348	58	113	12
PCYB_081610	DF157100;DF157100;DF157100;DF157100	314063;314620;314942;315226	314080;314760;315020;315713	+;+;+;+	726	0	0	10753	6005	4901	2895
PCYB_081620	DF157100;DF157100;DF157100;DF157100;DF157100;DF157100;DF157100	319100;319530;319737;320074;320430;320639;320900	319298;319574;319839;320163;320470;320730;320986	+;+;+;+;+;+;+	657	0	0	383	301	732	178
PCYB_081630	DF157100;DF157100;DF157100;DF157100;DF157100;DF157100;DF157100;DF157100	322441;323180;323410;323598;323820;324036;324242;324462	322958;323252;323466;323662;323920;324100;324366;324720	+;+;+;+;+;+;+;+	1263	38	5	2585	2081	701	304
PCYB_081640	DF157100;DF157100;DF157100;DF157100	325033;325421;325633;326153	325158;325472;325699;326246	-;-;-;-	339	100	4	456	303	358	45
PCYB_081650	DF157100;DF157100;DF157100;DF157100	328312;329264;329633;329942	329168;329442;329746;330030	-;-;-;-	1239	0	0	233	17	102	14
PCYB_081660	DF157100;DF157100;DF157100;DF157100	334099;334663;334845;335345	334641;334800;335093;336085	+;+;+;+	1671	0	0	2	0	12	1
PCYB_081670	DF157100	337409	338047	+	639	42	0	643	509	119	80
PCYB_081680	DF157100	339066	339404	+	339	0	0	362	324	375	92
PCYB_081690	DF157100	340231	340542	+	312	0	0	848	667	412	108
PCYB_081700	DF157100	342211	346072	-	3862	0	0	3627	113	296	187
PCYB_081710	DF157100;DF157100	354707;356860	356778;357085	-;-	2298	0	0	629	103	231	59
PCYB_081720	DF157100;DF157100	359932;361041	360983;361563	+;+	1575	0	0	2866	1567	914	448
PCYB_081730	DF157100;DF157100	366143;366803	366508;372913	+;+	6477	91	0	1143	139	701	128
PCYB_081740	DF157100;DF157100	376339;379395	379293;387275	+;+	10836	24	321	6387	1226	953	882
PCYB_081750	DF157100	388531	389835	-	1305	1	0	710	715	312	228
PCYB_081760	DF157100;DF157100;DF157100;DF157100;DF157100;DF157100;DF157100	391160;391417;391600;391846;391976;392243;392470	391318;391542;391742;391891;392059;392294;392582	+;+;+;+;+;+;+	723	0	0	350	332	421	108
PCYB_081770	DF157100;DF157100	393309;394890	394603;395007	-;-	1413	207	93	4929	3365	826	357
PCYB_081780	DF157100;DF157100;DF157100	398966;400978;401214	400920;401011;401267	+;+;+	2043	0	27	669	136	511	57
PCYB_081790	DF157100;DF157100	403667;404463	404024;404906	+;+	802	0	0	15	0	32	2
PCYB_081800	DF157100;DF157100;DF157100	407683;408195;409844	407971;409147;410265	-;-;-	1664	119	152	10774	3438	24460	3667
PCYB_081810	DF157100;DF157100	413958;414267	414122;415388	-;-	1287	0	0	1471	282	386	349
PCYB_081820	DF157100;DF157100	425579;426061	426021;426169	-;-	552	0	0	53	12	179	101
PCYB_081830	DF157100;DF157100	428739;429656	429392;429715	-;-	714	0	0	177	85	363	34
PCYB_081840	DF157100;DF157100	435307;435400	435373;435996	-;-	664	83	45	313	203	568	101
PCYB_081850	DF157100;DF157100;DF157100	438041;438322;438910	438238;438642;439032	-;-;-	642	232	0	1284	1930	2418	779
PCYB_081860	DF157100;DF157100	440218;441289	440938;441308	+;+	741	0	0	278	121	623	76
PCYB_081870	DF157100;DF157100	441842;442836	442388;443203	+;+	915	0	0	5	2	1451	80
PCYB_081880	DF157100;DF157100	444034;444306	444192;446783	+;+	2637	0	0	1698	879	158	155
PCYB_081890	DF157100	447209	448831	-	1623	0	0	468	328	108	47
PCYB_081900	DF157100;DF157100	450753;451642	451203;451847	+;+	657	0	23	584	543	197	132
PCYB_081910	DF157100;DF157100;DF157100;DF157100	452490;452977;453844;454238	452629;453697;453948;454501	-;-;-;-	1230	0	0	960	1330	708	241
PCYB_081920	DF157100	456934	457860	+	927	214	0	539	496	288	179
PCYB_081930	DF157100	459322	460515	-	1194	0	0	18	75	97	6
PCYB_081940	DF157100	463331	466798	-	3468	0	0	220	26	102	48
PCYB_081950	DF157100;DF157100	468680;477233	477177;478226	-;-	9492	65	0	2095	910	379	80
PCYB_081960	DF157100;DF157100;DF157100	479087;479525;480423	479396;480083;480849	-;-;-	1296	0	0	105	94	35	31
PCYB_081970	DF157100;DF157100	482090;484505	484198;484606	+;+	2211	1	14	1294	741	454	196
PCYB_081980	DF157100;DF157100	484757;485354	485059;486052	-;-	1002	9	101	798	709	268	169
PCYB_081990	DF157100;DF157100	487204;487621	487589;487675	+;+	441	0	0	853	680	135	51
PCYB_082000	DF157100;DF157100	488439;491695	491431;493630	-;-	4929	0	0	1520	880	396	168
PCYB_082010	DF157100;DF157100;DF157100;DF157100	497644;498102;498661;498916	497926;498378;498719;499126	+;+;+;+	830	6	0	848	200	1935	710
PCYB_082020	DF157100;DF157100;DF157100;DF157100	499376;499659;500096;500894	499491;499779;500751;501071	-;-;-;-	1071	17	0	13	8	701	146
PCYB_082030	DF157100;DF157100;DF157100;DF157100;DF157100;DF157100;DF157100	501273;501704;501915;502236;502610;502857;503017	501482;501740;501982;502499;502657;502907;503103	+;+;+;+;+;+;+	765	0	158	25	10	1208	165
PCYB_082040	DF157100;DF157100	504404;504841	504657;505433	-;-	847	0	0	1186	774	211	158
PCYB_082050	DF157100;DF157100;DF157100;DF157100;DF157100;DF157100;DF157100	507765;508208;508510;508723;509122;509505;509792	507978;508259;508570;508781;509267;509610;509905	+;+;+;+;+;+;+	752	407	5	3739	2494	1990	827
PCYB_082060	DF157100;DF157100	510265;511217	511139;511313	-;-	972	42	41	1118	958	461	319
PCYB_082070	DF157100;DF157100;DF157100;DF157100;DF157100	512405;512599;513441;513656;513894	512470;513378;513559;513704;513956	+;+;+;+;+	1077	0	0	690	708	165	103
PCYB_082080	DF157100;DF157100;DF157100;DF157100	515045;515521;515851;516139	515257;515595;515924;516211	-;-;-;-	435	0	7	249	181	1555	127
PCYB_082090	DF157100;DF157100	518732;519168	518966;521437	-;-	2505	0	37	762	250	144	48
PCYB_082100	DF157100;DF157100;DF157100;DF157100	522782;523279;523500;523667	523081;523335;523574;523980	+;+;+;+	746	0	41	407	549	168	77
PCYB_082110	DF157100;DF157100	524850;525745	525519;526391	+;+	1317	0	0	353	264	35	14
PCYB_082120	DF157100	527353	528156	-	804	103	89	3902	3868	1071	556
PCYB_082130	DF157100	530799	531208	-	410	0	0	194	269	722	50
PCYB_082140	DF157100	532152	533398	-	1247	0	0	579	192	83	38
PCYB_082150	DF157100;DF157100	537101;537724	537353;537824	+;+	354	0	0	779	369	85	55
PCYB_082160	DF157100;DF157100	542906;543731	543670;545860	+;+	2895	238	57	6406	2569	2677	583
PCYB_082170	DF157100;DF157100;DF157100;DF157100;DF157100;DF157100	547733;548265;548668;548899;549230;549502	547858;548389;548749;549060;549356;549885	-;-;-;-;-;-	1006	128	0	752	791	1216	398
PCYB_082180	DF157100;DF157100;DF157100;DF157100;DF157100;DF157100;DF157100;DF157100	551380;553051;553488;553708;553920;554285;554486;554840	552912;553192;553548;553818;553986;554317;554586;555335	+;+;+;+;+;+;+;+	2544	0	0	471	74	251	60
PCYB_082190	DF157100	557397	558164	-	768	202	0	566	619	423	248
PCYB_082200	DF157100;DF157100	559780;560851	560376;561084	+;+	831	51	0	36	30	161	17
PCYB_082210	DF157100;DF157100	561654;562605	562345;562812	-;-	900	2	30	6783	7742	3456	1621
PCYB_082220	DF157100;DF157100;DF157100	565675;566396;566780	566259;566489;567008	-;-;-	908	15	0	3493	2552	3725	1266
PCYB_082230	DF157100;DF157100	568881;570337	570240;570662	-;-	1686	0	0	673	198	533	191
PCYB_082240	DF157100	572933	574570	-	1638	0	0	658	290	1127	278
PCYB_082250	DF157100;DF157100;DF157100;DF157100;DF157100;DF157100;DF157100	577679;578881;579476;580991;581594;582108;582520	578736;579358;580844;581486;581886;582309;582625	+;+;+;+;+;+;+	4002	2	1	1669	428	258	166
PCYB_082260	DF157100	584100	585968	+	1869	0	0	451	88	89	44
PCYB_082270	DF157100;DF157100;DF157100	587272;588500;588741	588284;588719;589004	-;-;-	1497	73	0	1594	523	645	329
PCYB_082280	DF157100;DF157100;DF157100;DF157100	591097;591297;591502;591743	591175;591363;591596;593073	+;+;+;+	1572	100	0	525	161	1396	195
PCYB_082290	DF157100;DF157100;DF157100	593629;594133;595301	593845;595055;597451	-;-;-	3291	0	34	1100	292	200	184
PCYB_082300	DF157100;DF157100;DF157100;DF157100	603043;604918;605546;606271	604464;605337;606030;606319	+;+;+;+	2376	0	0	405	84	112	24
PCYB_082310	DF157100	607705	609627	-	1923	0	32	1734	1152	638	352
PCYB_082320	DF157100;DF157100;DF157100;DF157100;DF157100;DF157100;DF157100;DF157100;DF157100	611437;611973;612619;612760;613063;613392;613616;613825;614078	611934;612552;612644;612894;613245;613499;613690;613925;615023	-;-;-;-;-;-;-;-;-	2652	3	0	64	17	71	15
PCYB_082330	DF157100;DF157100;DF157100;DF157100;DF157100;DF157100	620528;621369;624009;624499;624779;625019	621236;623971;624382;624577;624840;625112	+;+;+;+;+;+	3921	23	14	770	311	361	116
PCYB_082340	DF157100;DF157100;DF157100	627208;627356;628431	627229;628345;630250	+;+;+	2832	28	47	1025	422	132	43
PCYB_082350	DF157100;DF157100;DF157100	634174;634595;635148	634460;634825;635262	+;+;+	633	0	0	413	292	176	95
PCYB_082360	DF157100;DF157100;DF157100	637570;637710;637959	637587;637780;638346	+;+;+	477	0	0	26	10	18	2
PCYB_082370	DF157100;DF157100	639817;642605	642538;642972	-;-	3090	0	0	1502	566	387	112
PCYB_082380	DF157100;DF157100	645919;646296	646073;646578	-;-	438	0	0	52	59	604	48
PCYB_082390	DF157100;DF157100	649395;649659	649491;654583	+;+	5022	0	0	2171	220	154	11
PCYB_082400	DF157100;DF157100	656577;656891	656846;658816	+;+	2196	0	0	42	12	869	79
PCYB_082410	DF157100;DF157100	665714;671034	670832;671599	+;+	5685	261	51	2326	834	579	109
PCYB_082420	DF157100;DF157100	672412;673193	673147;673389	+;+	933	0	3	1090	869	519	234
PCYB_082430	DF157100;DF157100	674997;675345	675289;679059	+;+	4008	0	0	310	132	305	97
PCYB_082440	DF157100;DF157100	680231;684284	684250;688198	-;-	7935	116	188	2968	652	388	244
PCYB_082450	DF157100	694619	695464	+	846	0	0	1529	893	555	256
PCYB_082460	DF157100;DF157100;DF157100;DF157100;DF157100;DF157100;DF157100;DF157100;DF157100;DF157100	696083;696294;696657;697123;697511;698085;699191;699728;700120;700701	696130;696351;696915;697198;697901;698955;699549;699778;700338;700753	-;-;-;-;-;-;-;-;-;-	2385	0	0	66	34	1005	156
PCYB_082470	DF157100	702143	707092	-	4950	0	0	126	17	120	14
PCYB_082480	DF157100;DF157100	712841;713239	713190;713845	+;+	957	0	0	172	108	765	188
PCYB_082490	DF157100;DF157100	714758;714960	714840;716223	-;-	1347	18	0	377	441	102	24
PCYB_082500	DF157100;DF157100;DF157100	717333;719135;720110	719030;719289;720603	-;-;-	2347	0	9	3714	2291	696	388
PCYB_082510	DF157100;DF157100;DF157100	721498;723072;723187	722853;723146;723237	+;+;+	1482	68	0	585	606	292	178
PCYB_082520	DF157100;DF157100	723949;725251	725163;725964	+;+	1929	0	0	797	411	117	48
PCYB_082530	DF157100;DF157100	726484;726934	726899;727855	-;-	1338	0	0	446	329	177	61
PCYB_082540	DF157100;DF157100;DF157100	729049;729746;731431	729072;731190;731579	-;-;-	1618	308	0	1343	604	312	280
PCYB_082550	DF157100;DF157100;DF157100;DF157100;DF157100;DF157100;DF157100;DF157100;DF157100	732761;733056;733322;733556;733758;733926;734097;734410;734826	732913;733188;733389;733628;733831;733980;734317;734573;735072	-;-;-;-;-;-;-;-;-	1188	0	0	915	645	596	176
PCYB_082560	DF157100;DF157100;DF157100;DF157100	736080;736749;737127;737959	736133;736889;737741;738051	+;+;+;+	903	0	71	1272	119	762	140
PCYB_082570	DF157100;DF157100	741135;741926	741177;743223	+;+	1341	405	1	33772	10566	3075	2562
PCYB_082580	DF157100	746073	747674	+	1602	0	0	19	1	14	1
PCYB_082590	DF157100;DF157100;DF157100	748131;748295;748547	748259;748469;748831	-;-;-	589	0	0	10	12	222	27
PCYB_082600	DF157100;DF157100;DF157100	751638;751933;752788	751865;752556;753276	+;+;+	1341	0	0	2111	1035	273	136
PCYB_082610	DF157100;DF157100	762864;763336	763270;765034	+;+	2106	0	4	273	246	206	40
PCYB_082620	DF157100;DF157100;DF157100	765796;766119;766574	765924;766345;768404	-;-;-	2187	0	0	1796	1710	878	506
PCYB_082630	DF157100;DF157100;DF157100;DF157100;DF157100;DF157100	769328;769663;770053;770593;770952;771273	769582;769759;770362;770764;771007;771333	-;-;-;-;-;-	951	14	6	1838	1967	1252	574
PCYB_082640	DF157100;DF157100	773561;776500	775992;776728	+;+	2661	0	0	500	280	167	36
PCYB_082650	DF157100;DF157100	777097;777436	777387;778227	-;-	1083	0	0	809	616	163	70
PCYB_082660	DF157100;DF157100	779335;779832	779712;780533	-;-	1080	0	123	1663	2197	484	243
PCYB_082670	DF157100;DF157100	781805;785397	784711;785957	-;-	3468	27	94	585	217	189	70
PCYB_082680	DF157100;DF157100;DF157100;DF157100	788227;788829;789195;789460	788637;788926;789379;789552	+;+;+;+	787	407	23	2482	2529	2326	810
PCYB_082690	DF157100;DF157100	791372;792041	791534;792666	+;+	789	111	79	6758	10856	4903	3238
PCYB_082700	DF157100;DF157100	794127;794596	794347;794695	-;-	321	0	0	97	82	672	98
PCYB_082710	DF157100;DF157100;DF157100;DF157100	796629;797597;804099;804932	797543;803959;804763;805058	+;+;+;+	8070	0	0	422	315	234	73
PCYB_082720	DF157100	805592	808717	-	3126	0	0	43	4	268	37
PCYB_082730	DF157100	812213	813170	+	958	36	162	1704	1593	630	219
PCYB_082740	DF157100;DF157100;DF157100	813433;813656;815075	813516;814991;816015	-;-;-	2361	0	0	2074	395	145	83
PCYB_082750	DF157100	818936	820449	+	1514	0	0	1660	181	233	47
PCYB_082760	DF157100;DF157100;DF157100;DF157100;DF157100;DF157100;DF157100;DF157100;DF157100;DF157100;DF157100;DF157100	821543;822020;822640;823474;823675;823889;824126;824608;824817;825559;825732;825968	821615;822319;823337;823542;823746;823974;824215;824670;824968;825608;825789;826098	+;+;+;+;+;+;+;+;+;+;+;+	1842	0	59	138	46	401	57
PCYB_082770	DF157100;DF157100	827235;827751	827648;828977	+;+	1641	2	0	778	253	169	97
PCYB_082780	DF157100	830555	831061	+	507	596	0	20499	17105	7779	7647
PCYB_082790	DF157100;DF157100;DF157100;DF157100	833025;833478;833806;834300	833120;833624;834117;837572	-;-;-;-	3828	0	0	1610	98	68	42
PCYB_082800	DF157100;DF157100	839952;843670	843557;848091	-;-	8028	55	0	1682	315	187	98
PCYB_082810	DF157100;DF157100;DF157100;DF157100;DF157100	852254;854138;857199;857871;858118	853817;857052;857425;857970;858312	+;+;+;+;+	5001	52	0	1454	430	549	83
PCYB_082820	DF157100;DF157100	858959;859487	859303;860461	-;-	1320	6	27	482	191	209	63
PCYB_082830	DF157100	862487	865138	+	2652	176	0	2994	1191	255	134
PCYB_082840	DF157100;DF157100	866071;866794	866614;867098	-;-	849	0	0	468	429	44	12
PCYB_082850	DF157100;DF157100	869581;870290	870175;873249	+;+	3555	0	0	997	206	52	5
PCYB_082860	DF157100;DF157100;DF157100;DF157100;DF157100;DF157100;DF157100	874666;874880;875455;875754;875939;876441;876757	874853;875192;875585;875804;875999;876508;877257	+;+;+;+;+;+;+	1313	86	5	811	656	219	113
PCYB_082870	DF157100;DF157100;DF157100;DF157100	879062;879801;880084;880730	879257;879880;880612;884322	+;+;+;+	4398	50	367	1804	757	271	101
PCYB_082880	DF157100;DF157100	884857;885450	885129;886299	-;-	1123	16	97	1044	1305	288	180
PCYB_082890	DF157100;DF157100;DF157100	888176;888724;889272	888540;888975;889631	-;-;-	977	0	274	13843	14563	7323	3119
PCYB_082900	DF157100;DF157100	892690;893837	893600;894227	-;-	1302	10	0	1637	555	2873	334
PCYB_082910	DF157100;DF157100;DF157100;DF157100;DF157100;DF157100;DF157100;DF157100	899449;899665;899892;900122;900344;900593;900919;901259	899545;899731;899949;900208;900405;900674;900983;901304	-;-;-;-;-;-;-;-	564	0	0	2076	1725	588	347
PCYB_082920	DF157100;DF157100;DF157100;DF157100;DF157100	903090;903377;903675;903897;904227	903173;903489;903708;903965;904539	+;+;+;+;+	613	18	9	1503	645	1222	344
PCYB_082930	DF157100	904905	906215	-	1311	0	0	2551	584	314	178
PCYB_082940	DF157100;DF157100	912768;919658	919550;923341	+;+	10467	0	0	42	17	29	11
PCYB_082950	DF157100	924797	926404	-	1608	0	0	2088	457	382	198
PCYB_082960	DF157100;DF157100	927882;928881	928843;928899	-;-	981	0	0	54	51	2199	203
PCYB_082970	DF157100;DF157100;DF157100;DF157100;DF157100;DF157100	930307;930518;930937;931240;931461;931996	930420;930594;931083;931326;931567;932162	-;-;-;-;-;-	699	286	0	2585	2739	665	310
PCYB_082980	DF157100;DF157100;DF157100;DF157100;DF157100	933947;934267;934667;934945;935283	934043;934406;934729;935053;935311	-;-;-;-;-	438	131	0	3169	3740	1922	741
PCYB_082990	DF157100;DF157100	937561;938547	937616;939300	+;+	810	0	0	917	582	1069	189
PCYB_083000	DF157100;DF157100	940614;941106	941030;941948	+;+	1260	0	0	84	0	74	9
PCYB_083010	DF157100;DF157100;DF157100;DF157100;DF157100;DF157100	942974;945998;946634;947824;951104;951344	945829;946510;947608;950824;951206;951485	-;-;-;-;-;-	7590	0	10	549	243	167	105
PCYB_083020	DF157100;DF157100;DF157100	953627;954096;954466	953818;954246;954593	-;-;-	471	0	23	1214	1292	851	351
PCYB_083030	DF157100;DF157100;DF157100;DF157100;DF157100	955852;955999;956360;956644;956873	955924;956177;956514;956742;956993	-;-;-;-;-	627	0	0	554	498	477	106
PCYB_083040	DF157100;DF157100	958644;962380	962123;962724	-;-	3825	0	0	651	265	240	62
PCYB_083050	DF157100;DF157100	965001;965179	965057;965604	-;-	483	0	1	812	1375	254	185
PCYB_083060	DF157100;DF157100	967006;969395	968979;969487	+;+	2067	0	1	1080	386	269	124
PCYB_083070	DF157100	970397	970735	+	339	0	121	869	850	252	85
PCYB_083080	DF157100;DF157100	971568;975705	975680;976886	-;-	5295	0	0	601	170	1777	205
PCYB_083090	DF157100;DF157100	979436;979661	979516;980524	+;+	945	0	0	185	106	187	68
PCYB_083100	DF157100;DF157100;DF157100;DF157100	981659;981912;982246;982740	981770;982006;982366;983512	-;-;-;-	1101	0	0	643	466	233	86
PCYB_083110	DF157100;DF157100	987436;989960	989209;990327	+;+	2142	80	0	860	123	88	40
PCYB_083120	DF157100;DF157100	990828;1005060	1005029;1005563	-;-	14706	28	0	967	235	194	40
PCYB_083130	DF157100;DF157100;DF157100;DF157100;DF157100;DF157100;DF157100;DF157100;DF157100;DF157100;DF157100;DF157100;DF157100;DF157100;DF157100;DF157100	1008904;1009183;1009624;1009821;1009989;1010171;1010376;1010745;1011008;1011237;1011434;1011761;1011993;1012224;1012433;1012694	1009072;1009356;1009666;1009884;1010039;1010228;1010455;1010850;1011081;1011308;1011574;1011830;1012074;1012392;1012500;1012811	+;+;+;+;+;+;+;+;+;+;+;+;+;+;+;+	1539	4	0	102	102	466	60
PCYB_083140	DF157100;DF157100;DF157100	1014400;1015051;1017055	1014824;1016526;1017625	+;+;+	2472	0	0	1354	32	109	79
PCYB_083150	DF157100;DF157100	1018429;1018954	1018569;1025625	-;-	6813	0	0	2152	203	172	138
PCYB_083160	DF157100	1029823	1030158	-	336	0	0	527	433	131	132
PCYB_083170	DF157100	1031879	1032541	-	663	0	0	3	0	163	15
PCYB_083180	DF157100;DF157100;DF157100;DF157100	1033797;1033942;1034431;1035200	1033877;1034388;1034988;1035265	-;-;-;-	1152	0	0	57	16	28	16
PCYB_083190	DF157100	1036041	1036722	+	682	0	0	1206	1306	215	140
PCYB_083200	DF157100;DF157100;DF157100;DF157100;DF157100;DF157100;DF157100;DF157100	1037186;1037576;1038256;1038715;1039325;1039515;1040068;1044293	1037267;1037878;1038324;1038761;1039396;1039919;1044218;1046966	-;-;-;-;-;-;-;-	7803	160	2	3077	518	319	121
PCYB_083210	DF157100;DF157100;DF157100;DF157100	1049696;1050206;1050573;1051094	1049982;1050376;1050772;1051284	-;-;-;-	849	5	0	2650	652	1013	612
PCYB_083220	DF157100;DF157100	1054552;1055087	1054812;1059091	+;+	4266	44	0	749	68	355	73
PCYB_083230	DF157100;DF157100	1062357;1063951	1063677;1064180	+;+	1551	0	0	138	14	40	12
PCYB_083240	DF157100;DF157100	1068112;1071532	1071375;1077444	+;+	9177	9	16	1972	677	629	355
PCYB_083250	DF157100;DF157100	1081947;1083793	1083717;1086266	+;+	4245	151	0	769	328	179	32
PCYB_083260	DF157100;DF157100	1087246;1088829	1088670;1089848	-;-	2445	0	0	183	23	45	66
PCYB_083270	DF157100;DF157100	1092395;1093002	1092839;1093318	+;+	762	681	0	2498	6671	1766	881
PCYB_083280	DF157100;DF157100	1095391;1095785	1095606;1097197	+;+	1629	0	0	836	351	287	109
PCYB_083290	DF157100;DF157100;DF157100;DF157100	1098169;1098538;1099118;1099832	1098328;1098770;1099208;1099959	-;-;-;-	612	3	77	6265	1630	3854	1500
PCYB_083300	DF157100;DF157100	1101387;1101887	1101748;1102208	-;-	684	0	0	1947	1363	289	113
PCYB_083310	DF157100;DF157100;DF157100	1105681;1106050;1106900	1105873;1106654;1107010	+;+;+	909	0	0	771	131	90	43
PCYB_083320	DF157100;DF157100	1108143;1109154	1109096;1109513	-;-	1314	144	7	1013	1039	1694	197
PCYB_083330	DF157100;DF157100	1110415;1111349	1110488;1113959	+;+	2685	0	0	855	548	111	71
PCYB_083340	DF157100;DF157100;DF157100	1114645;1115256;1115481	1115067;1115318;1116110	-;-;-	1116	369	7	7524	5381	1529	251
PCYB_083350	DF157100;DF157100;DF157100;DF157100	1120145;1122165;1123852;1124063	1122123;1123684;1123929;1126614	+;+;+;+	6129	90	2	2565	1002	392	113
PCYB_083360	DF157100	1126787	1127326	-	540	1	0	1045	592	99	49
PCYB_083370	DF157100	1129806	1130807	+	1002	1	0	1041	1046	186	39
PCYB_083380	DF157100;DF157100	1131107;1131840	1131625;1132181	-;-	861	11	0	77	62	66	6
PCYB_083390	DF157100	1134544	1135302	+	759	0	0	1003	1169	117	47
PCYB_083400	DF157100;DF157100;DF157100;DF157100;DF157100	1135625;1136105;1137930;1138198;1138692	1135707;1137640;1137969;1138548;1139447	-;-;-;-;-	2766	102	30	563	318	463	96
PCYB_083410	DF157100;DF157100;DF157100;DF157100	1141118;1144478;1144621;1144965	1144320;1144569;1144657;1145046	-;-;-;-	3414	0	0	175	46	203	57
PCYB_083420	DF157100	1152415	1153089	+	675	0	0	1009	759	282	154
PCYB_083430	DF157100;DF157100	1154802;1154856	1154819;1155668	+;+	831	0	0	1226	627	66	33
PCYB_083440	DF157100;DF157100;DF157100;DF157100;DF157100;DF157100;DF157100;DF157100;DF157100	1156009;1156184;1157084;1157171;1157549;1157745;1160170;1160501;1160812	1156065;1156873;1157094;1157459;1157674;1160033;1160336;1160574;1160866	-;-;-;-;-;-;-;-;-	3758	27	0	765	344	556	97
PCYB_083450	DF157100;DF157100;DF157100;DF157100;DF157100;DF157100	1161621;1162278;1162504;1162709;1162887;1163054	1162121;1162353;1162556;1162763;1162954;1163576	-;-;-;-;-;-	1276	49	0	58	8	707	106
PCYB_083460	DF157100	1166643	1170737	-	4095	0	0	0	0	0	5
PCYB_083470	DF157100	1174588	1175265	+	678	0	0	2037	1433	1376	528
PCYB_083480	DF157100;DF157100;DF157100	1176291;1176674;1177007	1176496;1176814;1177076	-;-;-	417	85	0	1334	1859	403	119
PCYB_083490	DF157100;DF157100	1177879;1179753	1179128;1179882	-;-	1380	27	0	203	130	960	79
PCYB_083500	DF157100;DF157100	1181676;1183765	1183562;1184787	-;-	2910	240	0	2	8	2	1
PCYB_083510	DF157100	1197130	1199836	+	2707	0	0	734	298	7	11
PCYB_083520	DF157100;DF157100	1201937;1202109	1202078;1202869	-;-	903	0	0	208	180	267	63
PCYB_083530	DF157100;DF157100;DF157100;DF157100	1204308;1204630;1205336;1205638	1204351;1205104;1205401;1205667	-;-;-;-	615	0	6	1298	643	1731	597
PCYB_083540	DF157100	1209763	1210689	+	927	0	0	1599	1401	1271	347
PCYB_083550	DF157100;DF157100;DF157100;DF157100	1211809;1212192;1213260;1215156	1212063;1213025;1215050;1216730	+;+;+;+	4455	21	0	1119	730	154	78
PCYB_083560	DF157100;DF157100	1217712;1218776	1218420;1219125	-;-	1059	0	19	215	130	108	16
PCYB_083570	DF157100;DF157100;DF157100;DF157100;DF157100;DF157100;DF157100	1219933;1220174;1220507;1220713;1220979;1221294;1221571	1220023;1220226;1220569;1220793;1221081;1221355;1221720	+;+;+;+;+;+;+	603	23	120	1090	659	260	103
PCYB_083580	DF157100;DF157100;DF157100;DF157100;DF157100;DF157100	1222844;1223164;1223455;1223648;1223949;1224197	1222984;1223300;1223537;1223747;1224022;1224305	-;-;-;-;-;-	644	0	11	319	226	251	130
PCYB_083590	DF157100;DF157100;DF157100	1226765;1227127;1229396	1227072;1229254;1229527	+;+;+	2568	8	0	691	245	291	59
PCYB_083600	DF157100;DF157100;DF157100;DF157100;DF157100	1230250;1231850;1232045;1232281;1232591	1231509;1231925;1232149;1232481;1232935	-;-;-;-;-	1987	0	0	1019	106	92	30
PCYB_083610	DF157100;DF157100;DF157100;DF157100;DF157100;DF157100;DF157100;DF157100;DF157100;DF157100;DF157100;DF157100;DF157100;DF157100;DF157100;DF157100	1233654;1234155;1234423;1234672;1234932;1235187;1235475;1235847;1236257;1236518;1236739;1237382;1237770;1238117;1238284;1238660	1233871;1234216;1234483;1234848;1234997;1235270;1235542;1236087;1236338;1236557;1236859;1237523;1237869;1238172;1238318;1238702	+;+;+;+;+;+;+;+;+;+;+;+;+;+;+;+	1596	0	0	1240	984	377	59
PCYB_083620	DF157100;DF157100;DF157100;DF157100;DF157100;DF157100	1239312;1239657;1240049;1240288;1240605;1241218	1239505;1239849;1240115;1240397;1241052;1241921	+;+;+;+;+;+	1716	0	0	112	61	810	98
PCYB_083630	DF157100;DF157100	1242139;1243199	1242970;1244445	-;-	2079	176	0	1732	373	151	103
PCYB_083640	DF157100;DF157100;DF157100	1245464;1246146;1246698	1245986;1246415;1247095	+;+;+	1191	26	0	215	160	60	26
PCYB_083650	DF157100;DF157100	1248061;1248428	1248276;1248502	+;+	291	0	0	250	122	72	20
PCYB_083660	DF157100	1249625	1250362	+	738	55	0	538	185	111	27
PCYB_083670	DF157100;DF157100;DF157100	1250828;1251186;1251654	1251005;1251522;1252029	-;-;-	891	3	4	2381	677	105	110
PCYB_083680	DF157100;DF157100	1255971;1256388	1256279;1256411	+;+	333	10	29	716	572	102	110
PCYB_083690	DF157100;DF157100;DF157100	1259035;1259513;1260047	1259289;1259625;1260062	-;-;-	384	161	92	3062	4389	3673	2617
PCYB_083693	DF157100	1261009	1261082	+	74	0	0	4	2	2	1
PCYB_083697	DF157100	1261982	1262054	-	73	0	0	0	0	5	2
PCYB_083700	DF157100	1262743	1264452	-	1710	7	0	1650	1215	303	131
PCYB_083710	DF157100;DF157100;DF157100;DF157100;DF157100	1268994;1269248;1269486;1269773;1269943	1269066;1269336;1269587;1269819;1270177	+;+;+;+;+	546	9	0	481	46	56	14
PCYB_083720	DF157100	1271733	1272638	-	906	8	0	2031	2633	849	462
PCYB_083730	DF157100;DF157100;DF157100;DF157100	1273610;1274405;1275130;1275796	1273954;1274641;1275760;1277198	+;+;+;+	2616	0	0	28	5	46	10
PCYB_083740	DF157100	1277444	1279522	-	2079	151	0	3102	1895	346	104
PCYB_083750	DF157100;DF157100	1281599;1281883	1281734;1282024	-;-	278	0	0	362	270	136	54
PCYB_083760	DF157100	1283390	1284793	+	1404	1	13	1206	501	1143	188
PCYB_083770	DF157100;DF157100;DF157100	1285326;1286989;1287359	1286808;1287207;1287384	-;-;-	1728	798	0	6240	5009	2576	780
PCYB_083780	DF157100;DF157100;DF157100;DF157100;DF157100;DF157100;DF157100;DF157100;DF157100;DF157100;DF157100	1289018;1289446;1289659;1289819;1290062;1290276;1290477;1290623;1290968;1291179;1291500	1289191;1289549;1289744;1289871;1290120;1290338;1290514;1290663;1291017;1291246;1291915	-;-;-;-;-;-;-;-;-;-;-	1152	26	0	68	101	2582	213
PCYB_083790	DF157100;DF157100;DF157100;DF157100;DF157100;DF157100;DF157100	1292569;1292909;1293294;1293627;1293945;1294078;1295141	1292634;1293144;1293397;1293879;1294020;1295031;1295443	-;-;-;-;-;-;-	1992	0	1	1044	279	98	70
PCYB_083800	DF157100;DF157100	1298265;1298552	1298506;1298576	+;+	267	0	0	72	19	17	7
PCYB_083810	DF157100;DF157100	1299831;1308873	1308650;1309301	-;-	9249	0	0	200	68	327	78
PCYB_083820	DF157100;DF157100;DF157100;DF157100	1316929;1317746;1318205;1318726	1317515;1317842;1318450;1320300	+;+;+;+	2505	52	49	994	224	151	72
PCYB_083830	DF157100;DF157100;DF157100	1321421;1322835;1324624	1321931;1324311;1325227	-;-;-	2592	0	0	621	130	90	37
PCYB_083840	DF157100;DF157100;DF157100;DF157100;DF157100;DF157100	1327273;1327723;1327915;1328270;1329341;1329828	1327525;1327785;1328094;1328608;1329419;1329947	+;+;+;+;+;+	1034	1	1	956	623	269	66
PCYB_083850	DF157100	1331195	1331401	-	207	0	0	6	5	92	24
PCYB_083860	DF157100;DF157100	1332303;1334048	1334021;1334083	-;-	1755	109	0	891	373	655	108
PCYB_083870	DF157100	1336098	1336457	-	360	0	0	600	347	587	219
PCYB_083880	DF157100;DF157100	1336784;1337303	1337173;1337353	-;-	441	0	0	764	314	617	227
PCYB_083890	DF157100;DF157100	1338719;1339238	1338977;1339869	+;+	891	0	44	789	258	170	52
PCYB_083900	DF157100;DF157100	1342282;1343723	1343314;1349031	+;+	6342	0	0	1652	715	237	165
PCYB_083910	DF157100;DF157100	1349564;1352826	1352795;1353184	-;-	3591	0	0	289	23	73	16
PCYB_083920	DF157100;DF157100	1353675;1354044	1353778;1358304	-;-	4365	0	0	1667	398	646	371
PCYB_083930	DF157100;DF157100;DF157100;DF157100;DF157100;DF157100;DF157100;DF157100;DF157100	1361558;1366667;1367592;1369284;1371346;1372767;1372894;1373470;1374176	1366523;1367520;1369216;1370352;1372116;1372825;1372941;1373863;1374466	-;-;-;-;-;-;-;-;-	10077	286	42	1622	704	474	347
PCYB_083940	DF157100;DF157100;DF157100;DF157100;DF157100	1377226;1377470;1377737;1377966;1378784	1377270;1377568;1377811;1378457;1379932	-;-;-;-;-	1860	0	0	20	16	16	7
PCYB_083950	DF157100;DF157100;DF157100	1381715;1382022;1382409	1381873;1382266;1383043	-;-;-	1039	0	0	404	85	53	28
PCYB_083960	DF157100;DF157100;DF157100	1383941;1384148;1384669	1383964;1384454;1388789	+;+;+	4452	28	0	777	99	195	35
PCYB_083970	DF157100;DF157100;DF157100;DF157100;DF157100;DF157100;DF157100	1388992;1389544;1389787;1390017;1390221;1390629;1391107	1389430;1389617;1389871;1390106;1390297;1390756;1391137	-;-;-;-;-;-;-	924	20	0	1108	983	1093	262
PCYB_083980	DF157100	1391549	1393078	+	1530	30	0	526	332	236	65
PCYB_083990	DF157100	1394232	1394567	-	336	608	2	6009	11341	2239	1249
PCYB_084000	DF157100	1396929	1398645	-	1717	1	0	1093	715	75	104
PCYB_084010	DF157100;DF157100	1401050;1403546	1403414;1403601	-;-	2421	145	0	496	169	169	44
PCYB_084020	DF157100;DF157100;DF157100;DF157100	1408410;1409296;1410915;1411279	1409269;1410676;1410998;1411356	+;+;+;+	2403	11	0	463	157	395	63
PCYB_084030	DF157100;DF157100;DF157100;DF157100;DF157100	1412335;1412554;1412804;1413070;1413345	1412377;1412633;1412936;1413182;1413452	+;+;+;+;+	477	0	0	43	6	1905	170
PCYB_084040	DF157100;DF157100;DF157100;DF157100;DF157100;DF157100;DF157100	1413828;1414117;1414339;1414726;1415001;1415730;1416669	1413872;1414194;1414470;1414801;1415119;1415972;1417151	-;-;-;-;-;-;-	1176	0	0	764	377	318	91
PCYB_084050	DF157100;DF157100	1418958;1423745	1423045;1423871	+;+	4215	72	0	2094	1711	497	393
PCYB_084060	DF157100;DF157100	1423706;1423983	1423843;1424168	-;-	324	0	76	569	763	230	148
PCYB_084070	DF157100;DF157100;DF157100	1425001;1425682;1426898	1425090;1426842;1426927	-;-;-	1281	0	0	565	191	203	48
PCYB_084080	DF157100;DF157100	1428658;1429317	1429190;1430154	-;-	1371	0	0	1989	540	326	277
PCYB_084090	DF157100;DF157100;DF157100	1431723;1432105;1432645	1431811;1432327;1432779	-;-;-	447	0	0	2591	2421	369	360
PCYB_084100	DF157100;DF157100	1435139;1436102	1435221;1437128	+;+	1110	0	0	293	53	16	9
PCYB_084110	DF157100;DF157100	1438732;1438959	1438746;1440566	+;+	1623	0	38	4802	3861	2214	1129
PCYB_084120	DF157100;DF157100	1441249;1442729	1442197;1445745	-;-	3966	0	0	165	57	83	8
PCYB_084130	DF157100;DF157100	1447996;1448259	1448234;1449405	-;-	1386	0	0	1613	346	302	64
PCYB_084140	DF157100;DF157100;DF157100;DF157100;DF157100;DF157100	1450450;1450864;1452201;1456325;1459726;1460420	1450563;1451827;1456164;1459545;1460147;1462600	+;+;+;+;+;+	10866	30	4	292	77	765	95
PCYB_084150	DF157100;DF157100	1463085;1464120	1464083;1465094	-;-	1974	68	128	5145	1943	452	242
PCYB_084160	DF157100;DF157100;DF157100;DF157100	1469127;1473479;1473641;1473964	1473237;1473531;1473739;1474088	+;+;+;+	4388	3	27	4913	327	577	107
PCYB_084170	DF157100;DF157100;DF157100	1474784;1476549;1476709	1476488;1476567;1476952	-;-;-	1968	0	0	266	176	130	48
PCYB_084180	DF157100;DF157100	1478023;1478668	1478482;1479411	+;+	1204	0	0	1368	1010	854	134
PCYB_084190	DF157100;DF157100	1480705;1481132	1481020;1482054	+;+	1239	0	0	1757	1473	243	140
PCYB_084200	DF157100	1483877	1484510	-	634	0	0	16	3	193	13
PCYB_084210	DF157100;DF157100	1487888;1488148	1488010;1488789	+;+	765	44	0	10294	5375	3818	3194
PCYB_084220	DF157100;DF157100	1490642;1491119	1490891;1491674	+;+	806	0	0	409	101	156	107
PCYB_084230	DF157100;DF157100	1492506;1493330	1492754;1493508	-;-	428	1066	601	11304	16605	3779	2334
PCYB_084240	DF157100	1496951	1498317	+	1367	297	609	6489	5130	3438	1733
PCYB_084250	DF157100;DF157100;DF157100;DF157100	1498723;1499022;1499289;1499467	1498825;1499131;1499347;1499545	-;-;-;-	351	40	0	975	454	195	115
PCYB_084260	DF157100	1501135	1501392	-	258	119	0	1669	2076	2028	803
PCYB_084270	DF157100	1502424	1503386	+	963	0	0	214	0	17	4
PCYB_084280	DF157100	1504108	1506021	-	1914	0	0	3507	811	3661	779
PCYB_084290	DF157100;DF157100;DF157100;DF157100;DF157100	1507810;1508188;1508387;1508568;1508892	1508041;1508248;1508453;1508629;1509058	+;+;+;+;+	589	217	16	7130	6601	24957	4275
PCYB_084300	DF157100;DF157100;DF157100;DF157100;DF157100;DF157100	1510002;1510187;1510588;1510934;1511267;1511486	1510032;1510336;1510734;1511051;1511462;1511626	-;-;-;-;-;-	783	9	0	2111	1990	680	685
PCYB_084310	DF157100	1514449	1516728	+	2280	0	0	1045	249	247	146
PCYB_084320	DF157100	1518429	1518833	+	405	0	0	1620	192	118	46
PCYB_084330	DF157100;DF157100	1519978;1520402	1520351;1520519	+;+	492	0	0	1220	1237	148	72
PCYB_084340	DF157100	1520792	1521457	-	666	0	0	29	12	276	39
PCYB_084350	DF157100;DF157100	1526692;1527188	1526961;1527328	+;+	411	0	109	3173	4371	846	886
PCYB_084360	DF157100	1529556	1530725	+	1170	1	0	455	160	68	12
PCYB_084370	DF157100;DF157100;DF157100;DF157100;DF157100;DF157100	1532526;1538062;1539252;1541209;1542166;1543464	1537924;1538618;1540948;1541475;1543395;1543652	+;+;+;+;+;+	9339	159	21	2567	444	257	130
PCYB_084380	DF157100;DF157100;DF157100	1544442;1544775;1545194	1544638;1544846;1545390	-;-;-	466	49	229	2429	3965	592	284
PCYB_084390	DF157100;DF157100;DF157100	1548909;1549690;1550066	1549528;1549833;1550294	+;+;+	993	26	0	1905	314	151	104
PCYB_084400	DF157100	1551878	1554325	-	2448	58	33	1105	276	216	62
PCYB_084410	DF157100;DF157100;DF157100;DF157100;DF157100;DF157100;DF157100	1558223;1558606;1560590;1561097;1562338;1562594;1565419	1558484;1560257;1560601;1562264;1562348;1565082;1569634	+;+;+;+;+;+;+	9810	0	69	872	244	472	166
PCYB_084420	DF157100;DF157100	1570619;1571888	1571728;1572022	+;+	1245	0	0	523	240	46	54
PCYB_084430	DF157100	1572912	1573457	+	546	0	0	1480	1006	716	193
PCYB_084440	DF157100;DF157100	1573977;1575463	1575247;1576405	-;-	2214	0	0	1132	223	147	28
PCYB_084450	DF157100;DF157100	1579887;1581032	1580680;1581281	+;+	1044	86	0	478	105	7	5
PCYB_084460	DF157100	1584312	1585571	+	1260	0	6	185	93	120	14
PCYB_084470	DF157100;DF157100;DF157100	1587024;1587400;1587675	1587227;1587498;1588127	+;+;+	756	8	129	930	781	558	392
PCYB_084480	DF157100;DF157100	1588210;1588721	1588546;1589191	-;-	808	295	365	6708	7549	4016	2910
PCYB_084490	DF157100;DF157100	1590214;1591271	1591094;1593092	-;-	2703	0	0	304	9	6	3
PCYB_084500	DF157100	1597846	1599441	+	1596	0	0	1479	32	23	22
PCYB_084510	DF157100;DF157100	1600945;1601560	1601478;1602525	-;-	1500	0	0	81	102	3545	321
PCYB_084520	DF157100;DF157100;DF157100;DF157100;DF157100	1605937;1606386;1606685;1607130;1608332	1606134;1606535;1606899;1608106;1609404	+;+;+;+;+	2613	57	0	142	36	28	10
PCYB_084530	DF157100;DF157100;DF157100;DF157100	1610745;1610945;1611197;1611712	1610762;1610978;1611550;1611857	+;+;+;+	552	171	153	147	209	4653	448
PCYB_084540	DF157100	1612335	1614124	-	1790	0	0	682	54	53	19
PCYB_084550	DF157100	1615954	1617126	+	1173	36	0	2718	1323	645	475
PCYB_084560	DF157100;DF157100	1617685;1618097	1618042;1618224	-;-	486	0	0	351	603	372	223
PCYB_084570	DF157100;DF157100	1620243;1623472	1623012;1624172	-;-	3471	1	0	643	103	134	22
PCYB_084580	DF157100;DF157100;DF157100;DF157100;DF157100;DF157100;DF157100;DF157100	1626465;1626604;1626833;1627071;1627314;1627589;1627789;1628119	1626506;1626667;1626913;1627198;1627429;1627629;1627862;1629417	-;-;-;-;-;-;-;-	1845	0	0	392	198	460	34
PCYB_084590	DF157100	1632654	1633115	+	462	92	0	1114	242	193	114
PCYB_084600	DF157100;DF157100;DF157100;DF157100	1635089;1635350;1635653;1637590	1635211;1635450;1637356;1638875	-;-;-;-	3214	0	14	2109	699	302	66
PCYB_084610	DF157100	1642187	1645831	+	3645	82	1	552	102	150	50
PCYB_084620	DF157100;DF157100	1647368;1647673	1647558;1649716	+;+	2235	0	0	1310	548	454	199
PCYB_084630	DF157100;DF157100;DF157100	1653250;1657027;1657276	1656819;1657119;1657353	+;+;+	3741	22	82	1512	409	260	102
PCYB_084640	DF157100;DF157100	1661129;1662399	1662222;1662471	+;+	1167	0	0	775	201	390	146
PCYB_084650	DF157100;DF157100;DF157100	1663900;1664446;1664818	1664274;1664547;1665148	+;+;+	808	0	0	1063	671	769	331
PCYB_084660	DF157100;DF157100;DF157100	1666194;1666679;1667421	1666629;1667321;1670319	-;-;-	3978	0	139	470	170	131	44
PCYB_084670	DF157100;DF157100;DF157100	1673612;1676046;1676318	1676015;1676177;1677705	-;-;-	3924	173	18	3438	1783	1267	574
PCYB_084680	DF157100;DF157100	1682470;1684366	1684161;1684443	+;+	1770	0	0	1230	910	839	305
PCYB_084690	DF157100	1685575	1686092	+	518	0	0	67	68	96	13
PCYB_084700	DF157100;DF157100	1689107;1689851	1689653;1690014	-;-	711	0	0	0	0	169	15
PCYB_084710	DF157100;DF157100	1694303;1694614	1694416;1695282	+;+	783	0	0	14	0	1009	593
PCYB_084720	DF157100;DF157100	1699219;1699582	1699419;1700481	+;+	1101	0	0	20	0	2190	2132
PCYB_084730	DF157100;DF157100	1704756;1705629	1705523;1705649	-;-	789	0	0	86	30	2138	1221
PCYB_084740	DF157100;DF157100;DF157100;DF157100	1710863;1711387;1711850;1712288	1711256;1711828;1712127;1713316	+;+;+;+	2143	0	0	0	0	230	219
PCYB_084750	DF157100;DF157100;DF157100	1716575;1716752;1716923	1716701;1716811;1717167	+;+;+	432	0	0	0	0	13	3
PCYB_091010	DF157101;DF157101	2851;2986	2867;3337	+;+	369	0	0	0	0	351	358
PCYB_091020	DF157101;DF157101	21289;21865	21684;22737	+;+	1269	0	0	2	3	578	639
PCYB_091030	DF157101;DF157101	24973;25524	25132;25723	-;-	360	258	18	4897	3550	3828	2431
PCYB_091033	DF157101	28828	28899	+	72	0	0	0	0	0	1
PCYB_091037	DF157101	30142	30225	-	84	0	0	0	0	0	1
PCYB_091040	DF157101;DF157101	32043;32982	32823;35824	+;+	3624	0	0	1587	1006	164	147
PCYB_091050	DF157101;DF157101	36628;37380	37170;37502	-;-	666	1	5	258	143	420	69
PCYB_091060	DF157101;DF157101;DF157101;DF157101;DF157101;DF157101;DF157101;DF157101	38130;38302;38455;38668;38903;39250;39464;39767	38195;38332;38557;38753;39118;39274;39492;40272	-;-;-;-;-;-;-;-	1062	160	0	194	203	1603	170
PCYB_091070	DF157101;DF157101	42736;42899	42802;44211	+;+	1380	0	0	586	572	353	317
PCYB_091080	DF157101	46660	47385	+	726	0	0	257	28	188	33
PCYB_091090	DF157101;DF157101	50960;52079	51880;56830	+;+	5673	50	0	1426	180	200	56
PCYB_091100	DF157101;DF157101;DF157101	62293;62553;62904	62345;62672;64584	-;-;-	1854	145	0	1333	750	1750	324
PCYB_091110	DF157101;DF157101;DF157101;DF157101	66827;67910;68294;68545	67624;68033;68334;68676	-;-;-;-	1095	0	0	395	321	335	129
PCYB_091120	DF157101;DF157101;DF157101;DF157101;DF157101	69986;70220;70570;71201;71485	70024;70336;70815;71284;75366	-;-;-;-;-	4368	1	39	3339	373	990	678
PCYB_091130	DF157101;DF157101;DF157101	79482;79781;83009	79730;82697;83100	-;-;-	3258	10	129	370	398	81	50
PCYB_091140	DF157101;DF157101	85419;86628	86413;86913	+;+	1281	0	3	1609	1892	1382	601
PCYB_091150	DF157101;DF157101	87512;88366	88290;89287	-;-	1701	3	0	198	94	819	90
PCYB_091160	DF157101;DF157101	90776;91019	90967;92701	+;+	1875	21	0	43	5	1048	130
PCYB_091170	DF157101;DF157101;DF157101;DF157101;DF157101;DF157101	93602;93788;93975;94300;94524;94949	93648;93837;94078;94363;94707;95363	-;-;-;-;-;-	864	0	0	1736	2093	636	526
PCYB_091180	DF157101;DF157101;DF157101	96654;97228;97823	97065;97560;97873	+;+;+	796	0	0	454	188	163	71
PCYB_091190	DF157101;DF157101	105877;107504	107221;109710	+;+	3552	26	0	327	54	194	20
PCYB_091200	DF157101	113038	113352	-	315	14059	6504	74227	51650	95723	17473
PCYB_091210	DF157101	117484	117836	+	353	2175	996	55693	37822	84862	13264
PCYB_091220	DF157101;DF157101;DF157101;DF157101;DF157101;DF157101;DF157101	119571;119955;120383;121361;121625;121831;122344	119631;120072;120491;121477;121689;122170;122676	-;-;-;-;-;-;-	1143	0	0	1757	2412	719	121
PCYB_091230	DF157101	124133	125659	-	1527	0	0	571	12	9	6
PCYB_091240	DF157101	127797	128579	-	783	911	238	14519	14690	6722	5469
[truncated: 3,732 more rows]
