# Supplementary material for: Laser capture microdissection enables transcriptomic analysis of dividing and quiescent liver stages of Plasmodium relapsing species
Source: Cell Microbiol. 2017 Mar 13;19(8):e12735. doi: 10.1111/cmi.12735 (PMC5516136; doi:10.1111/cmi.12735)
Supplement: Supplementary file 10 — Table S3 C: Gene Ontology analysis of schizont downregulated genes. [file CMI-19-na-s010.xlsx]

## Sheet: DESeq2_Schizont_vs_BloodStage
Table S3A : Differential expression (DEX) analysis of the transcriptomes of schizonts versus blood stages
Gene_ID	baseMean	log2FoldChange	lfcSE	stat	pvalue	padj	geneAnnot_cyn	geneAnnot_viv
PCYB_042760	12928.7	-12.2825	0.800242	-15.3485	3.62491e-53	1.05037e-49	early transcribed membrane protein	early transcribed membrane protein (ETRAMP)
PCYB_053720	7780.17	-9.52666	0.621184	-15.3363	4.37563e-53	1.05037e-49	early transcribed membrane protein	early transcribed membrane protein (ETRAMP)
PCYB_147640	2707.74	-9.87912	0.740977	-13.3326	1.49648e-40	2.39486e-37	hypothetical protein	hypothetical protein, conserved
PCYB_031310	12624	8.0126	0.605338	13.2366	5.39515e-40	6.47553e-37	sequestrin	liver specific protein 2, putative (LISP2)
PCYB_041060	1936.9	-10.0733	0.773372	-13.0252	8.79605e-39	8.44596e-36	liver stage antigen 3 precursor	liver stage antigen 3 precursor
PCYB_133860	3252.66	9.93441	0.796641	12.4704	1.08324e-35	8.66773e-33	hypothetical protein	liver specific protein 1, putative (LISP1)
PCYB_147690	3949.68	-8.0059	0.654224	-12.2373	1.96573e-34	1.34821e-31	tryptophan-rich antigen	tryptophan-rich antigen (Pv-fam-a)
PCYB_042850	2276.39	-8.60588	0.715556	-12.0268	2.56785e-33	1.54103e-30	histidine-rich knob protein homolog KPRPC	knob-associated histidine-rich protein, putative (KAHRP)
PCYB_021090	3533.7	-8.67817	0.723424	-11.996	3.73e-33	1.98975e-30	hypothetical protein	Plasmodium exported protein, unknown function
PCYB_115490	2800.73	-9.13278	0.787374	-11.599	4.16768e-31	2.0009e-28	hypothetical protein	hypothetical protein
PCYB_031240	3405.13	7.90076	0.681658	11.5905	4.60442e-31	2.00962e-28	hypothetical protein	hypothetical protein, conserved
PCYB_104240	1578.31	-9.2337	0.811378	-11.3803	5.24389e-30	2.09799e-27	hypothetical protein	Plasmodium exported protein, unknown function
PCYB_042090	2714.33	-8.11703	0.716928	-11.322	1.02164e-29	3.773e-27	transmission-blocking target antigen Pcys230	6-cysteine protein
PCYB_031850	1363.64	-9.15693	0.828659	-11.0503	2.18512e-28	7.49341e-26	hypothetical protein	hypothetical protein, conserved
PCYB_021080	641.108	-8.64024	0.816501	-10.582	3.6107e-26	1.15567e-23	tryptophan-rich antigen	tryptophan-rich antigen (Pv-fam-a)
PCYB_042220	4870.77	6.87831	0.656334	10.4799	1.06861e-25	3.20651e-23	serine-repeat antigen	serine-repeat antigen (SERA)
PCYB_021130	1174.91	-7.13382	0.68155	-10.467	1.22399e-25	3.45668e-23	VIR-like CYIR protein	variable surface protein Vir, putative
PCYB_147280	2955.92	-7.54609	0.726776	-10.383	2.96429e-25	7.90643e-23	hypothetical protein	hypothetical protein, conserved
PCYB_021180	815.694	-8.57111	0.830591	-10.3193	5.76541e-25	1.45683e-22	tryptophan-rich antigen	tryptophan-rich antigen (Pv-fam-a)
PCYB_133640	1431.47	-7.44459	0.724501	-10.2755	9.08933e-25	2.18189e-22	dynein-associated protein	dynein-associated protein, putative
PCYB_012610	808.971	-7.15864	0.70755	-10.1175	4.62071e-24	1.05638e-21	hypothetical protein	ring-exported protein 3, putative
PCYB_092130	1127.1	-7.46617	0.742468	-10.0559	8.65486e-24	1.88873e-21	hypothetical protein	hypothetical protein
PCYB_031900	1160.32	-7.98832	0.795864	-10.0373	1.04508e-23	2.18148e-21	hypothetical protein	hypothetical protein
PCYB_084730	1447.82	-6.35484	0.63622	-9.98845	1.71244e-23	3.4256e-21	hypothetical protein	Plasmodium exported protein, unknown function
PCYB_084710	689.396	-8.25294	0.827667	-9.97133	2.03481e-23	3.75736e-21	hypothetical protein	Plasmodium exported protein, unknown function
PCYB_143240	3556.5	-7.40585	0.742569	-9.97329	1.99514e-23	3.75736e-21	hypothetical protein	hypothetical protein, conserved
PCYB_021170	714.822	-7.74844	0.781658	-9.91283	3.66135e-23	6.51043e-21	hypothetical protein	Plasmodium exported protein, unknown function
PCYB_131590	912.226	-8.12319	0.820007	-9.90625	3.91042e-23	6.70498e-21	hypothetical protein	hypothetical protein, conserved
PCYB_021520	3407.63	-7.67731	0.77828	-9.86445	5.93607e-23	9.82726e-21	LCCL domain	LCCL domain-containing protein (CCp5)
PCYB_146510	964.741	-8.00428	0.813592	-9.83821	7.70705e-23	1.23339e-20	hypothetical protein	hypothetical protein, conserved
PCYB_081090	988.676	-6.74933	0.689103	-9.79436	1.19051e-22	1.84375e-20	hypothetical protein	hypothetical protein
PCYB_063220	404.738	-7.4421	0.761844	-9.76854	1.5365e-22	2.30523e-20	hypothetical protein	Plasmodium exported protein, unknown function
PCYB_061020	3004.51	-6.57257	0.680635	-9.65653	4.61241e-22	6.71035e-20	Pv-fam-d protein	Pv-fam-d protein
PCYB_081560	3508.63	-6.9882	0.727479	-9.60605	7.53829e-22	1.06445e-19	hypothetical protein	hypothetical protein
PCYB_144850	884.855	-7.31756	0.764305	-9.57414	1.02709e-21	1.40887e-19	hypothetical protein	hypothetical protein, conserved
PCYB_053130	2420.99	-7.05571	0.737371	-9.56874	1.08214e-21	1.44315e-19	hypothetical protein	hypothetical protein, conserved
PCYB_121610	748.227	-7.4926	0.783607	-9.56169	1.15853e-21	1.50327e-19	hypothetical protein	hypothetical protein
PCYB_051410	781.891	-6.92089	0.725	-9.54606	1.34725e-21	1.70215e-19	hypothetical protein	hypothetical protein
PCYB_103320	698.475	-7.81553	0.826595	-9.45509	3.22745e-21	3.97308e-19	transcription factor IIb	transcription factor IIb, putative
PCYB_001100	398.032	-8.02254	0.85452	-9.38837	6.09386e-21	7.31416e-19	knob-associated His-rich protein	knob-associated histidine-rich protein, putative
PCYB_131010	905.734	6.60627	0.70479	9.37339	7.02412e-21	8.22507e-19	hypothetical protein	liver stage associated protein 1, putative (LSAP1)
PCYB_141190	1110.22	-7.09176	0.758411	-9.35081	8.69767e-21	9.94227e-19	hypothetical protein	hypothetical protein, conserved
PCYB_042770	605.04	-6.97021	0.750272	-9.29025	1.53926e-20	1.71861e-18	hypothetical protein	hypothetical protein
PCYB_115410	1155.03	7.07241	0.764804	9.24736	2.30109e-20	2.51081e-18	hypothetical protein	liver merozoite formation protein, putative (PALM)
PCYB_144290	2375.38	-7.27382	0.789534	-9.2128	3.17728e-20	3.3898e-18	male development gene 1	male development gene 1, putative (MDV1)
PCYB_091920	460.176	-7.38223	0.80231	-9.20122	3.53901e-20	3.69365e-18	hypothetical protein	hypothetical protein, conserved
PCYB_053000	628.732	-6.0676	0.667609	-9.08855	1.0037e-19	1.02527e-17	RAD protein	RAD protein (Pv-fam-e)
PCYB_021140	1944.47	-6.17747	0.681961	-9.05839	1.3239e-19	1.32418e-17	VIR-like CYIR protein	variable surface protein Vir, putative
PCYB_135440	455.48	-7.1091	0.78595	-9.04523	1.49348e-19	1.46331e-17	hypothetical protein	hypothetical protein, conserved
PCYB_094740	1091.02	-7.8123	0.866186	-9.0192	1.89475e-19	1.81934e-17	membrane skeletal protein	inner membrane complex protein 1b, putative (IMC1b)
PCYB_127830	2272.39	-7.12979	0.79082	-9.01569	1.95627e-19	1.84158e-17	LCCL domain-containing protein	LCCL domain-containing protein (CCp1)
PCYB_081540	1017.73	-6.74789	0.748844	-9.01108	2.04046e-19	1.84835e-17	NOT2 / NOT3 / NOT5 family protein	CCR4-NOT transcription complex subunit 5, putative
PCYB_115200	449.579	-7.76941	0.862052	-9.0127	2.01044e-19	1.84835e-17	hypothetical protein	hypothetical protein, conserved
PCYB_144220	478.553	-7.41867	0.836165	-8.87226	7.16773e-19	6.37264e-17	hypothetical protein	hypothetical protein, conserved
PCYB_053770	460.524	-6.0549	0.683715	-8.85588	8.30263e-19	7.24744e-17	tryptophan-rich antigen	tryptophan-rich antigen (Pv-fam-a)
PCYB_143010	468.389	-8.2889	0.943926	-8.78131	1.61587e-18	1.38532e-16	hypothetical protein	hypothetical protein, conserved
PCYB_126180	1268.42	-6.59014	0.757244	-8.7028	3.23792e-18	2.71402e-16	pyridine nucleotide transhydrogenase	pyridine nucleotide transhydrogenase, putative
PCYB_126600	2870.67	-6.50358	0.747419	-8.70138	3.27875e-18	2.71402e-16	hypothetical protein	gamete egress and sporozoite traversal protein, putative (GEST)
PCYB_073510	576.139	-6.20554	0.716318	-8.66311	4.59045e-18	3.73538e-16	cytoplasmic dynein light chain	cytoplasmic dynein light chain, putative
PCYB_062100	1356.21	6.31365	0.730035	8.64842	5.22191e-18	4.1784e-16	biotin--[acetyl-CoA-carboxylase] synthetase	biotin--[acetyl-CoA-carboxylase] synthetase, putative
PCYB_114790	694.098	-7.11846	0.827094	-8.60659	7.52655e-18	5.92376e-16	hypothetical protein	hypothetical protein, conserved
PCYB_121690	2403.3	-6.35352	0.744352	-8.53564	1.39378e-17	1.07928e-15	male fertility protein pf47	6-cysteine protein
PCYB_141690	421.744	-7.22239	0.848977	-8.50717	1.78232e-17	1.35824e-15	hypothetical protein	hypothetical protein, conserved
PCYB_095160	1315.18	-6.31615	0.742714	-8.50415	1.82927e-17	1.37224e-15	hypothetical protein	hypothetical protein
PCYB_082020	293.587	-6.31823	0.743147	-8.50199	1.86369e-17	1.37655e-15	hypothetical protein	hypothetical protein, conserved
PCYB_114940	759.175	-6.06692	0.714708	-8.48868	2.09006e-17	1.52036e-15	MYND finger protein	MYND finger protein, putative
PCYB_082030	444.375	-6.26689	0.743068	-8.43381	3.34599e-17	2.39762e-15	hypothetical protein	hypothetical protein, conserved
PCYB_123760	3867.5	-5.95398	0.709079	-8.39678	4.58893e-17	3.23992e-15	lactate/malate dehydrogenase	lactate/malate dehydrogenase, putative
PCYB_071160	526.914	-6.52492	0.77783	-8.38862	4.91873e-17	3.42243e-15	hypothetical protein	LCCL domain-containing protein
PCYB_126750	1623.3	-6.06276	0.727523	-8.33342	7.85382e-17	5.3866e-15	hypothetical protein	hypothetical protein
PCYB_091390	685.153	-6.52039	0.783534	-8.32177	8.66601e-17	5.85993e-15	hypothetical protein	hypothetical protein, conserved
PCYB_132790	2095.02	-6.5516	0.787629	-8.31813	8.9364e-17	5.95884e-15	hypothetical protein	hypothetical protein, conserved
PCYB_081100	295.941	-6.15602	0.740674	-8.31138	9.45975e-17	6.2214e-15	hypothetical protein	Plasmodium exported protein, unknown function
PCYB_061120	390.674	7.00103	0.843166	8.30327	1.01286e-16	6.57129e-15	early transcribed membrane protein	early transcribed membrane protein (ETRAMP) (ETRAMP10.3)
PCYB_146230	425.832	-6.41959	0.773445	-8.3	1.04112e-16	6.66453e-15	p25-alpha domain containing protein	p25-alpha family protein, putative
PCYB_081450	2221.32	-6.46985	0.780963	-8.28446	1.1865e-16	7.49526e-15	hypothetical protein	hypothetical protein
PCYB_053530	531.606	-6.58752	0.795349	-8.28255	1.2056e-16	7.51702e-15	hypothetical protein	conserved Plasmodium protein, unknown function
PCYB_052930	2366.55	-5.42813	0.656507	-8.26819	1.36003e-16	8.37113e-15	RAD protein	RAD protein (Pv-fam-e)
PCYB_051540	1036.84	-6.28491	0.76111	-8.25756	1.48683e-16	9.03578e-15	hypothetical protein	hypothetical protein, conserved
PCYB_032930	1052.6	-6.56112	0.796392	-8.23856	1.74301e-16	1.04602e-14	early transcribed membrane protein	early transcribed membrane protein (ETRAMP)
PCYB_051390	555.626	-6.21799	0.760382	-8.17745	2.89922e-16	1.70739e-14	hypothetical protein	hypothetical protein, conserved
PCYB_111800	2218.75	-5.79083	0.708208	-8.17674	2.91618e-16	1.70739e-14	hypothetical protein	hypothetical protein, conserved
PCYB_102530	2338.09	-6.18806	0.759295	-8.14974	3.64715e-16	2.10964e-14	transporter	transporter, putative
PCYB_051770	1688.49	-5.86293	0.733879	-7.98896	1.36086e-15	7.77794e-14	hypothetical protein	inner membrane complex protein 1i, putative (IMC1i)
PCYB_051330	3244.09	-6.15544	0.771367	-7.97991	1.46443e-15	8.27144e-14	rhomboid protease	rhomboid protease ROM3, putative (ROM3)
PCYB_052500	1466.57	-6.05096	0.758825	-7.97411	1.53483e-15	8.56829e-14	meiotic recombination protein DMC1-like protein	meiotic recombination protein DMC1, putative (DMC1)
PCYB_131050	365.305	6.26838	0.786533	7.96964	1.59139e-15	8.78193e-14	hypothetical protein	hypothetical protein, conserved
PCYB_125350	418.8	-5.69904	0.715733	-7.96252	1.68574e-15	9.19686e-14	hypothetical protein	meiotic nuclear division protein 1, putative (MND1)
PCYB_123120	992.034	-6.15854	0.775558	-7.94078	2.00907e-15	1.08377e-13	hypothetical protein	CPW-WPC family protein, putative
PCYB_146010	966.927	-6.09753	0.770854	-7.91009	2.57208e-15	1.37206e-13	hypothetical protein	aspartyl protease, putative
PCYB_125450	765.721	5.75351	0.728701	7.89556	2.89007e-15	1.52475e-13	hypothetical protein	hypothetical protein
PCYB_094360	216.871	-6.97475	0.889215	-7.84371	4.37415e-15	2.28264e-13	hypothetical protein	hypothetical protein, conserved
PCYB_084030	635.513	-6.40821	0.817254	-7.84116	4.46417e-15	2.30457e-13	hypothetical protein	hypothetical protein, conserved
PCYB_073730	1758.41	-5.74223	0.735327	-7.80907	5.76097e-15	2.91141e-13	hypothetical protein	hypothetical protein, conserved
PCYB_134370	344.959	-6.20635	0.794708	-7.8096	5.73713e-15	2.91141e-13	hypothetical protein	hypothetical protein
PCYB_031400	1634.05	-5.74583	0.738541	-7.77997	7.25394e-15	3.62772e-13	sexual stage antigen s16	sexual stage antigen s16, putative
PCYB_126350	1393.9	-5.99272	0.772759	-7.75497	8.83626e-15	4.37349e-13	PA14 domain containing protein	LCCL domain-containing protein (LAP5)
PCYB_126040	491.694	-6.7224	0.868195	-7.74295	9.71328e-15	4.75852e-13	Pv-fam-g protein	Pv-fam-g protein
PCYB_053520	238.719	-6.97825	0.901934	-7.73698	1.01803e-14	4.93696e-13	hypothetical protein	hypothetical protein, conserved
PCYB_111680	330.303	-6.20556	0.813483	-7.62839	2.37712e-14	1.14125e-12	hypothetical protein	nuclear fusion protein, putative (GEX1)
PCYB_103130	345.543	-6.65996	0.875312	-7.60867	2.76932e-14	1.31639e-12	hypothetical protein	stripes inner membrane complex protein, putative (SIP)
PCYB_095240	1072.32	5.39681	0.712291	7.57669	3.54483e-14	1.6685e-12	sporozoite asparagine-rich protein	sporozoite and liver stage asparagine-rich protein (SLARP)
PCYB_102610	358.289	-6.55504	0.869243	-7.54109	4.66058e-14	2.17237e-12	hypothetical protein	hypothetical protein, conserved
PCYB_135230	1253.44	-5.62722	0.752204	-7.48098	7.37688e-14	3.40542e-12	hypothetical protein	hypothetical protein, conserved
PCYB_052760	824.77	-5.71279	0.767247	-7.44582	9.63435e-14	4.40519e-12	RNA binding protein	RNA-binding protein, putative
PCYB_021190	250.187	-5.53516	0.743752	-7.44221	9.90181e-14	4.48477e-12	hypothetical protein	Plasmodium exported protein, unknown function
PCYB_061080	478.912	-5.42293	0.729398	-7.43481	1.04719e-13	4.69866e-12	phist protein	Phist protein (Pf-fam-b)
PCYB_094130	802.357	-5.38757	0.728948	-7.39088	1.45857e-13	6.4839e-12	hypothetical protein	hypothetical protein, conserved
PCYB_073050	845.307	5.14386	0.697276	7.37708	1.61799e-13	7.12657e-12	3-oxoacyl-(acyl-carrier protein) reductase	3-oxoacyl-[acyl-carrier-protein] reductase, putative (FabG)
PCYB_127880	998.113	-5.04731	0.684981	-7.36853	1.72514e-13	7.52945e-12	hypothetical protein	hypothetical protein
PCYB_094660	515.356	-5.28522	0.718901	-7.3518	1.95557e-13	8.4583e-12	hypothetical protein	hypothetical protein
PCYB_071060	485.836	-5.87755	0.800761	-7.33995	2.13682e-13	9.07863e-12	reticulocyte binding protein 1	reticulocyte binding protein 1a (RBP1a)
PCYB_143150	284.225	-6.03084	0.821558	-7.34073	2.12424e-13	9.07863e-12	hypothetical protein	hypothetical protein, conserved
PCYB_112110	391.815	-5.72128	0.780159	-7.33348	2.24258e-13	9.44443e-12	hypothetical protein	hypothetical protein, conserved
PCYB_094920	366.642	-5.95989	0.816701	-7.29751	2.93137e-13	1.22379e-11	hypothetical protein	hypothetical protein, conserved
PCYB_103410	364.584	-6.08904	0.835414	-7.28865	3.1307e-13	1.29573e-11	subtilisin-like protease precursor	subtilisin-like protease 1 (SUB1)
PCYB_021210	185.885	-6.50718	0.89374	-7.28084	3.3174e-13	1.36127e-11	hypothetical protein	Plasmodium exported protein, unknown function
PCYB_053750	162.617	-6.63032	0.910885	-7.27898	3.36343e-13	1.36846e-11	tryptophan-rich antigen	tryptophan-rich antigen (Pv-fam-a)
PCYB_003170	180.059	-6.74539	0.93076	-7.24718	4.25533e-13	1.71679e-11	hypothetical protein	hypothetical protein
PCYB_031590	613.705	-5.88837	0.812964	-7.24309	4.38574e-13	1.75466e-11	hypothetical protein	hypothetical protein, conserved
PCYB_073700	782.981	-5.11574	0.707667	-7.22902	4.865e-13	1.93032e-11	hypothetical protein	G2 protein, putative
PCYB_122740	953.645	5.3408	0.742349	7.19446	6.27078e-13	2.46771e-11	merozoite surface protein 7	merozoite surface protein 7 (MSP7) (MSP7.1)
PCYB_102790	2905.65	-5.43615	0.761728	-7.1366	9.56673e-13	3.73414e-11	hypothetical protein	6-cysteine protein (PSOP12)
PCYB_134070	292.233	-5.1014	0.718116	-7.10386	1.21316e-12	4.69709e-11	hypothetical protein	hypothetical protein, conserved
PCYB_112400	173.266	-6.92891	0.978607	-7.08038	1.4376e-12	5.52154e-11	hypothetical protein	hypothetical protein, conserved
PCYB_091160	377.635	-5.74168	0.813299	-7.05975	1.66808e-12	6.3559e-11	hypothetical protein	hypothetical protein, conserved
PCYB_102860	1997.45	-5.01105	0.711173	-7.04617	1.83904e-12	6.95214e-11	hypothetical protein	hypothetical protein, conserved
PCYB_124250	492.858	-5.29272	0.751793	-7.04012	1.92075e-12	7.2043e-11	hypothetical protein	hypothetical protein, conserved
PCYB_144560	367.062	-5.62701	0.801589	-7.01982	2.2215e-12	8.26778e-11	phosphatidylethanolamine-binding protein	raf kinase inhibitor, putative (RKIP)
PCYB_041050	252.261	-5.09157	0.725839	-7.01474	2.30383e-12	8.50822e-11	Pv-fam-b protein	Pv-fam-b protein
PCYB_144130	4217.34	-5.20202	0.743113	-7.0003	2.55414e-12	9.36063e-11	hypothetical protein	hypothetical protein, conserved
PCYB_147680	307.281	-4.72715	0.675815	-6.99474	2.6575e-12	9.66565e-11	tryptophan-rich antigen	tryptophan-rich antigen (Pv-fam-a)
PCYB_061450	652.832	-6.41563	0.918622	-6.98398	2.86935e-12	1.03577e-10	hypothetical protein	hypothetical protein, conserved
PCYB_021230	1298.29	-4.87017	0.697725	-6.98007	2.95025e-12	1.05703e-10	hypothetical protein	Plasmodium exported protein, unknown function
PCYB_114540	464.001	-5.98228	0.859155	-6.96299	3.33134e-12	1.18472e-10	hypothetical protein	hypothetical protein, conserved
PCYB_147410	246.203	6.27564	0.901829	6.95879	3.43216e-12	1.2116e-10	hypothetical protein	hypothetical protein, conserved
PCYB_021970	360.083	4.91777	0.70939	6.9324	4.13759e-12	1.44997e-10	hypothetical protein	StAR-related lipid transfer protein, putative
PCYB_073260	396.677	-5.6401	0.814249	-6.92675	4.30629e-12	1.49815e-10	hypothetical protein	hypothetical protein, conserved
PCYB_031760	702.688	-4.7127	0.681009	-6.92016	4.51126e-12	1.55817e-10	actin-like protein	actin-like protein, putative
PCYB_113350	2433.71	-4.9273	0.715277	-6.88867	5.63175e-12	1.93129e-10	Plasmodium falciparum CPW-WPC domain containing protein	Plasmodium falciparum CPW-WPC domain containing protein
PCYB_074370	1224.2	-4.48006	0.651239	-6.87928	6.01567e-12	2.04832e-10	hypothetical protein	Plasmodium exported protein, unknown function
PCYB_082960	748.143	-5.24456	0.765224	-6.85363	7.20016e-12	2.43437e-10	hypothetical protein	CPW-WPC family protein, putative
PCYB_052750	1267.11	-4.76754	0.700537	-6.80555	1.00667e-11	3.37975e-10	hypothetical protein	hypothetical protein, conserved
PCYB_111920	527.713	-4.97911	0.734277	-6.78097	1.19376e-11	3.9756e-10	actin depolymerizing factor	actin-depolymerizing factor 2, putative (ADF2)
PCYB_111930	653.995	-4.93422	0.727747	-6.78013	1.20071e-11	3.9756e-10	hypothetical protein	hypothetical protein, conserved
PCYB_112720	667.988	-5.59371	0.825849	-6.77328	1.25894e-11	4.13984e-10	hypothetical protein	hypothetical protein, conserved
PCYB_094980	173.381	-5.50786	0.814523	-6.76207	1.36036e-11	4.44291e-10	hypothetical protein	hypothetical protein, conserved
PCYB_062940	469.377	4.66041	0.68969	6.75724	1.4064e-11	4.56226e-10	hypothetical protein	hypothetical protein
PCYB_147050	917.418	4.22973	0.628204	6.73305	1.6614e-11	5.35328e-10	5-aminolevulinic acid synthase	delta-aminolevulinic acid synthetase, putative (ALAS)
PCYB_112780	1706.03	-4.94587	0.734879	-6.73018	1.69455e-11	5.38901e-10	hypothetical protein	hypothetical protein, conserved
PCYB_145570	531.36	-5.37576	0.798758	-6.73015	1.69494e-11	5.38901e-10	hypothetical protein	thioredoxin-like associated protein 1, putative (TLAP1)
PCYB_021430	658.266	-5.16726	0.769621	-6.71403	1.89322e-11	5.97985e-10	hypothetical protein	hypothetical protein
PCYB_125020	573.692	-4.69859	0.701856	-6.69452	2.16376e-11	6.78968e-10	hypothetical protein	hypothetical protein
PCYB_121490	604.484	-5.997	0.898531	-6.67423	2.48534e-11	7.69812e-10	plasma membrane Ca2 ATPase	plasma membrane Ca2+ ATPase, putative
PCYB_144510	1246.71	-4.82527	0.722952	-6.6744	2.48252e-11	7.69812e-10	hypothetical protein	hypothetical protein, conserved
PCYB_146700	661.407	-5.39605	0.810755	-6.65559	2.8216e-11	8.68366e-10	hypothetical protein	hypothetical protein, conserved
PCYB_053310	702.378	-4.88519	0.737065	-6.62789	3.40524e-11	1.04131e-09	hypothetical protein	hypothetical protein, conserved
PCYB_033000	151.873	-6.20551	0.938848	-6.60971	3.85081e-11	1.17011e-09	hypothetical protein	Plasmodium exported protein, unknown function
PCYB_126870	771.935	4.38687	0.665233	6.59449	4.2673e-11	1.28851e-09	pyruvate dehydrogenase E1 beta subunit	pyruvate dehydrogenase E1 component subunit beta, putative
PCYB_051870	424.241	-5.50882	0.835614	-6.59254	4.3235e-11	1.29732e-09	dynein light chain 1	dynein light chain 1, putative (DLC1)
PCYB_072780	1181.42	-4.7896	0.728105	-6.57817	4.76285e-11	1.42028e-09	hypothetical protein	hypothetical protein, conserved
PCYB_062810	1366.63	-4.61927	0.705306	-6.54931	5.78033e-11	1.71305e-09	aspartyl protease	aspartyl protease, putative
PCYB_145260	231.3	5.03149	0.769677	6.53714	6.27082e-11	1.84701e-09	hypothetical protein	hypothetical protein, conserved
PCYB_084510	1205.25	-5.05392	0.775148	-6.51994	7.03351e-11	2.05902e-09	hypothetical protein	inner membrane complex protein 1e, putative (IMC1e)
PCYB_132940	1148.39	-5.29251	0.813269	-6.5077	7.63115e-11	2.22043e-09	hypothetical protein	CPW-WPC family protein, putative
PCYB_082460	392.916	-4.5862	0.70604	-6.49567	8.26635e-11	2.39077e-09	hypothetical protein	hypothetical protein, conserved
PCYB_131130	357.062	-5.36199	0.826746	-6.48566	8.83469e-11	2.53984e-09	hypothetical protein	hypothetical protein, conserved
PCYB_032700	849.571	-5.07605	0.784815	-6.46784	9.94158e-11	2.84104e-09	hypothetical protein	hypothetical protein, conserved
PCYB_112810	1014.89	-4.66799	0.722822	-6.458	1.06096e-10	3.01401e-09	Sec14-like cytosolic factor or phosphatidylinositol/phosphatidylcholine transfer protein	sec14-like cytosolic factor or phosphatidylinositol/phosphatidylcholine transfer protein, putative
PCYB_053010	126.86	-6.3502	0.988376	-6.42489	1.31969e-10	3.72696e-09	RAD protein	RAD protein (Pv-fam-e)
PCYB_042310	123.181	-6.3256	0.987232	-6.40741	1.4801e-10	4.15554e-09	serine-repeat antigen	serine-repeat antigen (SERA), putative
PCYB_125800	790.269	-5.90205	0.921936	-6.4018	1.53559e-10	4.28627e-09	hypothetical protein	hypothetical protein, conserved
PCYB_082400	295.154	-5.11842	0.800846	-6.39126	1.64525e-10	4.5658e-09	hypothetical protein	male gamete fusion factor HAP2, putative (HAP2)
PCYB_032660	1972.66	-4.73698	0.741658	-6.38702	1.69146e-10	4.6404e-09	hypothetical protein	hypothetical protein, conserved
PCYB_124930	230.638	-4.69557	0.735099	-6.38767	1.68434e-10	4.6404e-09	aspartyl proteinase	aspartyl proteinase, putative
PCYB_142600	1100.61	-4.52139	0.711664	-6.35327	2.10782e-10	5.74979e-09	hypothetical protein	hypothetical protein, conserved
PCYB_053200	354.294	-4.86746	0.766381	-6.35123	2.13605e-10	5.79389e-09	hypothetical protein	hypothetical protein, conserved
PCYB_042210	229.019	5.15339	0.815258	6.32118	2.59576e-10	7.00125e-09	serine-repeat antigen	serine-repeat antigen (SERA)
PCYB_131040	925.739	-5.12271	0.811309	-6.31412	2.71697e-10	7.28724e-09	serine/threonine-protein kinase Nek1	serine/threonine-protein kinase Nek1, putative
PCYB_127860	165.688	5.29769	0.839375	6.31147	2.76399e-10	7.37217e-09	hypothetical protein	hypothetical protein, conserved
PCYB_104060	190.079	-6.12906	0.97129	-6.31023	2.7862e-10	7.39035e-09	hypothetical protein	hypothetical protein, conserved
PCYB_122280	218.762	-5.15857	0.819215	-6.29696	3.03535e-10	8.00698e-09	hypothetical protein	hypothetical protein, conserved
PCYB_134800	115.223	-5.89149	0.936683	-6.28974	3.17995e-10	8.3426e-09	hypothetical protein	hypothetical protein, conserved
PCYB_133510	622.866	-4.82756	0.770477	-6.26568	3.71204e-10	9.68561e-09	hypothetical protein	hypothetical protein, conserved
PCYB_061050	110.448	-5.4384	0.869526	-6.25445	3.98929e-10	1.03527e-08	phist protein	Phist protein (Pf-fam-b)
PCYB_094050	1029.16	4.67722	0.74891	6.24537	4.22804e-10	1.09134e-08	hypothetical protein	zinc finger protein, putative
PCYB_101330	420.483	-4.56506	0.732642	-6.23096	4.63579e-10	1.19018e-08	cell cycle regulator with zn-finger domain	palmitoyltransferase, putative (DHHC7)
PCYB_053800	327.794	-5.59902	0.899579	-6.22404	4.84509e-10	1.2373e-08	PST-A protein	PST-A protein
PCYB_104290	302.792	-4.39568	0.707321	-6.21456	5.14694e-10	1.30743e-08	hypothetical protein	hypothetical protein
PCYB_062530	540.294	-5.39907	0.871869	-6.19252	5.92086e-10	1.48778e-08	sexual stage surface protein Pvs28	28 kDa ookinete surface protein, putative (P28)
PCYB_123550	1393.34	-4.61457	0.745276	-6.19175	5.94988e-10	1.48778e-08	hypothetical protein	hypothetical protein, conserved
PCYB_125930	1477.2	-4.48626	0.724487	-6.19233	5.92814e-10	1.48778e-08	LCCL domain-containing protein CCP2	LCCL domain-containing protein (CCp2)
PCYB_134940	951.802	-4.51441	0.729554	-6.18791	6.09662e-10	1.51657e-08	multidomain scavenger receptor	multidomain scavenger receptor, putative
PCYB_091290	113.375	-6.08781	0.986466	-6.17133	6.77166e-10	1.67581e-08	hypothetical protein	conserved Plasmodium membrane protein, unknown function
PCYB_042240	341.775	4.73864	0.767958	6.17044	6.80984e-10	1.67662e-08	serine-repeat antigen	serine-repeat antigen (SERA)
PCYB_081460	156.024	-5.27239	0.857719	-6.14698	7.89712e-10	1.93439e-08	hypothetical protein	hypothetical protein, conserved
PCYB_103190	1653.59	-4.48073	0.732375	-6.11809	9.47053e-10	2.30802e-08	hypothetical protein	hypothetical protein, conserved
PCYB_124850	2170.84	-4.55867	0.750343	-6.07545	1.23643e-09	2.99804e-08	hypothetical protein	hypothetical protein
PCYB_083450	271.569	-4.83891	0.79684	-6.07262	1.2584e-09	3.03597e-08	hypothetical protein	hypothetical protein
PCYB_101980	332.246	-5.24911	0.866036	-6.06107	1.35216e-09	3.24585e-08	hypothetical protein	hypothetical protein, conserved
PCYB_135460	232.376	4.65241	0.768069	6.05728	1.38444e-09	3.30681e-08	hypothetical protein	hypothetical protein, conserved
PCYB_062950	231.643	-5.08182	0.839309	-6.05477	1.40618e-09	3.34212e-08	hypothetical protein	hypothetical protein
PCYB_121290	1594.82	-4.29966	0.710365	-6.05274	1.42404e-09	3.36788e-08	hypothetical protein	hypothetical protein, conserved
PCYB_051170	531.245	4.10734	0.678772	6.05114	1.43825e-09	3.38481e-08	early transcribed membrane protein	early transcribed membrane protein (ETRAMP)
PCYB_126020	219.671	-4.79243	0.792147	-6.04992	1.44917e-09	3.39388e-08	hypothetical protein	MFS-type transporter, putative
PCYB_094480	600.089	-5.21973	0.863381	-6.04568	1.48781e-09	3.46747e-08	RNA binding protein	hypothetical protein, conserved
PCYB_125870	347.415	-4.22833	0.702834	-6.01611	1.78659e-09	4.14368e-08	hypothetical protein	hypothetical protein, conserved
PCYB_121370	294.92	-4.67991	0.779475	-6.00392	1.92606e-09	4.44568e-08	hypothetical protein	hypothetical protein, conserved
PCYB_134000	3418.12	-5.10302	0.85028	-6.00158	1.95411e-09	4.48885e-08	hypothetical protein	hypothetical protein, conserved
PCYB_111120	327.415	-4.76143	0.794266	-5.99475	2.03793e-09	4.65911e-08	hypothetical protein	hypothetical protein, conserved
PCYB_131760	539.298	-3.97621	0.664739	-5.98161	2.20948e-09	5.02735e-08	hypothetical protein	hypothetical protein, conserved
PCYB_062650	309.94	-4.90875	0.82355	-5.96047	2.5151e-09	5.69575e-08	hypothetical protein	hypothetical protein
PCYB_144720	465.382	-4.64756	0.7827	-5.93786	2.88761e-09	6.50865e-08	hypothetical protein	inner membrane complex protein 1h, putative (IMC1h)
PCYB_081300	654.449	-4.3308	0.729896	-5.93346	2.96624e-09	6.65462e-08	hypothetical protein	inner membrane complex protein 1c, putative (IMC1c)
PCYB_032860	409.674	4.16873	0.702855	5.93114	3.00841e-09	6.71786e-08	kelch domain-containing protein	kelch domain-containing protein
PCYB_004210	108.742	-5.63791	0.951272	-5.9267	3.09081e-09	6.8699e-08	hypothetical protein	hypothetical protein
PCYB_007100	461.195	-4.3063	0.730653	-5.89376	3.77499e-09	8.35194e-08	sexual stage surface protein Pvs28	sexual stage surface protein Pvs28
PCYB_103730	483.035	-4.4197	0.750401	-5.88979	3.86686e-09	8.51596e-08	hypothetical protein	hypothetical protein, conserved
PCYB_115070	169.77	-4.75908	0.808456	-5.88663	3.94139e-09	8.64045e-08	hypothetical protein	hypothetical protein, conserved
PCYB_146300	271.964	-4.89381	0.831818	-5.88328	4.02225e-09	8.77765e-08	hypothetical protein	hypothetical protein, conserved
PCYB_144100	993.007	-4.8668	0.827539	-5.88106	4.0765e-09	8.85578e-08	hypothetical protein	hypothetical protein, conserved
PCYB_111770	464.259	-4.41234	0.753312	-5.85726	4.70579e-09	1.01768e-07	hypothetical protein	hypothetical protein, conserved
PCYB_135320	671.217	-5.26857	0.899679	-5.85605	4.74004e-09	1.02049e-07	hypothetical protein	hypothetical protein
PCYB_124130	221.907	-4.23485	0.726331	-5.83047	5.52724e-09	1.18466e-07	hypothetical protein	hypothetical protein
PCYB_084530	1620.8	-4.50086	0.77342	-5.81943	5.90474e-09	1.25437e-07	hypothetical protein	phosphatidylethanolamine-binding protein, putative
PCYB_094200	544.856	-4.53091	0.778522	-5.81989	5.88869e-09	1.25437e-07	hypothetical protein	hypothetical protein, conserved
PCYB_122450	300.391	-4.35899	0.750094	-5.81126	6.20055e-09	1.3114e-07	hypothetical protein	hypothetical protein, conserved
PCYB_083780	869.766	-4.6505	0.802369	-5.79596	6.79301e-09	1.4304e-07	aspartyl proteinase	aspartyl proteinase, putative
PCYB_132760	1584.41	-3.81606	0.659055	-5.79021	7.03004e-09	1.47385e-07	hypothetical protein	hypothetical protein, conserved
PCYB_142750	684.572	4.01378	0.693621	5.78672	7.17762e-09	1.49825e-07	glycerol-3-phosphate acyltransferase	glycerol-3-phosphate 1-O-acyltransferase, putative (G3PAT)
PCYB_093050	1245.66	3.72447	0.645551	5.76944	7.95344e-09	1.65301e-07	pyruvate dehydrogenase E1 component alpha subunit	pyruvate dehydrogenase E1 component subunit alpha, putative
PCYB_115100	324.221	-5.01702	0.871268	-5.75829	8.497e-09	1.75837e-07	calcium-binding protein	calcium-binding protein, putative
PCYB_094700	721.843	-4.95083	0.863998	-5.73014	1.00348e-08	2.06768e-07	hypothetical protein	hypothetical protein, conserved
PCYB_001460	259.256	-4.71595	0.823744	-5.72502	1.03419e-08	2.12186e-07	phist protein	phist protein
PCYB_113310	689.624	-4.35895	0.763195	-5.71145	1.12017e-08	2.28848e-07	hypothetical protein	hypothetical protein, conserved
PCYB_031250	322.078	4.54576	0.802879	5.66182	1.49774e-08	3.04688e-07	protease	dipeptidyl aminopeptidase 3, putative (DPAP3)
PCYB_074210	443.274	-3.97102	0.706467	-5.62096	1.89905e-08	3.84697e-07	cAMP-dependent protein kinase catalytic subunit	cAMP-dependent protein kinase catalytic subunit, putative
PCYB_032560	1162.94	-3.87791	0.691475	-5.60817	2.0448e-08	4.12483e-07	hypothetical protein	hypothetical protein, conserved
PCYB_051550	90.5487	-5.55606	0.993942	-5.58993	2.27167e-08	4.5633e-07	hypothetical protein	hypothetical protein, conserved
PCYB_052600	992.844	3.5314	0.632334	5.5847	2.34099e-08	4.67742e-07	dihydrolipoamide dehydrogenase	dihydrolipoyl dehydrogenase, apicoplast, putative
PCYB_142790	208.068	-4.5952	0.822896	-5.58419	2.34797e-08	4.67742e-07	hypothetical protein	hypothetical protein, conserved
PCYB_062520	18338.6	-3.9095	0.700841	-5.5783	2.42884e-08	4.81853e-07	ookinete surface protein Pvs25	ookinete surface protein Pvs25
PCYB_103940	189.424	4.16064	0.74765	5.56495	2.62221e-08	5.18075e-07	merozoite surface protein 3	merozoite surface protein 3 (MSP3.1)
PCYB_103870	112.235	5.32908	0.966457	5.51404	3.50695e-08	6.89107e-07	merozoite surface protein 3	hypothetical protein
PCYB_111450	250.276	-4.39836	0.797735	-5.51355	3.51659e-08	6.89107e-07	hypothetical protein	hypothetical protein, conserved
PCYB_092860	236.086	-4.70068	0.853743	-5.50596	3.67161e-08	7.1656e-07	hypothetical protein	hypothetical protein, conserved
PCYB_142540	445.875	-4.54573	0.826009	-5.50325	3.72861e-08	7.24738e-07	protein kinase domain containing protein	protein kinase, putative
PCYB_143180	249.094	-4.33574	0.788371	-5.49963	3.80597e-08	7.36794e-07	calmodulin	calmodulin, putative
PCYB_071310	656.238	-4.29629	0.781481	-5.49762	3.84947e-08	7.42221e-07	hypothetical protein	dynein heavy chain, putative
PCYB_125440	530.328	4.14909	0.755495	5.49189	3.97661e-08	7.63668e-07	hypothetical protein	inner membrane complex sub-compartment protein 3, putative (ISP3)
PCYB_122180	193.826	-5.22363	0.952693	-5.48302	4.18135e-08	7.99786e-07	hypothetical protein	inner membrane complex protein 1k, putative (IMC1k)
PCYB_103060	850.624	-4.20831	0.770367	-5.46274	4.68844e-08	8.93223e-07	hypothetical protein	hypothetical protein, conserved
PCYB_041150	3957.62	-3.9058	0.715818	-5.45641	4.85844e-08	9.21951e-07	hypothetical protein	hypothetical protein, conserved
PCYB_124340	563.572	-4.41746	0.812649	-5.43588	5.4528e-08	1.03067e-06	hypothetical protein	conserved Plasmodium protein, unknown function
PCYB_053230	545.495	-4.03896	0.743446	-5.43275	5.54921e-08	1.04478e-06	hypothetical protein	hypothetical protein, conserved
PCYB_071050	190.546	-3.80392	0.702909	-5.41169	6.24322e-08	1.17085e-06	hypothetical protein	unspecified product
PCYB_031230	166.422	4.58123	0.850458	5.38677	7.1734e-08	1.34006e-06	Pf52-like protein	6-cysteine protein, putative
PCYB_001320	84.447	-5.44761	1.01232	-5.38131	7.39469e-08	1.37604e-06	hypothetical protein	hypothetical protein
PCYB_147220	630.171	-3.96071	0.736972	-5.3743	7.68806e-08	1.42511e-06	preprocathepsin c precursor	dipeptidyl aminopeptidase 2, putative (DPAP2)
PCYB_041640	241.301	-4.15955	0.775151	-5.36612	8.0449e-08	1.48552e-06	hypothetical protein	hypothetical protein, conserved
PCYB_092500	1020.3	-4.05106	0.761973	-5.31654	1.05761e-07	1.94544e-06	hypothetical protein	hypothetical protein, conserved
PCYB_073750	131.689	-4.32449	0.813917	-5.31319	1.07725e-07	1.974e-06	hypothetical protein	hypothetical protein, conserved
PCYB_144010	281.451	-4.52277	0.853485	-5.29918	1.16321e-07	2.12342e-06	hypothetical protein	integral membrane protein GPR180, putative
PCYB_142840	193.252	-3.84397	0.727656	-5.28267	1.27314e-07	2.31528e-06	hypothetical protein	hypothetical protein, conserved
PCYB_052100	937.108	-3.89128	0.737294	-5.27778	1.30756e-07	2.36891e-06	phosphatidylglycerophosphate synthase	phosphatidylglycerophosphate synthase, putative
PCYB_103080	104.588	-4.64928	0.882896	-5.26594	1.39477e-07	2.50797e-06	WD-repeat potein	WD-repeat potein, putative
PCYB_126920	1031.45	3.28562	0.623858	5.26662	1.3896e-07	2.50797e-06	hypothetical protein	hypothetical protein, conserved
PCYB_072030	191.491	-3.80567	0.724069	-5.25595	1.47262e-07	2.63808e-06	hypothetical protein	hypothetical protein, conserved
PCYB_072200	1128.16	-3.77866	0.72081	-5.24223	1.58644e-07	2.83141e-06	hypothetical protein	hypothetical protein, conserved
PCYB_042140	1763.17	3.78692	0.723037	5.23752	1.62749e-07	2.89391e-06	acyl carrier protein 4 chloroplast precursor	acyl carrier protein, putative (ACP)
PCYB_132370	820.776	-4.61327	0.882171	-5.22945	1.70015e-07	3.01196e-06	hypothetical protein	hypothetical protein, conserved
PCYB_124960	437.998	-3.31545	0.638573	-5.19197	2.08078e-07	3.67272e-06	hypothetical protein	conserved Plasmodium protein, unknown function
PCYB_142130	60407	3.43898	0.66531	5.16899	2.35358e-07	4.13902e-06	M1-family aminopeptidase	M1-family alanyl aminopeptidase, putative
PCYB_042230	631.687	3.64157	0.708384	5.14068	2.73748e-07	4.79658e-06	serine-repeat antigen	serine-repeat antigen (SERA)
PCYB_073570	387.545	-4.24152	0.827095	-5.12822	2.92499e-07	5.1065e-06	hypothetical protein	hypothetical protein, conserved
PCYB_095210	295.418	-3.94625	0.769652	-5.12732	2.93899e-07	5.11235e-06	kinesin motor domain containing protein	kinesin-like protein, putative
PCYB_115370	275.963	-3.84184	0.749436	-5.12631	2.95474e-07	5.12119e-06	hypothetical protein	hypothetical protein, conserved
PCYB_131510	479.189	-3.69341	0.72098	-5.12276	3.01095e-07	5.19984e-06	Tat binding protein 1(TBP-1)-interacting protein	Tat binding protein 1(TBP-1)-interacting protein, putative
PCYB_111330	268.239	-3.76934	0.736939	-5.11485	3.13985e-07	5.40301e-06	hypothetical protein	hypothetical protein, conserved
PCYB_101280	1616.85	-3.95937	0.774487	-5.11224	3.18354e-07	5.45863e-06	hypothetical protein	hypothetical protein, conserved
PCYB_124170	256.678	-3.93646	0.773551	-5.08882	3.60299e-07	6.15585e-06	hypothetical protein	hypothetical protein, conserved
PCYB_011100	664.568	-3.6014	0.709931	-5.07289	3.91827e-07	6.67078e-06	hypothetical protein	hypothetical protein, conserved
PCYB_072960	590.594	-4.25212	0.839563	-5.06468	4.0908e-07	6.9399e-06	WD domain G-beta repeat domain containing protein	WD domain, G-beta repeat domain containing protein
PCYB_053330	189.574	-4.7907	0.946587	-5.06103	4.17005e-07	7.04943e-06	hypothetical protein	hypothetical protein, conserved
PCYB_071590	536.36	3.48824	0.690074	5.05488	4.30651e-07	7.25458e-06	hypothetical protein	conserved Plasmodium membrane protein, unknown function
PCYB_147480	1170.05	-3.66947	0.72751	-5.04388	4.56191e-07	7.65794e-06	hypothetical protein	hypothetical protein, conserved
PCYB_093680	528.574	-3.67719	0.729211	-5.0427	4.59008e-07	7.67839e-06	PF16 protein	PF16 protein, putative
PCYB_061340	80.2406	-4.25884	0.844928	-5.04048	4.64375e-07	7.74119e-06	hypothetical protein	hypothetical protein
PCYB_123650	361.983	-3.69746	0.733822	-5.03863	4.68869e-07	7.78907e-06	TBC domain containing protein	GTPase-activating protein, putative
PCYB_131970	244.069	-3.7892	0.752663	-5.03439	4.79382e-07	7.93625e-06	kinesin	kinesin-7, putative
PCYB_092700	573.049	-4.43179	0.881372	-5.02828	4.94887e-07	8.16478e-06	DHHC zinc finger	palmitoyltransferase, putative (DHHC3)
PCYB_147540	341.196	-3.71818	0.740398	-5.02187	5.1172e-07	8.41358e-06	hypothetical protein	conserved Plasmodium protein, unknown function
PCYB_053510	227.166	-4.12461	0.82299	-5.01173	5.39416e-07	8.83869e-06	hypothetical protein	hypothetical protein, conserved
PCYB_123640	312.629	-3.9098	0.781353	-5.00388	5.61872e-07	9.17533e-06	hypothetical protein	hypothetical protein, conserved
PCYB_127050	350.796	-3.83495	0.766538	-5.00294	5.64618e-07	9.18892e-06	hypothetical protein	hypothetical protein
PCYB_041380	386.645	3.55355	0.712812	4.98526	6.18781e-07	1.00364e-05	hypothetical protein	hypothetical protein, conserved
PCYB_147450	2259.74	-3.48539	0.699244	-4.98451	6.21203e-07	1.00417e-05	pfg377 homolog	osmiophilic body protein, putative (G377)
PCYB_062550	676.38	-3.62017	0.72976	-4.96076	7.02181e-07	1.12748e-05	MORN repeat family protein	MORN repeat-containing protein 1, putative (MORN1)
PCYB_093920	258.11	3.85002	0.776063	4.96097	7.01429e-07	1.12748e-05	hypothetical protein	LEM3/CDC50 family protein, putative
PCYB_115000	1145.89	-3.46881	0.69994	-4.95586	7.20093e-07	1.15239e-05	hypothetical protein	hypothetical protein, conserved
PCYB_101820	315.243	-3.87907	0.783235	-4.95262	7.32218e-07	1.1679e-05	hypothetical protein	hypothetical protein
PCYB_007040	301.087	-3.82843	0.773382	-4.95025	7.41196e-07	1.1783e-05	cell division cycle protein 20 homolog	cell division cycle protein 20 homolog
PCYB_041350	206.152	3.54937	0.72066	4.92517	8.4287e-07	1.33552e-05	hypothetical protein	hypothetical protein, conserved
PCYB_115500	7732.83	-7.73863	1.57259	-4.92094	8.6131e-07	1.35836e-05	Pv-fam-d protein	Pv-fam-d protein
PCYB_131630	2764.31	-3.89584	0.791849	-4.91992	8.65776e-07	1.35836e-05	41K blood stage antigen precursor 41-3	41K blood stage antigen precursor 41-3, putative
PCYB_142490	632.077	-3.30967	0.672707	-4.91993	8.6577e-07	1.35836e-05	hypothetical protein	hypothetical protein, conserved
PCYB_121910	432.994	3.56328	0.725771	4.90964	9.1242e-07	1.42688e-05	lipoyl synthase	lipoyl synthase, putative
PCYB_113290	86.1373	-4.55472	0.928828	-4.90373	9.40347e-07	1.46578e-05	hypothetical protein	sphingomyelin synthase 2, putative (SMS2)
PCYB_022480	99.0387	-5.06757	1.03413	-4.9003	9.56883e-07	1.48673e-05	dynein heavy chain	hypothetical protein
PCYB_134350	1201.92	-3.52463	0.719704	-4.89733	9.71491e-07	1.50456e-05	sperm-specific protein Don juan	Sperm-specific protein Don juan, putative
PCYB_145660	162.858	-4.04382	0.827216	-4.88847	1.01621e-06	1.56875e-05	hypothetical protein	hypothetical protein, conserved
PCYB_062040	1842.27	-3.3879	0.694457	-4.87848	1.06906e-06	1.64506e-05	hypothetical protein	hypothetical protein, conserved
PCYB_071930	675.03	-3.66648	0.751767	-4.87714	1.07633e-06	1.65094e-05	hypothetical protein	hypothetical protein, conserved
PCYB_003370	62.3389	-5.20126	1.0669	-4.87511	1.0875e-06	1.66277e-05	hypothetical protein	hypothetical protein
PCYB_124510	615.822	-3.6979	0.758749	-4.87368	1.09541e-06	1.66954e-05	hypothetical protein	hypothetical protein, conserved
PCYB_012160	809.472	-3.26783	0.671398	-4.86721	1.13187e-06	1.71965e-05	phosphatase	PAP2-like protein, putative
PCYB_127890	138.903	4.37419	0.900342	4.85837	1.18356e-06	1.79251e-05	early transcribed membrane protein	early transcribed membrane protein (ETRAMP)
PCYB_093460	431.475	-3.6007	0.744272	-4.83789	1.31228e-06	1.98121e-05	ATP-dependent phosphofructokinase	6-phosphofructokinase, putative
PCYB_134030	760.618	-3.34833	0.692216	-4.83712	1.31732e-06	1.98259e-05	hypothetical protein	hypothetical protein, conserved
PCYB_073220	290.398	-3.62673	0.75009	-4.83506	1.33107e-06	1.99702e-05	hypothetical protein	hypothetical protein, conserved
PCYB_073390	787.218	-3.13189	0.648706	-4.8279	1.37978e-06	2.06365e-05	protein kinase	protein kinase, putative
PCYB_125210	923.304	-2.95266	0.613181	-4.81532	1.46962e-06	2.1912e-05	hypothetical protein	hypothetical protein, conserved
PCYB_103150	466.983	3.43946	0.715184	4.8092	1.51536e-06	2.2524e-05	hypothetical protein	hypothetical protein, conserved
PCYB_053060	267.596	3.34453	0.695702	4.80741	1.52897e-06	2.26561e-05	DNA replication licensing factor	DNA helicase MCM9, putative (MCM9)
PCYB_135300	1256.84	-3.57829	0.745086	-4.80253	1.56676e-06	2.31447e-05	hypothetical protein	hypothetical protein
PCYB_042590	103.023	-4.00068	0.83337	-4.8006	1.58188e-06	2.32963e-05	hypothetical protein	hypothetical protein, conserved
PCYB_084340	106.865	-3.97914	0.829863	-4.79494	1.62726e-06	2.38913e-05	hypothetical protein	hypothetical protein, conserved
PCYB_063190	722.259	-3.47521	0.725146	-4.79242	1.64779e-06	2.4119e-05	hypothetical protein	conserved Plasmodium protein, unknown function
PCYB_141890	1233.05	-3.61633	0.754871	-4.79066	1.66235e-06	2.42582e-05	HORMA domain containing protein	HORMA domain protein, putative
PCYB_114530	753.135	-3.66181	0.764855	-4.78759	1.68798e-06	2.45575e-05	hypothetical protein	hypothetical protein, conserved
PCYB_112700	954.966	-3.31615	0.694734	-4.77326	1.81264e-06	2.62914e-05	hypothetical protein	hypothetical protein, conserved
PCYB_133290	261.888	-3.87629	0.813233	-4.76652	1.8744e-06	2.71054e-05	hypothetical protein	hypothetical protein, conserved
PCYB_051880	197.009	-3.70806	0.77943	-4.7574	1.96107e-06	2.82735e-05	hypothetical protein	hypothetical protein, conserved
PCYB_091710	793.046	-3.4669	0.729079	-4.75518	1.98265e-06	2.84991e-05	calmodulin binding protein	hypothetical protein, conserved
PCYB_131270	335.767	-3.42882	0.723282	-4.74065	2.13037e-06	3.05078e-05	hypothetical protein	hypothetical protein, conserved
PCYB_147360	397.861	-4.00362	0.844611	-4.7402	2.1351e-06	3.05078e-05	hypothetical protein	hypothetical protein, conserved
PCYB_114200	892.178	3.46898	0.73383	4.72722	2.27619e-06	3.24273e-05	enoyl-acyl carrier protein reductase	enoyl-acyl carrier protein reductase
PCYB_032330	465.178	-3.6418	0.770964	-4.7237	2.3159e-06	3.28954e-05	serine/threonine-protein kinase NEK4	serine/threonine-protein kinase NEK4, putative
PCYB_081820	127.002	-3.69833	0.783476	-4.72041	2.3537e-06	3.33337e-05	RAD protein	RAD protein (Pv-fam-e)
PCYB_146390	113.15	-4.14101	0.877503	-4.71908	2.36912e-06	3.34534e-05	hypothetical protein	hypothetical protein, conserved
PCYB_061840	170.529	-3.44913	0.731303	-4.71642	2.40033e-06	3.37946e-05	hypothetical protein	hypothetical protein
PCYB_095260	687.094	3.06629	0.650306	4.71516	2.41526e-06	3.39055e-05	hypothetical protein	hypothetical protein, conserved
PCYB_092100	774.22	3.34813	0.710929	4.70951	2.48311e-06	3.47563e-05	glycerol-3-phosphate dehydrogenase	glycerol-3-phosphate dehydrogenase, putative (G3PDH)
PCYB_141750	146.473	-4.08531	0.872042	-4.68477	2.80281e-06	3.91171e-05	hypothetical protein	hypothetical protein, conserved
PCYB_095040	836.264	-3.45939	0.739793	-4.67616	2.92294e-06	4.06754e-05	hypothetical protein	hypothetical protein, conserved
PCYB_122110	125.194	-4.46207	0.954435	-4.67509	2.93821e-06	4.07698e-05	sporozoite microneme protein	sporozoite protein essential for cell traversal, putative (SPECT1)
PCYB_142550	514.295	3.18084	0.682118	4.66318	3.11353e-06	4.29543e-05	inositol polyphosphate kinase	inositol polyphosphate kinase, putative (IPK2)
PCYB_002230	229.247	-3.61673	0.775576	-4.66329	3.11196e-06	4.29543e-05	hypothetical protein	hypothetical protein, conserved
PCYB_094150	188.662	-3.57764	0.769243	-4.65086	3.3055e-06	4.5472e-05	hypothetical protein	hypothetical protein, conserved
PCYB_072750	1041.13	3.11245	0.66966	4.64781	3.35485e-06	4.60189e-05	GNS1/SUR4 domain containing protein	GNS1/SUR4 domain containing protein
PCYB_103510	3158.18	2.95416	0.63896	4.62338	3.77528e-06	5.16385e-05	hypothetical protein	hypothetical protein, conserved
PCYB_083620	310.22	-3.41003	0.737991	-4.62069	3.82473e-06	5.21663e-05	hypothetical protein	hypothetical protein, conserved
PCYB_041340	152.302	-3.79348	0.822353	-4.61296	3.96971e-06	5.38378e-05	hypothetical protein	hypothetical protein, conserved
PCYB_061800	529.767	-3.64242	0.78952	-4.61346	3.96018e-06	5.38378e-05	hypothetical protein	hypothetical protein, conserved
PCYB_073130	344.753	-3.21695	0.699811	-4.59689	4.28839e-06	5.79959e-05	hypothetical protein	conserved protein, unknown function
PCYB_082590	82.0259	-4.19962	0.915234	-4.58857	4.4629e-06	6.01864e-05	hypothetical protein	hypothetical protein, conserved
PCYB_032340	868.14	3.57465	0.779548	4.58555	4.52797e-06	6.08929e-05	actin-like protein	actin-related protein, putative (ARP6)
PCYB_122610	1789.08	3.31745	0.726075	4.56902	4.90014e-06	6.57139e-05	hypothetical protein	hypothetical protein
PCYB_131790	1003.22	2.98599	0.657138	4.54392	5.52172e-06	7.38435e-05	krox-like protein. putative	zinc finger transcription factor, putative (KROX1)
PCYB_121080	219.078	-3.31553	0.731047	-4.53531	5.75177e-06	7.67062e-05	hypothetical protein	Plasmodium exported protein, unknown function
PCYB_143370	163.895	3.83826	0.847526	4.52878	5.93246e-06	7.88968e-05	hypothetical protein	hypothetical protein, conserved
PCYB_021500	602.609	-3.20761	0.708609	-4.52663	5.99317e-06	7.9484e-05	elongation of very long chain fatty acids protein 3	elongation of very long chain fatty acids protein 3, putative
PCYB_051240	190.926	-3.2773	0.725404	-4.5179	6.24567e-06	8.26046e-05	hypothetical protein	hypothetical protein
PCYB_052140	250.789	-3.39042	0.750907	-4.5151	6.3287e-06	8.34728e-05	hypothetical protein	hypothetical protein, conserved
PCYB_123990	2508.4	-3.38523	0.749894	-4.51428	6.35329e-06	8.35675e-05	hypothetical protein	hypothetical protein, conserved
PCYB_073770	1502.25	3.29763	0.731935	4.50536	6.62616e-06	8.69186e-05	merozoite surface protein 1	merozoite surface protein 1 (MSP1)
PCYB_144380	1553.99	-2.73147	0.606452	-4.50401	6.66825e-06	8.72323e-05	hypothetical protein	hypothetical protein, conserved
PCYB_073940	328.112	-3.20043	0.710836	-4.50234	6.72091e-06	8.75952e-05	adenylate kinase	adenylate kinase-like protein 2, putative (AKLP2)
PCYB_146200	285.82	3.11618	0.69218	4.50198	6.73248e-06	8.75952e-05	hypothetical protein	hypothetical protein, conserved
PCYB_144310	292.886	-3.33228	0.740295	-4.50129	6.75424e-06	8.76408e-05	MAC/Perforin domain containing protein	perforin-like protein 2 (PLP2)
PCYB_135290	1067.29	-3.12707	0.695146	-4.49844	6.8454e-06	8.85842e-05	hypothetical protein	selenoprotein, putative (Sel1)
PCYB_082010	1146.66	-2.89026	0.643239	-4.4933	7.01279e-06	9.04794e-05	hypothetical protein	hypothetical protein, conserved
PCYB_115080	302.016	-3.51093	0.781457	-4.49279	7.02954e-06	9.04794e-05	nucleoside diphosphate kinase	nucleoside diphosphate kinase, putative
PCYB_082480	377.62	-2.96347	0.6613	-4.48128	7.41972e-06	9.52462e-05	FAD synthetase	FAD synthetase, putative
PCYB_125820	771.599	-2.78519	0.622099	-4.47709	7.56666e-06	9.68734e-05	hypothetical protein	conserved protein, unknown function
PCYB_083510	147.143	3.71027	0.834201	4.44769	8.67978e-06	0.000110829	zinc finger protein	hypothetical protein
PCYB_071600	693.695	3.34494	0.758692	4.40882	1.03935e-05	0.000132358	hypothetical protein	hypothetical protein, conserved
PCYB_124700	438.517	-3.13274	0.714404	-4.38512	1.15924e-05	0.000147236	hypothetical protein	conserved Plasmodium protein, unknown function
PCYB_053640	189.186	-3.20276	0.73579	-4.35281	1.34401e-05	0.000170253	hypothetical protein	hypothetical protein, conserved
PCYB_131390	471.435	3.55932	0.819113	4.34533	1.39066e-05	0.000175699	CCAAT-box DNA binding protein	hypothetical protein, conserved
PCYB_121700	1700.91	-3.10892	0.715916	-4.34258	1.40818e-05	0.000177446	transmission blocking target antigen precursor	6-cysteine protein
PCYB_084720	2090.54	-6.83895	1.57637	-4.33841	1.4352e-05	0.000180008	hypothetical protein	Plasmodium exported protein, unknown function
PCYB_143350	114.542	-3.91274	0.901911	-4.33828	1.43601e-05	0.000180008	hypothetical protein	hypothetical protein, conserved
PCYB_012580	9997.26	-7.04381	1.62426	-4.33662	1.44687e-05	0.000180897	phist protein	Phist protein (Pf-fam-b)
PCYB_121590	57.16	-4.16827	0.964267	-4.32273	1.5411e-05	0.000192177	phosphatase 1 regulatory subunit	leucine-rich repeat protein
PCYB_052880	488.577	2.87711	0.66753	4.31008	1.63192e-05	0.000202451	hypothetical protein	hypothetical protein, conserved
PCYB_132640	128.041	-3.39784	0.788249	-4.31062	1.62796e-05	0.000202451	leucine-rich repeat protein	hypothetical protein, conserved
PCYB_022360	86.7279	-4.39704	1.02199	-4.30243	1.68934e-05	0.000209035	hypothetical protein	alpha/beta hydrolase, putative
PCYB_142250	384.202	3.32068	0.772189	4.30035	1.70529e-05	0.000210465	hypothetical protein	hypothetical protein, conserved
PCYB_123310	482.26	3.12084	0.726856	4.29361	1.75788e-05	0.0002164	adenosine/AMP deaminase	adenosine/AMP deaminase, putative
PCYB_042300	75.9492	5.0942	1.18725	4.29075	1.78071e-05	0.000218649	serine-repeat antigen	serine-repeat antigen (SERA)
PCYB_082720	103.035	-3.91676	0.913085	-4.28959	1.79001e-05	0.000219231	hypothetical protein	hypothetical protein, conserved
PCYB_083850	43.2121	-4.28712	0.999619	-4.28875	1.79678e-05	0.0002195	hypothetical protein	hypothetical protein, conserved
PCYB_135340	114.644	-4.32115	1.0096	-4.28005	1.86855e-05	0.000227688	hypothetical protein	hypothetical protein, conserved
PCYB_002320	61.6438	-4.48014	1.04709	-4.27866	1.88023e-05	0.000228531	hypothetical protein	hypothetical protein
PCYB_092890	530.86	-3.40771	0.796691	-4.27733	1.89151e-05	0.000229321	dynein heavy chain	dynein heavy chain, putative
PCYB_084200	63.0963	-4.31945	1.01415	-4.25917	2.05184e-05	0.000248133	microtubule associated protein EB1	microtubule associated protein EB1, putative
PCYB_032090	273.566	2.86568	0.674543	4.24832	2.15379e-05	0.000259808	hypothetical protein	hypothetical protein, conserved
PCYB_127110	118.233	-3.83651	0.907645	-4.22688	2.36951e-05	0.000284566	hypothetical protein	conserved Plasmodium protein, unknown function
PCYB_131310	3052.73	-3.05857	0.723622	-4.22675	2.37089e-05	0.000284566	hypothetical protein	hypothetical protein, conserved
PCYB_032950	5973.19	2.83637	0.672312	4.21883	2.45573e-05	0.000294014	hypothetical protein	hypothetical protein
PCYB_144840	184.921	-3.63508	0.865631	-4.19934	2.67693e-05	0.0003197	gliding-associated protein	glideosome-associated protein 45, putative (GAP45)
PCYB_003150	70.0541	3.99516	0.95395	4.18802	2.81399e-05	0.000335235	hypothetical protein	hypothetical protein
PCYB_121640	986.824	2.86431	0.685258	4.1799	2.91642e-05	0.000346577	hypothetical protein	conserved Plasmodium membrane protein, unknown function
PCYB_011410	90.1289	-3.51988	0.843315	-4.17386	2.99482e-05	0.000355016	DNA mismatch repair enzyme	DNA mismatch repair enzyme, putative
PCYB_061920	259.087	-3.56564	0.855545	-4.16768	3.07718e-05	0.000363881	hypothetical protein	hypothetical protein, conserved
PCYB_147010	193.79	-3.3101	0.794403	-4.16678	3.08939e-05	0.000364427	kinesin motor domain containing protein	kinesin motor domain containing protein
PCYB_101110	2003.12	-2.95429	0.709665	-4.16293	3.14189e-05	0.000369711	hypothetical protein	hypothetical protein, conserved
PCYB_012577	441.187	-2.65887	0.639774	-4.15595	3.2394e-05	0.000380254	28S ribosomal RNA	28S ribosomal RNA
PCYB_082700	276.2	-3.06466	0.739593	-4.14371	3.41728e-05	0.000399572	hypothetical protein	hypothetical protein
PCYB_113150	251.845	-3.54403	0.855325	-4.14349	3.42062e-05	0.000399572	hypothetical protein	hypothetical protein, conserved
PCYB_093750	230.791	-3.70846	0.895593	-4.14079	3.46116e-05	0.000403326	hypothetical protein	hypothetical protein, conserved
PCYB_042620	182.847	-3.05678	0.739485	-4.13366	3.57032e-05	0.000415039	hypothetical protein	hypothetical protein, conserved
PCYB_127900	178.536	-3.30461	0.803009	-4.11528	3.86711e-05	0.000448454	erythrocyte membrane protein 3	erythrocyte membrane protein 3, putative
PCYB_071250	738.536	2.70206	0.657265	4.11107	3.93827e-05	0.000455606	hypothetical protein	bacterial histone-like protein, putative (HU)
PCYB_053570	6188.13	-2.75315	0.670073	-4.10873	3.97841e-05	0.000458982	tubulin alpha chain	tubulin alpha chain, putative
PCYB_142060	200.031	-3.20394	0.779878	-4.10826	3.98658e-05	0.000458982	hypothetical protein	hypothetical protein, conserved
PCYB_113710	131.794	3.3727	0.821084	4.10762	3.99749e-05	0.000459138	merozoite surface protein 10 putative	merozoite surface protein 10, putative
PCYB_053460	233.357	3.03014	0.738051	4.10561	4.03258e-05	0.000462062	holo-(acyl-carrier protein) synthase	holo-[acyl-carrier-protein] synthase, putative (ACPS)
PCYB_041870	1139.26	3.28209	0.800102	4.10208	4.09445e-05	0.000468034	beta-ketoacyl-acyl carrier protein synthase III precursor	beta-ketoacyl-acyl carrier protein synthase III precursor, putative
PCYB_052240	322.038	-3.10277	0.756755	-4.1001	4.12976e-05	0.00047095	RAD protein	RAD protein (Pv-fam-e)
PCYB_132720	313.87	-3.23417	0.789105	-4.09852	4.15794e-05	0.00047304	mitogen-activated protein kinase 1	mitogen-activated protein kinase 1, putative (MAPK1)
PCYB_094930	148.431	-3.42074	0.837609	-4.08394	4.42786e-05	0.000502557	hypothetical protein	hypothetical protein, conserved
PCYB_092260	1368.29	-2.89979	0.711392	-4.07622	4.57732e-05	0.000518295	transmembrane protein	folate transporter 2, putative (FT2)
PCYB_125250	222.671	-3.70336	0.909113	-4.0736	4.62923e-05	0.00052294	hypothetical protein	hypothetical protein, conserved
PCYB_125990	446.268	-2.97699	0.731232	-4.0712	4.67712e-05	0.000527109	Pv-fam-g protein	Pv-fam-g protein
PCYB_032730	178.169	-3.14269	0.774623	-4.05706	4.96941e-05	0.000558739	dynactin 4	dynactin subunit 5, putative
PCYB_122190	245.129	-3.0449	0.751337	-4.05264	5.06432e-05	0.000568079	hypothetical protein	hypothetical protein, conserved
PCYB_062290	508.771	-2.81168	0.69564	-4.04185	5.30303e-05	0.00059347	hypothetical protein	merozoite TRAP-like protein, putative (MTRAP)
PCYB_144700	762.623	-2.68745	0.66651	-4.03213	5.52731e-05	0.000617131	hypothetical protein	hypothetical protein, conserved
PCYB_122800	1074.8	-6.40224	1.59426	-4.01582	5.92394e-05	0.00065988	merozoite surface protein 7	merozoite surface protein 7 (MSP7), putative
PCYB_092880	385.201	2.69103	0.671348	4.0084	6.11311e-05	0.000679376	calcium-dependent protein kinase 3	calcium-dependent protein kinase 6, putative (CDPK6)
PCYB_143220	456.874	-2.98537	0.746937	-3.99682	6.41998e-05	0.000711832	hypothetical protein	hypothetical protein, conserved
PCYB_144040	735.693	2.5254	0.632035	3.99566	6.45141e-05	0.000713669	bifunctional aminoacyl-tRNA synthetase	proline--tRNA ligase, putative
PCYB_092140	205.525	-3.61309	0.904881	-3.99289	6.52722e-05	0.000720395	hypothetical protein	SET domain protein, putative (SET7)
PCYB_022470	372.726	-3.11529	0.7807	-3.99038	6.59664e-05	0.000726387	dynein light chain	hypothetical protein, conserved
PCYB_031210	399.952	3.04197	0.762928	3.98723	6.68493e-05	0.000734424	6-cysteine protein	6-cysteine protein (P36)
PCYB_143050	640.176	2.59121	0.650789	3.98164	6.84427e-05	0.000750214	DHHC zinc finger domain containing protein	palmitoyltransferase, putative (DHHC8)
PCYB_061100	60.3696	-3.67366	0.923238	-3.97911	6.91747e-05	0.00075651	phist protein	Phist protein (Pf-fam-b)
PCYB_131370	95.7858	3.33143	0.838181	3.97459	7.0501e-05	0.000769262	hypothetical protein	HAD domain ookinete protein, putative (HADO)
PCYB_091060	611.704	-2.99444	0.754082	-3.97098	7.15775e-05	0.000779238	hypothetical protein	CPW-WPC family protein, putative
PCYB_062270	53.5073	-4.66348	1.1758	-3.9662	7.30263e-05	0.000793211	hypothetical protein	hypothetical protein
PCYB_146040	1021.9	-3.17944	0.801986	-3.96446	7.35627e-05	0.000797234	hypothetical protein	hypothetical protein, conserved
PCYB_102460	80.577	-3.66713	0.927194	-3.95508	7.65088e-05	0.000827294	hypothetical protein	hypothetical protein, conserved
PCYB_093140	1589.62	2.87206	0.727207	3.94944	7.83349e-05	0.000845137	DNA-dependent RNA polymerase	DNA-dependent RNA polymerase, putative
PCYB_142200	52.3629	-3.88471	0.9848	-3.94467	7.99102e-05	0.000860199	hypothetical protein	conserved Plasmodium protein, unknown function
PCYB_051260	509.946	-6.13629	1.55804	-3.93848	8.20001e-05	0.000880721	hypothetical protein	hypothetical protein, conserved
PCYB_012590	69.1765	-3.4465	0.875844	-3.93507	8.31733e-05	0.000891328	hypothetical protein	Plasmodium exported protein, unknown function
PCYB_012600	980.973	-6.14504	1.56569	-3.92481	8.67998e-05	0.00092812	hypothetical protein	Plasmodium exported protein, unknown function
PCYB_082380	213.33	-3.2789	0.837105	-3.91696	8.96734e-05	0.000956716	GDP-L-fucose synthetase	GDP-L-fucose synthase, putative (FS)
PCYB_112760	69.9014	-3.95231	1.01195	-3.90565	9.39711e-05	0.00100034	hypothetical protein	hypothetical protein, conserved
PCYB_133770	159.89	-3.06211	0.784806	-3.90174	9.55048e-05	0.00101442	hypothetical protein	hypothetical protein, conserved
PCYB_061660	365.972	2.7682	0.710023	3.89874	9.66926e-05	0.00102477	(Zn) transporter protein	ZIP domain-containing protein, putative (ZIPCO)
PCYB_125730	45.3779	-3.82936	0.986355	-3.88233	0.000103459	0.00109407	hypothetical protein	hypothetical protein, conserved
PCYB_134260	206.889	-2.88295	0.743082	-3.87972	0.000104578	0.00110347	hypothetical protein	hypothetical protein, conserved
PCYB_103840	298.471	-3.68058	0.951242	-3.86924	0.000109176	0.00114946	hypothetical protein	hypothetical protein
PCYB_127630	622.711	-2.47549	0.64031	-3.86607	0.000110601	0.00116192	hypothetical protein	hypothetical protein
PCYB_113580	154.296	-2.93756	0.760563	-3.86235	0.000112304	0.00117723	hypothetical protein	hypothetical protein, conserved
PCYB_144390	216.291	-2.65693	0.688477	-3.85914	0.000113787	0.00119017	anaphase promoting complex subunit 10	hypothetical protein, conserved
PCYB_147660	2803.21	-2.49121	0.645862	-3.8572	0.000114695	0.00119707	hypothetical protein	hypothetical protein
PCYB_132800	2764.17	2.31518	0.600973	3.85239	0.00011697	0.00121816	glutamate dehydrogenase	glutamate dehydrogenase (NADP+), putative
PCYB_061030	1256.27	-6.24517	1.62771	-3.83679	0.000124654	0.00129258	hypothetical protein	hypothetical protein
PCYB_083430	298.023	2.56624	0.668763	3.83729	0.000124401	0.00129258	hypothetical protein	hypothetical protein, conserved
PCYB_073430	410.002	2.7951	0.730604	3.82575	0.000130376	0.00134406	NAD synthase	glutamine-dependent NAD(+) synthetase, putative (NADSYN)
PCYB_084450	76.0694	3.51198	0.918023	3.82559	0.000130459	0.00134406	hypothetical protein	hypothetical protein
PCYB_133760	1954.01	2.65288	0.693427	3.82576	0.000130372	0.00134406	hypothetical protein	hypothetical protein, conserved
PCYB_091930	151.877	-2.88513	0.7556	-3.81833	0.000134359	0.00138128	hypothetical protein	hypothetical protein, conserved
PCYB_092730	118.714	3.26861	0.8568	3.8149	0.000136236	0.0013946	protein kinase domain containing protein	tyrosine kinase-like protein, putative (TKL2)
PCYB_133370	184.235	-2.8133	0.737404	-3.81514	0.000136107	0.0013946	calcium-dependent protein kinase	calcium-dependent protein kinase, putative
PCYB_032870	95.2312	-3.85153	1.01063	-3.81103	0.000138388	0.00141361	kinesin	kinesin-19, putative
PCYB_144260	2239.69	-2.75958	0.725395	-3.80425	0.000142235	0.00144984	glycerol-3-phosphate dehydrogenase	glycerol-3-phosphate dehydrogenase, putative
PCYB_011430	71.4098	-3.45522	0.908662	-3.80253	0.000143223	0.00145681	rhoptry associated membrane antigen	rhoptry-associated membrane antigen, putative
PCYB_062230	926.236	2.54347	0.669424	3.79948	0.000144998	0.00147174	hypothetical protein	hypothetical protein, conserved
PCYB_011320	539.989	-2.96153	0.779717	-3.79821	0.000145744	0.0014751	hypothetical protein	cysteine-rich secretory protein, putative
PCYB_053080	112.237	3.3643	0.885839	3.79787	0.000145943	0.0014751	hypothetical protein	repressor of RNA polymerase III transcription MAF1, putative
PCYB_011120	273.657	-3.16248	0.833016	-3.79643	0.000146797	0.00148061	hypothetical protein	hypothetical protein, conserved
PCYB_071070	481.016	3.06503	0.809561	3.78604	0.000153069	0.00154063	hypothetical protein	hypothetical protein, conserved
PCYB_031800	800.572	-2.72163	0.719756	-3.78133	0.000155995	0.0015668	hypothetical protein	hypothetical protein, conserved
PCYB_134140	138.144	3.7999	1.00959	3.76379	0.000167355	0.00167739	RNA-binding protein Nova-1	RNA-binding protein Nova-1, putative
PCYB_103330	360.632	2.47315	0.658364	3.75651	0.0001723	0.00172336	triose/hexose phosphate phosphate translocator	triose/hexose phosphate phosphate translocator, putative
PCYB_121680	132.64	-2.9834	0.794496	-3.75508	0.000173286	0.00172961	hypothetical protein	hypothetical protein, conserved
PCYB_126390	872.272	-2.94854	0.787118	-3.74599	0.000179682	0.00178974	hypothetical protein	hypothetical protein, conserved
PCYB_082080	569.461	-2.85656	0.765776	-3.73028	0.000191267	0.00190119	hypothetical protein	inner membrane complex sub-compartment protein 1, putative (ISP1)
PCYB_031770	417.048	-3.43969	0.92496	-3.71874	0.000200221	0.00198607	hypothetical protein	erythrocyte vesicle protein 1, putative (EVP1)
PCYB_122720	66.6378	-3.42971	0.92286	-3.7164	0.000202084	0.00200042	hypothetical protein	hypothetical protein, conserved
PCYB_002180	33.6503	-4.31065	1.16194	-3.70989	0.000207353	0.00204836	hypothetical protein	hypothetical protein
PCYB_032010	3533.86	2.21496	0.598143	3.70306	0.000213018	0.0021	hypothetical protein	hypothetical protein, conserved
PCYB_002120	47.3554	-4.08387	1.10403	-3.69907	0.00021639	0.00212887	hypothetical protein	hypothetical protein
PCYB_061240	362.885	-2.78648	0.754012	-3.69554	0.000219416	0.00215423	hypothetical protein	hypothetical protein, conserved
PCYB_071340	203.212	-3.02448	0.821327	-3.68243	0.000231022	0.00226355	hypothetical protein	hypothetical protein, conserved
PCYB_031780	376.82	2.4134	0.655507	3.68174	0.000231651	0.00226508	protein phosphatase 2C	protein phosphatase PPM1, putative (PPM1)
PCYB_051760	98.0558	3.28359	0.895432	3.66705	0.000245369	0.00239434	lipoate-protein ligase	lipoate-protein ligase B, putative
PCYB_011830	91.9281	-3.82713	1.04739	-3.65396	0.000258225	0.00251468	hypothetical protein	hypothetical protein, conserved
PCYB_145300	189.043	-2.52769	0.692175	-3.65181	0.0002604	0.00253073	hypothetical protein	hypothetical protein, conserved
PCYB_091150	322.7	-2.70269	0.743129	-3.63691	0.000275932	0.00267626	WD domain G-beta repeat domain containing protein	WD domain, G-beta repeat domain containing protein
PCYB_052360	246.457	2.57349	0.707859	3.6356	0.000277338	0.00268447	D13 protein	D13 protein, putative
PCYB_146070	41.0349	-3.83049	1.05418	-3.63364	0.000279453	0.0026995	hypothetical protein	PIH1 domain-containing protein, putative (PIH1)
PCYB_061090	29.1348	-4.3427	1.20337	-3.60877	0.000307648	0.0029659	phist protein	Phist protein (Pf-fam-b)
PCYB_122520	191.082	-2.66414	0.740028	-3.60005	0.00031815	0.003061	hypothetical protein	hypothetical protein, conserved
PCYB_072560	6184.36	-2.67194	0.743438	-3.59402	0.000325609	0.00312649	acid phosphatase	glideosome-associated protein 50, putative (GAP50)
PCYB_063240	809.916	-5.74049	1.59921	-3.58957	0.000331222	0.00317405	Pv-fam-d protein	Pv-fam-d protein
PCYB_041740	432.665	2.58025	0.719508	3.58613	0.000335617	0.00320976	hypothetical protein	SRR1-like protein
PCYB_052480	101.161	2.98949	0.834481	3.58245	0.000340384	0.00324888	ubiquitin-activating enzyme E1C	ubiquitin-activating enzyme E1C, putative
PCYB_135270	193.689	-2.752	0.771449	-3.56731	0.000360661	0.00343558	hypothetical protein	nuclear formin-like protein, putative (MISFIT)
PCYB_042500	475.104	-5.62781	1.57856	-3.56516	0.000363638	0.00345708	hypothetical protein	hypothetical protein, conserved
PCYB_042440	343.27	2.47232	0.693957	3.56264	0.00036715	0.00348357	PH domain containing protein	PH domain containing protein
PCYB_021200	260.654	2.71888	0.765887	3.54997	0.000385274	0.00364832	hypothetical protein	Plasmodium exported protein, unknown function
PCYB_041090	41.8388	-3.84998	1.08501	-3.54833	0.000387682	0.0036567	hypothetical protein	Plasmodium exported protein, unknown function
PCYB_083080	717.18	-2.56794	0.723699	-3.54836	0.000387645	0.0036567	potential phospholipid-transporting ATPase	potential phospholipid-transporting ATPase, putative
PCYB_131800	131.237	2.96488	0.835863	3.54709	0.000389512	0.00366675	WD domain G-beta repeat domain containing protein	cytosolic iron-sulfur protein assembly protein 1, putative (CIA1)
PCYB_102720	499.189	-2.7622	0.7792	-3.54492	0.00039274	0.0036827	hypothetical protein	hypothetical protein, conserved
PCYB_124800	100.748	-2.74977	0.775644	-3.54515	0.000392392	0.0036827	hypothetical protein	hypothetical protein, conserved
PCYB_123680	532.826	2.46555	0.69605	3.5422	0.000396806	0.00371358	hypothetical protein	conserved Plasmodium protein, unknown function
PCYB_134920	242.711	-2.46738	0.696967	-3.54018	0.000399861	0.00373489	hypothetical protein	hypothetical protein, conserved
PCYB_114190	812.283	-2.45828	0.694544	-3.53942	0.000401009	0.00373834	hypothetical protein	hypothetical protein, conserved
PCYB_142570	327.501	-2.62244	0.741235	-3.53794	0.00040326	0.00375204	hypothetical protein	hypothetical protein, conserved
PCYB_142150	932.905	2.23195	0.631654	3.53351	0.000410084	0.00380815	malonyl CoA-acyl carrier protein transacylase precursor	malonyl CoA-acyl carrier protein transacylase precursor, putative
PCYB_052380	4393.53	-2.659	0.75301	-3.53116	0.000413734	0.00383463	high mobility group protein putative	high mobility group protein B2, putative (HMGB2)
PCYB_111980	5334	2.11153	0.598236	3.5296	0.000416195	0.00385	falcilysin	falcilysin, putative
PCYB_112010	260.263	-2.82789	0.801975	-3.52615	0.00042164	0.00389287	guanylyl cyclase	guanylyl cyclase, putative
PCYB_042660	295.54	-5.4623	1.55319	-3.51683	0.000436725	0.00402441	hypothetical protein	hypothetical protein, conserved
PCYB_052060	382.717	-2.37625	0.676747	-3.51129	0.000445938	0.00410143	hypothetical protein	hypothetical protein, conserved
PCYB_101810	949.834	-2.35235	0.671258	-3.50439	0.000457657	0.00420117	hypothetical protein	hypothetical protein, conserved
PCYB_082280	598.506	-2.45147	0.702271	-3.49077	0.000481625	0.00441275	hypothetical protein	hypothetical protein, conserved
PCYB_103590	293.548	-2.59739	0.74827	-3.47119	0.000518156	0.00473841	hypothetical protein	hypothetical protein, conserved
PCYB_126900	272.613	-2.38012	0.686499	-3.46705	0.000526209	0.00480291	hypothetical protein	hypothetical protein, conserved
PCYB_082840	158.589	2.63082	0.75902	3.46607	0.00052812	0.0048112	protein kinase	protein kinase, putative
PCYB_101750	675.212	2.42982	0.706681	3.43835	0.000585268	0.00532173	hypothetical protein	hypothetical protein, conserved
PCYB_052430	448.605	2.25796	0.659102	3.42582	0.000612957	0.00556296	hypothetical protein	phosphatase, putative
PCYB_133100	1068.08	-2.31588	0.676581	-3.42291	0.000619537	0.00561207	corA-like Mg2 transporter protein	CorA-like Mg2+ transporter protein, putative
PCYB_124890	577.755	2.39975	0.702047	3.41822	0.000630316	0.00569896	protein serine/threonine phosphatase	protein phosphatase containing kelch-like domains, putative (PPKL)
PCYB_141550	89.9234	2.82025	0.826591	3.4119	0.00064511	0.00582176	hypothetical protein	hypothetical protein, conserved
PCYB_092490	669.096	-2.32995	0.683347	-3.40962	0.000650537	0.00585971	WD domain G-beta repeat domain containing protein	WD domain, G-beta repeat domain containing protein
PCYB_144480	274.35	-2.28571	0.670635	-3.40827	0.000653754	0.00587767	hypothetical protein	hypothetical protein, conserved
PCYB_131890	455.574	-2.76461	0.812704	-3.40174	0.000669583	0.00600873	zinc finger containing protein	hypothetical protein, conserved
PCYB_082850	162.096	2.83611	0.835111	3.39608	0.000683572	0.00611334	hypothetical protein	hypothetical protein, conserved
PCYB_143360	71.4712	-3.62122	1.06632	-3.396	0.000683788	0.00611334	hypothetical protein	hypothetical protein, conserved
PCYB_092410	672.009	-2.3921	0.704763	-3.39419	0.000688322	0.00614245	hypothetical protein	hypothetical protein, conserved
PCYB_081800	10953.4	-2.24672	0.664147	-3.38287	0.000717326	0.00638939	tubulin beta chain	tubulin beta chain, putative
PCYB_127450	543.125	-2.43503	0.720346	-3.38037	0.000723891	0.00643593	hypothetical protein	hypothetical protein, conserved
PCYB_093810	57.3117	-3.88533	1.15115	-3.37517	0.000737711	0.00654668	hypothetical protein	hypothetical protein, conserved
PCYB_042670	706.678	-2.34526	0.698019	-3.35988	0.000779754	0.00689429	hypothetical protein	hypothetical protein, conserved
PCYB_083390	413.87	2.34545	0.698057	3.35997	0.0007795	0.00689429	hypothetical protein	zinc finger protein, putative
PCYB_011530	58.4352	-3.47553	1.03535	-3.35687	0.000788305	0.0069316	hypothetical protein	hypothetical protein, conserved
PCYB_042280	48.4769	4.05464	1.20775	3.35718	0.000787406	0.0069316	serine-repeat antigen	serine-repeat antigen (SERA)
PCYB_143850	279.937	-2.8569	0.851038	-3.35696	0.000788046	0.0069316	RuvB-like 1	RuvB-like helicase 1, putative (RUVB1)
PCYB_134890	685.662	-2.46485	0.736055	-3.34873	0.000811815	0.00712527	hypothetical protein	hypothetical protein, conserved
PCYB_115460	660.449	-5.40708	1.61511	-3.34781	0.000814532	0.00713607	hypothetical protein	hypothetical protein, conserved
PCYB_072860	1186.43	2.4104	0.721872	3.33909	0.000840528	0.00733704	WD domain G-beta repeat domain containing protein	WD domain, G-beta repeat domain containing protein
PCYB_091590	243.084	-2.63684	0.789602	-3.33946	0.000839412	0.00733704	hypothetical protein	hypothetical protein, conserved
PCYB_126550	43.7037	-3.62654	1.08806	-3.33304	0.000859035	0.00748499	hypothetical protein	hypothetical protein, conserved
PCYB_145730	948.677	2.29863	0.690663	3.32815	0.000874256	0.00760381	hypothetical protein	hypothetical protein
PCYB_053070	361.624	2.30806	0.693781	3.32679	0.000878539	0.00762725	histone acetyltransferase	histone acetyltransferase, putative
PCYB_121230	1827.18	-2.07605	0.624691	-3.32332	0.000889543	0.00770884	60S ribosomal protein L17	60S ribosomal protein L17, putative
PCYB_112450	233.44	-3.06758	0.923408	-3.32202	0.000893693	0.00773084	hypothetical protein	hypothetical protein, conserved
PCYB_083490	360.845	-2.57627	0.775864	-3.32052	0.000898511	0.00775855	hypothetical protein	hypothetical protein, conserved
PCYB_061630	455.233	3.16552	0.953578	3.31962	0.000901407	0.00776958	hypothetical protein	RNA-binding protein, putative
PCYB_021420	317.141	-2.7375	0.825039	-3.31803	0.000906555	0.00779994	selenocysteine-specific elongation factor selB homologue	selenocysteine-specific elongation factor selB homologue, putative
PCYB_012410	433.619	-2.57925	0.781993	-3.29831	0.000972683	0.00835394	hypothetical protein	hypothetical protein, conserved
PCYB_127560	712.318	2.45633	0.745265	3.29591	0.000981034	0.00841062	histone	histone, putative
PCYB_083740	881.854	2.0437	0.620382	3.29425	0.00098684	0.00844531	zinc finger protein	E3 ubiquitin-protein ligase, putative
PCYB_082760	171.266	-2.51669	0.764644	-3.29133	0.000997158	0.00851843	hypothetical protein	hypothetical protein, conserved
PCYB_073960	805.218	2.0706	0.629629	3.2886	0.00100686	0.00857078	hypothetical protein	protein MAM3, putative
PCYB_131600	118.595	-2.47375	0.752104	-3.2891	0.00100509	0.00857078	hypothetical protein	hypothetical protein, conserved
PCYB_134960	1711.88	-2.38408	0.725544	-3.28592	0.00101649	0.00863742	hypothetical protein	glideosome associated protein with multiple membrane spans 3, putative (GAPM3)
PCYB_084140	317.678	-2.45307	0.747882	-3.28003	0.00103797	0.00880443	hypothetical protein	hypothetical protein, conserved
PCYB_142810	95.7854	-3.01848	0.922748	-3.27118	0.00107099	0.00906846	hypothetical protein	hypothetical protein, conserved
PCYB_092650	240.471	2.24942	0.687804	3.27044	0.00107381	0.00907633	hypothetical protein	hypothetical protein, conserved
PCYB_073350	5199.2	-2.2534	0.690007	-3.26577	0.00109168	0.00921114	hypothetical protein	hypothetical protein, conserved
PCYB_144160	510.468	-2.36323	0.724776	-3.26064	0.00111162	0.00936295	nuclear protein	hypothetical protein, conserved
PCYB_126760	106.288	-2.66908	0.818888	-3.2594	0.00111648	0.00938744	hypothetical protein	inner membrane complex protein, putative
PCYB_012480	4482.91	2.31747	0.711801	3.25578	0.00113081	0.00949133	1-cys peroxidoxin	1-cys peroxiredoxin (1-CysPrx)
PCYB_021900	1324.42	2.07111	0.63719	3.25039	0.00115247	0.00965622	transporter	transporter, putative
PCYB_134590	335.967	-2.63766	0.813223	-3.24346	0.00118086	0.00987688	hypothetical protein	hypothetical protein, conserved
PCYB_123930	322.276	2.22018	0.685843	3.23715	0.00120729	0.0100628	aspartic protease PM5	plasmepsin V, putative (PMV)
PCYB_124310	29.6915	-3.58292	1.10677	-3.23727	0.00120679	0.0100628	hypothetical protein	hypothetical protein
PCYB_021370	3521.44	-2.12463	0.65818	-3.22803	0.00124646	0.0103713	chromatin assembly factor 1 protein WD40 domain	chromatin assembly factor 1 protein WD40 domain, putative
PCYB_061790	313.553	-2.28728	0.708693	-3.22747	0.00124892	0.0103738	hypothetical protein	hypothetical protein, conserved
PCYB_126030	72.3724	-2.72779	0.845416	-3.22657	0.00125284	0.0103884	protein phosphatase 2C	protein phosphatase PPM3, putative (PPM3)
PCYB_071530	955.844	-2.25939	0.700481	-3.22549	0.00125758	0.0104038	hypothetical protein	hypothetical protein
PCYB_102760	1059.4	-2.24145	0.6952	-3.22417	0.00126337	0.0104038	tubulin tyrosine ligase-like protein 1	tubulin tyrosine ligase-like protein 1, putative
PCYB_113860	794.377	2.03709	0.631788	3.22433	0.00126269	0.0104038	N-acetylglucosamine transferase	phosphatidylinositol N-acetylglucosaminyltransferase subunit GPI1, putative (GPI1)
PCYB_124900	858.478	-2.38186	0.738706	-3.22436	0.00126253	0.0104038	hypothetical protein	hypothetical protein, conserved
PCYB_071500	737.262	-2.32096	0.721972	-3.21475	0.00130557	0.0107146	TBC domain containing protein	TBC domain containing protein
PCYB_144980	225.837	2.63815	0.820618	3.21483	0.0013052	0.0107146	hypothetical protein	hypothetical protein, conserved
PCYB_113630	1179.92	-5.34841	1.66636	-3.20964	0.001329	0.0108883	Pfs77	inner membrane complex protein 1j, putative (ALV7)
PCYB_041530	213.92	-2.20963	0.689096	-3.20656	0.00134333	0.0109709	hypothetical protein	rhoptry neck protein 6, putative (RON6)
PCYB_131710	487.719	2.06998	0.645559	3.20649	0.00134365	0.0109709	hypothetical protein	hypothetical protein, conserved
PCYB_041520	706.262	2.34311	0.731517	3.20309	0.00135961	0.0110636	ATP-dependent acyl-CoA synthetase	ATP-dependent acyl-CoA synthetase, putative
PCYB_147310	1317.61	2.22451	0.694481	3.20313	0.00135942	0.0110636	hypothetical protein	hypothetical protein, conserved
PCYB_126560	664.354	2.5972	0.812003	3.19851	0.0013814	0.0112219	transcription factor with AP2 domain(s)	transcription factor with AP2 domain(s), putative (ApiAP2)
PCYB_073760	42.5298	-3.09039	0.966449	-3.19767	0.00138541	0.0112354	hypothetical protein	merozoite surface protein 1 paralog (MSP1P)
PCYB_113170	84.0851	3.47697	1.08967	3.19086	0.00141849	0.0114843	3-oxoacyl-[acyl-carrier-protein] synthase i/ii	3-oxoacyl-[acyl-carrier-protein] synthase i/ii, putative
PCYB_134860	2015.4	-2.19581	0.688961	-3.18713	0.0014369	0.0116138	aspartic protease PM4	plasmepsin IV, putative (PM4)
PCYB_126170	315.587	2.18096	0.686866	3.17523	0.00149718	0.0120806	RAP protein	hypothetical protein, conserved
PCYB_032120	963.014	-2.10998	0.665077	-3.17254	0.0015111	0.0121725	calcium-dependent protein kinase putative	calcium-dependent protein kinase 4, putative (CDPK4)
PCYB_084290	11816.4	-2.11566	0.66742	-3.16991	0.00152485	0.0122626	glutaredoxin	glutaredoxin 1, putative
PCYB_061360	91.7578	-2.66555	0.841163	-3.16889	0.00153025	0.0122855	hypothetical protein	hypothetical protein, conserved
PCYB_061510	386.828	2.06415	0.651814	3.16678	0.00154135	0.0123505	dihydrolipoamide acetyltransferase	dihydrolipoamide acetyltransferase, putative
PCYB_081330	214.393	-2.36081	0.745586	-3.16638	0.00154349	0.0123505	hypothetical protein	hypothetical protein, conserved
PCYB_004650	27.3587	-3.55408	1.12378	-3.16262	0.00156355	0.0124902	CYIR protein	CYIR protein
PCYB_104030	194.61	-2.86949	0.910583	-3.15126	0.00162566	0.0129647	hypothetical protein	hypothetical protein, conserved
PCYB_092030	172.903	-2.47036	0.785301	-3.14574	0.00165664	0.01319	dynein light chain type 2	dynein light chain type 2, putative
PCYB_127380	429.377	-2.29828	0.731088	-3.14364	0.00166863	0.0132634	serine/threonine protein kinase	serine/threonine protein kinase, putative
PCYB_031060	46.6423	-3.6088	1.14881	-3.14134	0.00168175	0.0133456	RAD protein	RAD protein (Pv-fam-e)
PCYB_122640	117.72	-2.81511	0.896442	-3.14032	0.00168764	0.0133702	hypothetical protein	hypothetical protein, conserved
PCYB_111870	1320.55	-2.12954	0.678961	-3.13647	0.00170997	0.0135248	proliferating cell nuclear antigen	proliferating cell nuclear antigen, putative
PCYB_022160	229.729	2.28918	0.730016	3.1358	0.00171388	0.0135334	hypothetical protein	hypothetical protein, conserved
PCYB_114880	628.852	-2.64771	0.845258	-3.13242	0.0017337	0.0136675	hypothetical protein	hypothetical protein
PCYB_062670	393.618	2.1277	0.68067	3.1259	0.00177264	0.0139516	phosphatidyl inositol glycan class A	phosphatidylinositol N-acetylglucosaminyltransferase subunit A, putative (PIGA)
PCYB_114420	367.736	2.17048	0.695109	3.1225	0.00179321	0.0140903	6-cysteine protein	6-cysteine protein
PCYB_127460	634.641	-2.31722	0.742294	-3.1217	0.00179808	0.0141055	allantoate amidinohydrolase	allantoicase, putative
PCYB_062390	264.427	-2.3029	0.738001	-3.12046	0.00180571	0.0141423	hypothetical protein	hypothetical protein, conserved
PCYB_041910	1701.65	-2.17197	0.69871	-3.10855	0.00188008	0.0147008	hypothetical protein	hypothetical protein, conserved
PCYB_115270	804.643	1.9775	0.637788	3.10057	0.0019315	0.0150783	phenylalanine--tRNA ligase	phenylalanine--tRNA ligase, putative
PCYB_144990	132.825	-2.43475	0.785906	-3.09802	0.00194817	0.0151837	hypothetical protein	hypothetical protein, conserved
PCYB_135250	101.694	2.72182	0.879034	3.09637	0.00195905	0.0152438	hypothetical protein	DNA-directed RNA polymerase II subunit RPB4, putative
PCYB_103760	1118.56	2.0792	0.672013	3.09399	0.00197486	0.0153419	P-type ATPase	P-type ATPase, putative
PCYB_111270	54.1791	-2.95763	0.956164	-3.09322	0.00197997	0.0153568	hypothetical protein	hypothetical protein, conserved
PCYB_052020	1101.25	1.89094	0.611465	3.09247	0.00198497	0.0153707	hypothetical protein	hypothetical protein, conserved
PCYB_124350	189.432	-2.5277	0.817707	-3.09121	0.00199342	0.0154113	hypothetical protein	hypothetical protein, conserved
PCYB_021120	319.281	-4.94053	1.60139	-3.08515	0.00203453	0.0156786	KIR-like CYIR protein	VIR protein
PCYB_145590	310.514	-2.23438	0.724141	-3.08557	0.00203165	0.0156786	hypothetical protein	hypothetical protein, conserved
PCYB_093910	565.876	1.99468	0.647266	3.0817	0.00205825	0.015836	hypothetical protein	hypothetical protein, conserved
PCYB_021340	134.958	-2.77422	0.90081	-3.0797	0.0020721	0.015917	kinesin	kinesin-8, putative
PCYB_124330	289.467	-2.3667	0.769129	-3.07711	0.00209016	0.0160302	hypothetical protein	hypothetical protein
PCYB_145920	872.83	1.99518	0.648802	3.07518	0.00210376	0.0161087	hypothetical protein	hypothetical protein, conserved
PCYB_145540	90.8858	-2.76773	0.900602	-3.0732	0.00211776	0.0161901	myosin D	myosin D, putative
PCYB_121460	763.33	2.13851	0.697972	3.06389	0.00218482	0.0166762	nucleoside diphospahte hydrolase	nucleoside diphosphate hydrolase, putative
PCYB_062110	369.524	2.12263	0.693086	3.06258	0.00219436	0.0167224	hypothetical protein	hypothetical protein
PCYB_131740	527.611	-2.09232	0.683822	-3.05974	0.00221527	0.016855	hypothetical protein	zinc finger protein, putative
PCYB_072880	1667.56	-1.93183	0.632128	-3.05608	0.00224253	0.0170354	hypothetical protein	hypothetical protein, conserved
PCYB_032110	397.884	2.06341	0.676167	3.05162	0.00227607	0.0172595	queuine tRNA-ribosyltransferase	queuine tRNA-ribosyltransferase, putative
PCYB_062080	70.3871	2.62652	0.861002	3.05054	0.00228432	0.0172595	hypothetical protein	hypothetical protein
PCYB_093310	2309.71	2.05965	0.675237	3.05026	0.0022864	0.0172595	hypothetical protein	hypothetical protein, conserved
PCYB_134570	809.297	1.95444	0.640671	3.05062	0.00228373	0.0172595	hypothetical protein	hypothetical protein, conserved
PCYB_003130	57.0791	-3.1858	1.04666	-3.04379	0.0023362	0.0176077	hypothetical protein	hypothetical protein
PCYB_125590	524.188	1.94724	0.640073	3.04222	0.00234841	0.0176719	hypothetical protein	hypothetical protein, conserved
PCYB_071820	344.848	2.4462	0.804614	3.04022	0.00236408	0.017762	selenophosphate synthetase	selenophosphate synthetase, putative
PCYB_093020	2060.57	-1.91728	0.630826	-3.03932	0.00237113	0.0177872	hypothetical protein	hypothetical protein, conserved
PCYB_143380	258.919	2.04738	0.674628	3.03483	0.00240674	0.0180261	phospholipase DDHD1	phospholipase DDHD1, putative
PCYB_123330	58.5713	-2.84187	0.939216	-3.02579	0.00247982	0.0185446	hypothetical protein	hypothetical protein, conserved
PCYB_022010	89.7444	-2.68763	0.888866	-3.02366	0.00249733	0.0186465	actin	actin-related protein (ARP1)
PCYB_094450	371.859	-1.9799	0.65549	-3.02049	0.00252368	0.018814	Beta-catenin-like protein 1	beta-catenin-like protein 1, putative
PCYB_121930	89.693	2.56363	0.849256	3.01867	0.00253883	0.0188975	hypothetical protein	hypothetical protein, conserved
PCYB_061300	83.727	3.58818	1.18975	3.01592	0.00256197	0.0190403	hypothetical protein	hypothetical protein, conserved
PCYB_113100	174.679	-2.32174	0.770351	-3.01387	0.00257936	0.0191399	hypothetical protein	hypothetical protein, conserved
PCYB_062840	651.266	-2.274	0.754757	-3.01289	0.00258771	0.0191722	hypothetical protein	hypothetical protein
PCYB_052730	89.0752	-2.52528	0.839463	-3.00821	0.00262795	0.0194403	centrin	calmodulin-like protein
PCYB_146690	239.756	-2.09952	0.698183	-3.00712	0.00263735	0.0194799	hypothetical protein	hypothetical protein, conserved
PCYB_126010	397.896	-2.13332	0.71166	-2.99767	0.00272056	0.0200636	dual-specificity protein phosphatase	protein tyrosine phosphatase, putative (PTP1)
PCYB_004430	73.5109	-2.83129	0.944881	-2.99645	0.00273145	0.0201131	hypothetical protein	hypothetical protein
PCYB_082240	625.771	-1.89727	0.633365	-2.99554	0.00273956	0.0201335	GMP synthetase	GMP synthetase, putative
PCYB_123720	523.465	2.27173	0.758455	2.9952	0.00274262	0.0201335	tetratricopeptide repeat protein 11	mitochondrial fission 1 protein, putative (FIS1)
PCYB_021600	455.157	1.97577	0.660692	2.99046	0.00278559	0.0204009	hypothetical protein	hypothetical protein, conserved
PCYB_131110	1138.94	-2.06694	0.691228	-2.99024	0.00278755	0.0204009	dynein heavy chain	dynein heavy chain, putative
PCYB_094600	214.325	-2.32473	0.77936	-2.98287	0.00285556	0.0208669	myosin heavy chain subunit	myosin heavy chain subunit, putative
PCYB_084330	476.179	2.02103	0.678966	2.97663	0.00291432	0.0212639	hypothetical protein	hypothetical protein, conserved
PCYB_124670	156.014	-2.5342	0.852103	-2.97406	0.0029389	0.0214107	leucine-rich repeat protein	hypothetical protein, conserved
PCYB_071680	174.117	-2.31024	0.777235	-2.97238	0.00295504	0.0214957	hypothetical protein	hypothetical protein, conserved
PCYB_111110	512.623	-2.17989	0.733958	-2.97005	0.00297748	0.0216261	hypothetical protein	hypothetical protein, conserved
PCYB_032240	237.868	2.15284	0.726045	2.96516	0.00302526	0.0219069	KIR-like CYIR protein	KIR-like CYIR protein
PCYB_132180	6150.63	-2.20037	0.742009	-2.96542	0.00302273	0.0219069	ribonucleoside-diphosphate reductase large chain	ribonucleoside-diphosphate reductase large chain, putative
PCYB_093770	108.87	2.59762	0.87844	2.95708	0.00310564	0.0224376	hypothetical protein	hypothetical protein
PCYB_124160	33.1327	-3.31948	1.12264	-2.95686	0.0031079	0.0224376	hypothetical protein	hypothetical protein, conserved
PCYB_041550	83.2913	2.46894	0.835214	2.95606	0.00311599	0.0224556	hypothetical protein	hypothetical protein, conserved
PCYB_074360	39.6751	-3.47682	1.17631	-2.95569	0.00311974	0.0224556	hypothetical protein	Plasmodium exported protein, unknown function
PCYB_074190	271.288	2.14622	0.726745	2.9532	0.00314496	0.0226014	hypothetical protein	hypothetical protein, conserved
PCYB_144020	1383.21	-2.09795	0.710504	-2.95277	0.00314941	0.0226014	dynein light chain 1	dynein light chain 1, putative
PCYB_072020	602.261	-1.88079	0.637453	-2.95048	0.00317278	0.0227351	hypothetical protein	hypothetical protein, conserved
PCYB_092780	48.0777	-3.17692	1.07711	-2.94948	0.00318305	0.0227654	hypothetical protein	hypothetical protein, conserved
PCYB_114680	889.806	-2.13855	0.725141	-2.94915	0.00318649	0.0227654	zinc finger protein	palmitoyltransferase, putative (DHHC2)
PCYB_091790	89.9914	-2.55845	0.868001	-2.94752	0.00320338	0.0228521	endonuclease/exonuclease/phosphatase domain containing protein	endonuclease/exonuclease/phosphatase domain containing protein
PCYB_147340	262.551	2.10907	0.715771	2.94658	0.00321314	0.0228876	hypothetical protein	hypothetical protein, conserved
PCYB_146160	977.045	-2.25179	0.764753	-2.94447	0.00323508	0.0230098	hypothetical protein	pre-mRNA-splicing factor SYF1, putative
PCYB_011900	268.168	-2.44086	0.829142	-2.94384	0.00324168	0.0230226	aspartyl protease	aspartyl protease, putative
PCYB_122100	1234.73	-2.03709	0.694294	-2.93405	0.00334569	0.0237262	myosin A	myosin A, putative (MyoA)
PCYB_011250	58.7318	-3.09101	1.05369	-2.93351	0.00335149	0.0237323	hypothetical protein	hypothetical protein, conserved
PCYB_142970	598.191	-1.97751	0.675253	-2.92855	0.00340545	0.0240789	small GTPase rab11	ras-related protein Rab-11A, putative (RAB11a)
PCYB_112370	119.203	-2.38711	0.815284	-2.92795	0.003412	0.0240897	protein kinase domain containing protein	protein kinase domain containing protein
PCYB_124580	588.613	2.03571	0.696096	2.92446	0.00345049	0.0243257	phosphoesterase	shewanella-like protein phosphatase 1, putative (SHLP1)
PCYB_091460	404.984	-2.13146	0.728955	-2.924	0.00345568	0.0243266	hypothetical protein	hypothetical protein, conserved
PCYB_094350	111.12	-2.49231	0.852817	-2.92244	0.00347303	0.0243794	hypothetical protein	hypothetical protein, conserved
PCYB_147460	84.43	2.53241	0.866548	2.92241	0.00347335	0.0243794	hypothetical protein	hypothetical protein, conserved
PCYB_083130	199.012	-2.28083	0.781528	-2.91842	0.00351809	0.0246575	hypothetical protein	hypothetical protein, conserved
PCYB_032350	429.572	1.86392	0.639303	2.91556	0.00355054	0.0248486	hypothetical protein	hypothetical protein, conserved
PCYB_051450	338.601	-2.01399	0.691176	-2.91386	0.00356985	0.024875	activated protein kinase C receptor	receptor for activated c kinase, putative
PCYB_103710	463.769	-2.75931	0.946817	-2.9143	0.00356486	0.024875	hypothetical protein	conserved Plasmodium protein, unknown function
PCYB_142040	2020.93	1.99654	0.685123	2.91413	0.0035668	0.024875	30S ribosomal protein S15	30S ribosomal protein S15, putative
PCYB_122950	292.441	2.06226	0.708558	2.9105	0.0036085	0.0251078	transmembrane protein Tmp21 homologue	hypothetical protein, conserved
PCYB_012090	378.708	2.19396	0.754614	2.90739	0.0036446	0.0253008	glycosyltransferase	glycosyltransferase, putative
PCYB_053690	1039.93	-2.08543	0.717332	-2.9072	0.00364677	0.0253008	hypothetical protein	glideosome associated protein with multiple membrane spans 2, putative (GAPM2)
PCYB_143870	922.04	2.04319	0.703797	2.9031	0.00369492	0.0255979	hypothetical protein	histone acetyltransferase subunit NuA4, putative
PCYB_102520	155.111	2.14111	0.737761	2.90218	0.00370581	0.0255994	MB2 protein	MB2 protein, putative
PCYB_103070	3255.04	-1.7646	0.607962	-2.90248	0.00370216	0.0255994	translationally controlled tumor protein	translationally-controlled tumor protein homolog, putative (TCTP)
PCYB_143910	339.874	-2.10578	0.726659	-2.89789	0.00375686	0.0259148	hypothetical protein	hypothetical protein, conserved
PCYB_021530	205.926	-2.27413	0.785433	-2.89538	0.00378696	0.0260849	hypothetical protein	hypothetical protein, conserved
PCYB_071440	388.462	-1.87714	0.648713	-2.89364	0.00380804	0.0261551	arginase	arginase, putative
PCYB_125330	1766.93	-2.17884	0.75292	-2.89386	0.00380542	0.0261551	hypothetical protein	hypothetical protein
PCYB_147400	480.604	1.91648	0.662693	2.89196	0.00382848	0.0262579	leucine-rich repeat protein	hypothetical protein, conserved
PCYB_121270	319.159	-2.01623	0.697544	-2.89046	0.00384674	0.0263455	phosphatidylinositol transfer domain containing protein	phosphatidylinositol transfer protein, putative
PCYB_144000	192.439	-2.27595	0.787641	-2.88958	0.00385754	0.0263818	hypothetical protein	hypothetical protein, conserved
PCYB_127710	294.734	-2.20374	0.763704	-2.88559	0.00390682	0.0266808	DNA repair metallo-beta-lactamase protein	DNA repair metallo-beta-lactamase protein, putative
PCYB_095220	299.705	-2.11271	0.7325	-2.88424	0.00392356	0.0267192	hypothetical protein	polyadenylate-binding protein-interacting protein 1, putative (PAIP1)
PCYB_145430	44.3994	-3.47007	1.20305	-2.8844	0.00392162	0.0267192	merozoite surface protein-9 precursor	merozoite surface protein-9 precursor
PCYB_073500	229.67	-2.25254	0.781546	-2.88216	0.0039496	0.0268584	hypothetical protein	hypothetical protein, conserved
PCYB_093930	132.821	2.21283	0.768234	2.88041	0.00397156	0.0269695	apical merozoite antigen 1	apical membrane antigen 1 (AMA1)
PCYB_121510	60.5188	-2.98237	1.03618	-2.87823	0.00399907	0.027118	hypothetical protein	hypothetical protein, conserved
PCYB_092980	447.028	1.9772	0.687334	2.87662	0.00401958	0.0272187	SMC family C-terminal domain containing protein	SMC family, C-terminal domain containing protein
PCYB_012210	377.588	-4.76015	1.65587	-2.87471	0.00404396	0.0273452	hypothetical protein	hypothetical protein, conserved
PCYB_127720	108.387	-2.3998	0.835733	-2.87149	0.00408543	0.0275867	hypothetical protein	hypothetical protein, conserved
PCYB_052110	381.435	2.13921	0.745912	2.86792	0.00413186	0.027861	hypothetical protein	hypothetical protein, conserved
PCYB_053190	42.3938	-2.93745	1.02475	-2.8665	0.00415033	0.0279464	hypothetical protein	conserved Plasmodium protein, unknown function
PCYB_124880	177.158	-2.14267	0.748208	-2.86373	0.00418682	0.0281526	hypothetical protein	hypothetical protein
PCYB_052420	1071	2.00549	0.700692	2.86215	0.00420779	0.0282145	protein kinase C inhibitor	protein kinase c inhibitor-like protein, putative
PCYB_131030	159.878	2.15246	0.752009	2.86228	0.004206	0.0282145	XPA binding protein 1	XPA binding protein 1, putative
PCYB_113450	270.7	1.90892	0.66845	2.85574	0.00429366	0.0287502	hypothetical protein	hypothetical protein, conserved
PCYB_071040	356.986	-1.95186	0.684554	-2.85128	0.00435432	0.0291157	tryptophan-rich antigen	tryptophan-rich antigen
PCYB_021580	500.286	2.11466	0.741836	2.85058	0.00436402	0.02914	mitochondrial carrier protein	hypothetical protein, conserved
PCYB_094300	162.122	-2.15497	0.756262	-2.8495	0.0043788	0.0291981	hypothetical protein	hypothetical protein, conserved
PCYB_061740	1116.43	-2.08985	0.734042	-2.84704	0.0044128	0.029384	dynein heavy chain	dynein heavy chain, putative
PCYB_094500	664.991	-1.97206	0.693275	-2.84456	0.00444723	0.0295723	malaria antigen	transcription factor with AP2 domain(s), putative (ApiAP2)
PCYB_001060	206.44	-4.52756	1.59246	-2.84312	0.00446741	0.0296653	tryptophan-rich antigen	tryptophan-rich antigen
PCYB_121340	228.447	-1.99345	0.701742	-2.84071	0.00450134	0.0298493	hypothetical protein	hypothetical protein, conserved
PCYB_103570	1164	-1.82709	0.643523	-2.8392	0.00452267	0.0299495	hypothetical protein	conserved Plasmodium protein, unknown function
PCYB_094800	2512.71	-1.76433	0.621548	-2.83861	0.00453105	0.0299636	60S ribosomal protein L28	60S ribosomal protein L28, putative
PCYB_083370	404.481	1.99188	0.702953	2.83358	0.00460293	0.0303971	hypothetical protein	microneme associated antigen, putative (MA)
PCYB_052640	1154.36	1.84385	0.651034	2.83219	0.00462298	0.0304875	hypothetical protein	hypothetical protein, conserved
PCYB_126290	319.866	2.08249	0.737616	2.82328	0.00475357	0.0313058	aminomethyl transferase domain containing protein	aminomethyl transferase domain containing protein
PCYB_125640	519.292	-1.86745	0.661948	-2.82114	0.0047853	0.0314716	hypothetical protein	exonuclease V, mitochondrial, putative
PCYB_114900	848.714	1.72731	0.613462	2.81567	0.00486752	0.0319685	para-hydroxybenzoate--polyprenyltransf erase	para-hydroxybenzoate--polyprenyltransferase, putative (COQ2)
PCYB_092680	559.716	-2.43313	0.864571	-2.81427	0.00488887	0.0319775	hypothetical protein	hypothetical protein, conserved
PCYB_111570	580.712	1.93742	0.688335	2.81464	0.0048832	0.0319775	ferrochelatase	ferrochelatase, putative (FC)
PCYB_146150	191.185	-2.14197	0.761056	-2.81447	0.00488572	0.0319775	hypothetical protein	hypothetical protein, conserved
PCYB_071140	479.643	-1.95787	0.69605	-2.81283	0.00491072	0.0320767	hypothetical protein	hypothetical protein, conserved
PCYB_121500	732.563	-2.11595	0.754529	-2.80433	0.00504213	0.0328903	hypothetical protein	hypothetical protein, conserved
PCYB_063210	1339.71	-4.75617	1.69716	-2.80242	0.00507209	0.0330308	erythrocyte binding protein	Plasmodium exported protein, unknown function
PCYB_144710	85.501	-2.22757	0.794972	-2.80208	0.00507743	0.0330308	hypothetical protein	hypothetical protein, conserved
PCYB_021870	479.734	2.08937	0.746765	2.7979	0.00514365	0.0334015	hypothetical protein	hypothetical protein, conserved
PCYB_104050	1308.58	-1.85568	0.663312	-2.7976	0.00514833	0.0334015	merozoite surface protein 8	merozoite surface protein 8, putative
PCYB_083360	292.38	1.86072	0.665857	2.79447	0.00519843	0.033681	hypothetical protein	hypothetical protein, conserved
PCYB_095190	36.3373	-3.18622	1.14072	-2.79315	0.00521971	0.0337734	leucine-rich repeat protein	leucine-rich repeat protein (LRR10)
PCYB_053740	68.1941	-2.41447	0.864822	-2.79187	0.00524038	0.033816	phist protein	Phist protein (Pf-fam-b)
PCYB_127770	438.575	-1.90413	0.681972	-2.79209	0.00523683	0.033816	hypothetical protein	trailer hitch homolog, putative (CITH)
PCYB_041570	202.264	1.93511	0.696449	2.77854	0.00546035	0.0351409	hypothetical protein	hypothetical protein, conserved
PCYB_083530	1151.91	-1.67469	0.602641	-2.77892	0.00545402	0.0351409	hypothetical protein	conserved Plasmodium protein, unknown function
PCYB_071210	325.004	1.98281	0.713919	2.77736	0.0054803	0.0352221	hypothetical protein	hypothetical protein, conserved
PCYB_042520	85.3295	-2.46872	0.890046	-2.7737	0.00554229	0.0355729	transmission-blocking target antigen s230 precursor	hypothetical protein
PCYB_052040	516.806	1.83734	0.66317	2.77054	0.00559642	0.0358724	hypothetical protein	hypothetical protein, conserved
PCYB_135180	393.368	2.30568	0.832574	2.76934	0.00561694	0.0359559	hypothetical protein	hypothetical protein, conserved
PCYB_122790	32.721	-3.31077	1.19603	-2.76813	0.00563796	0.0360424	merozoite surface protein 7	merozoite surface protein 7 (MSP7)
PCYB_124640	201.819	-2.10248	0.760965	-2.76292	0.00572871	0.0365738	hypothetical protein	hypothetical protein, conserved
PCYB_061190	392.156	1.87539	0.679498	2.75997	0.00578075	0.0368571	hypothetical protein	hypothetical protein, conserved
PCYB_094650	408.936	-1.92206	0.696784	-2.75847	0.00580734	0.0369285	hypothetical protein	hypothetical protein, conserved
PCYB_144420	327.965	-1.79264	0.649777	-2.75886	0.00580041	0.0369285	Permuted Papain fold Peptidase	hypothetical protein, conserved
PCYB_082110	110.959	2.14564	0.778203	2.75717	0.00583044	0.0370264	hypothetical protein	hypothetical protein, conserved
PCYB_061540	441.459	2.15861	0.784062	2.7531	0.0059033	0.0374396	hypothetical protein	hypothetical protein, conserved
PCYB_092190	3844.09	-1.8173	0.660422	-2.75172	0.00592828	0.0375484	cyclophilin	peptidyl-prolyl cis-trans isomerase 11, putative
PCYB_071580	963.89	1.71185	0.622283	2.75092	0.00594277	0.0375905	S1/P1nuclease	S1/P1nuclease, putative
PCYB_082830	718.426	1.72094	0.626714	2.74597	0.00603314	0.0380619	peptidase	hypothetical protein, conserved
PCYB_126280	293.08	1.97284	0.718437	2.74601	0.00603246	0.0380619	hypothetical protein	hypothetical protein, conserved
PCYB_142660	924.714	1.97194	0.718668	2.74387	0.00607188	0.038256	hypothetical protein	hypothetical protein, conserved
PCYB_134250	480.205	-1.7476	0.637763	-2.74021	0.00614006	0.0385843	hypothetical protein	hypothetical protein, conserved
PCYB_141180	38.2689	-2.6652	0.972498	-2.74057	0.00613327	0.0385843	hypothetical protein	hypothetical protein
PCYB_125100	228.382	-1.84717	0.674695	-2.73779	0.00618535	0.0388181	YL1 nuclear protein	YL1 nuclear protein, putative
PCYB_142210	626.587	-2.09027	0.764081	-2.73566	0.00622549	0.039019	2-oxoisovalerate dehydrogenase alpha subunit mitochondrial	2-oxoisovalerate dehydrogenase subunit alpha, mitochondrial, putative (BCKDHA)
PCYB_083810	177.189	-1.95786	0.715895	-2.73484	0.0062411	0.0390602	protein kinase domain containing protein	protein kinase domain containing protein
PCYB_125680	524.73	2.18821	0.800236	2.73446	0.00624834	0.0390602	hypothetical protein	hypothetical protein, conserved
PCYB_012170	78.12	-2.21226	0.8103	-2.73018	0.00633002	0.0395194	hypothetical protein	hypothetical protein, conserved
PCYB_071910	186.496	-2.15654	0.790238	-2.72898	0.00635304	0.0396116	cysteine repeat modular protein	cysteine repeat modular protein 1, putative (CRMP1)
PCYB_012470	138.453	2.15774	0.791638	2.72566	0.0064173	0.0399086	WD-repeat protein p103	hypothetical protein, conserved
PCYB_113250	604.807	1.9017	0.697674	2.72577	0.00641525	0.0399086	hypothetical protein	hypothetical protein, conserved
PCYB_071690	40.1958	-2.78965	1.02474	-2.72229	0.0064831	0.0402657	hypothetical protein	hypothetical protein, conserved
PCYB_147090	1922.54	-2.0136	0.739839	-2.72167	0.00649531	0.0402894	myosin A tail domain interacting protein MTIP	myosin A tail domain interacting protein MTIP, putative
PCYB_061590	1299.18	-1.9939	0.733434	-2.71858	0.0065563	0.0406152	deoxyribose-phosphate aldolase	deoxyribose-phosphate aldolase, putative
PCYB_061150	452.587	1.71888	0.634022	2.71107	0.00670657	0.0414926	hypothetical protein	enoyl-CoA hydratase-related protein, putative
PCYB_052390	93.9969	2.46921	0.910991	2.71047	0.00671884	0.041515	hypothetical protein	hypothetical protein, conserved
PCYB_051680	485.838	1.8439	0.680887	2.70808	0.0067673	0.0417606	nucleoside transporter	nucleoside transporter 2, putative (NT2)
PCYB_103910	89.7985	-2.5344	0.93608	-2.70746	0.00678003	0.0417855	merozoite surface protein 3	merozoite surface protein 3 (MSP3.1)
PCYB_125470	1565.56	-1.7325	0.640002	-2.70702	0.00678895	0.0417868	ribosomal protein L29	60S ribosomal protein L29, putative
PCYB_094530	466.579	1.77168	0.655483	2.70286	0.00687466	0.0422603	adrenodoxin reductase	adrenodoxin reductase, putative
PCYB_051270	64.1458	-2.68082	0.992136	-2.70207	0.00689098	0.0423064	integral membrane protein conserved	folate transporter 1, putative (FT1)
PCYB_032510	2947.79	1.95648	0.724644	2.69992	0.00693568	0.0424451	hypothetical protein	hypothetical protein, conserved
PCYB_071970	607.322	-1.67429	0.62012	-2.69994	0.00693518	0.0424451	hypothetical protein	inhibitor of cysteine proteases, putative (ICP)
PCYB_133660	814.726	1.73163	0.641415	2.69971	0.00694009	0.0424451	hypothetical protein	pantothenate kinase, putative (PANK)
PCYB_122730	1110.48	-1.70985	0.633743	-2.69802	0.00697532	0.0426062	merozoite surface protein 7	hypothetical protein
PCYB_092580	519.808	1.91341	0.709828	2.6956	0.0070262	0.0428625	hypothetical protein	hypothetical protein
PCYB_133420	54.0313	3.03328	1.12553	2.69497	0.00703947	0.0428889	hypothetical protein	hypothetical protein
PCYB_053490	611.711	-1.89361	0.704593	-2.68753	0.00719827	0.0438009	hypothetical protein	hypothetical protein, conserved
PCYB_114100	97.7612	-2.31757	0.862824	-2.68603	0.00723069	0.0439425	hypothetical protein	hypothetical protein, conserved
PCYB_123880	716.346	1.74751	0.651216	2.68346	0.00728647	0.0442255	asparagine synthase	hypothetical protein, conserved
PCYB_134630	38.5255	-2.96977	1.10902	-2.67783	0.00741017	0.0449195	rhoptry-associated protein 1	rhoptry-associated protein 1, putative (RAP1)
PCYB_134450	202.594	-2.12688	0.795171	-2.67475	0.00747845	0.0452762	hypothetical protein	hypothetical protein, conserved
PCYB_032520	310.518	2.08277	0.77898	2.67371	0.0075017	0.0453597	hypothetical protein	hypothetical protein, conserved
PCYB_102810	382.362	-1.83749	0.687375	-2.67319	0.00751335	0.0453731	hypothetical protein	mitochondrial import inner membrane translocase subunit TIM16, putative (PAM16)
PCYB_032670	597.149	-1.89085	0.709362	-2.66556	0.0076861	0.0462999	hypothetical protein	hypothetical protein, conserved
PCYB_073880	105.444	2.1363	0.801394	2.66573	0.0076821	0.0462999	hypothetical protein	hypothetical protein
PCYB_062490	423.65	-1.89948	0.712757	-2.66498	0.0076994	0.0463218	RNA methyltransferase domain containing protein	RNA methyltransferase, putative
PCYB_121470	476.529	-1.86832	0.701188	-2.66451	0.00771013	0.0463283	hypothetical protein	hypothetical protein, conserved
PCYB_011040	387.16	1.78263	0.669274	2.66353	0.00773248	0.0464046	hypothetical protein	hypothetical protein, conserved
PCYB_112870	71.6096	2.45968	0.923782	2.66262	0.00775354	0.0464728	phosphatidylcholine-sterol acyltransferase precursor	phospholipase, putative (PL)
PCYB_144490	1824.57	1.93261	0.725988	2.66204	0.00776676	0.046494	arginyl-tRNA synthetase	arginyl-tRNA synthetase, putative
PCYB_113490	317.402	-1.99319	0.749051	-2.66095	0.00779197	0.0465869	transcription factor with AP2 domain(s)	transcription factor with AP2 domain(s), putative
PCYB_011260	127.365	2.33652	0.878317	2.66022	0.007809	0.0466306	hypothetical protein	hypothetical protein, conserved
PCYB_144660	33.4669	-2.98284	1.1215	-2.6597	0.00782098	0.0466442	hypothetical protein	unspecified product
PCYB_081860	274.179	-1.95093	0.738157	-2.64298	0.00821808	0.0489516	diphthine synthase	diphthine synthase, putative
PCYB_084150	1224.55	1.63026	0.617222	2.64128	0.00825939	0.0491367	hypothetical protein	hypothetical protein, conserved
PCYB_124950	117.44	-2.19568	0.833741	-2.63352	0.00845044	0.0502111	calcium/potassium channel	potassium channel, putative
PCYB_006490	58.2648	2.68484	1.01978	2.63278	0.00846898	0.0502591	hypothetical protein	hypothetical protein
PCYB_124450	1018.18	-1.77991	0.676788	-2.62994	0.00854009	0.0506185	3',5'-cyclic-nucleotide phosphodiesterase	cyclic nucleotide phosphodiesterase, putative
PCYB_146480	816.654	-1.69778	0.647371	-2.62258	0.00872665	0.0516605	50S ribosomal protein L23	50S ribosomal protein L23, putative
PCYB_122560	142.702	2.53291	0.966327	2.62117	0.00876291	0.0518112	1-deoxy-D-xylulose 5-phosphate synthase	1-deoxy-D-xylulose 5-phosphate synthase, putative (DXS)
PCYB_022040	356.225	1.74055	0.664599	2.61894	0.00882035	0.0520867	hypothetical protein	hypothetical protein, conserved
PCYB_131100	1459.53	-1.73946	0.664664	-2.61705	0.00886923	0.052311	mitochondrial carrier protein	mitochondrial carrier protein, putative
PCYB_084500	178.233	2.63274	1.00774	2.61252	0.00898783	0.0529455	EH (for Eps15 Homology) domain containing protein	EH (for Eps15 Homology) domain containing protein
PCYB_092210	31.325	-3.2767	1.25673	-2.60733	0.00912505	0.0536359	hypothetical protein	hypothetical protein, conserved
PCYB_141760	621.495	-1.95977	0.751663	-2.60725	0.00912738	0.0536359	transcription factor	transcription factor, putative
PCYB_122850	4471.87	-1.67572	0.643007	-2.60607	0.00915882	0.0537549	merozoite surface protein 7	merozoite surface protein 7 (MSP7), putative
PCYB_143790	74.1293	-2.2234	0.853837	-2.60401	0.00921397	0.0540125	protein phosphatase 2C	protein phosphatase PPM6, putative (PPM6)
PCYB_103750	360.052	-1.85258	0.711961	-2.60208	0.00926591	0.0542508	hypothetical protein	AN1-like zinc finger family protein
PCYB_082390	315.505	2.27548	0.875177	2.60003	0.00932168	0.0545109	hypothetical protein	hypothetical protein, conserved
PCYB_094240	912.977	-1.63327	0.628963	-2.59677	0.00941046	0.054963	casein kinase I	casein kinase 1, putative (CK1)
PCYB_126380	2044.95	1.69393	0.652903	2.59446	0.00947385	0.0552661	hypothetical protein	hypothetical protein, conserved
PCYB_134530	452	1.96358	0.757179	2.59329	0.00950625	0.0553877	POM1	plastid replication-repair enzyme, putative (PREX)
PCYB_113280	190.71	-1.9265	0.743094	-2.59253	0.00952723	0.0554427	hypothetical protein	hypothetical protein, conserved
PCYB_092440	200.353	2.1038	0.811746	2.59169	0.00955048	0.0555107	hypothetical protein	hypothetical protein, conserved
PCYB_145270	89.219	-2.23709	0.863498	-2.59073	0.00957726	0.0555991	hypothetical protein	hypothetical protein, conserved
PCYB_022210	315.376	-1.70677	0.659275	-2.58886	0.00962953	0.0557676	cysteine desulfurase mitochondrial precursor	cysteine desulfurase, putative
PCYB_125260	228.251	-2.0883	0.806644	-2.58888	0.00962889	0.0557676	hypothetical protein	hypothetical protein, conserved
PCYB_143780	1063.24	-1.76923	0.68376	-2.5875	0.00966762	0.0559208	hypothetical protein	aquaporin, putative (AQP2)
PCYB_121650	2009.04	-1.76979	0.684379	-2.58598	0.00971021	0.0560995	nucleoside transporter 1	nucleoside transporter 1, putative (NT1)
PCYB_052890	305.711	1.7563	0.679607	2.58428	0.0097582	0.0562414	RING finger protein	hypothetical protein, conserved
PCYB_091230	67.011	2.87678	1.11317	2.58432	0.00975711	0.0562414	hypothetical protein	hypothetical protein, conserved
PCYB_093030	240.873	1.93579	0.74948	2.58285	0.00979893	0.0564084	hypothetical protein	hypothetical protein, conserved
PCYB_093720	1259.3	1.89522	0.736034	2.57491	0.0100266	0.0575808	hypothetical protein	hypothetical protein, conserved
PCYB_133230	123.755	-2.01588	0.782794	-2.57524	0.0100171	0.0575808	basic transcription factor 3b	basic transcription factor 3b, putative
PCYB_125890	226.551	1.74517	0.678195	2.57326	0.0100747	0.057788	hypothetical protein	hypothetical protein, conserved
PCYB_062880	335.355	1.71532	0.667423	2.57007	0.0101679	0.0580451	hypothetical protein	hypothetical protein, conserved
PCYB_071710	176.23	-1.89468	0.737179	-2.57018	0.0101646	0.0580451	apoptosisLrelated protein	apoptosis-related protein, putative (ARP)
PCYB_114740	473.782	1.64429	0.639727	2.5703	0.0101612	0.0580451	transporter protein	transporter protein, putative
PCYB_126450	528.011	1.88408	0.733073	2.57011	0.0101666	0.0580451	hypothetical protein	S-adenosylmethionine-dependent methyltransferase, putative
PCYB_032060	393.272	-1.68342	0.655812	-2.56693	0.0102604	0.0584793	transporter permease protein	transporter/permease protein, putative
PCYB_053680	57.9713	-2.42882	0.946297	-2.56666	0.0102683	0.0584793	hypothetical protein	asparagine-rich protein (ARP)
PCYB_134420	727.934	-1.68058	0.655364	-2.56434	0.0103371	0.0588017	actin II	actin II
PCYB_123060	492.135	1.99205	0.777399	2.56245	0.0103936	0.0590529	hypothetical protein	hypothetical protein, conserved
PCYB_145050	751.86	1.64913	0.644307	2.55954	0.0104812	0.0594802	hypothetical protein	hypothetical protein, conserved
PCYB_135280	468.68	-1.63744	0.640003	-2.55849	0.0105128	0.0595893	hypothetical protein	hypothetical protein, conserved
PCYB_142910	1231.27	1.72764	0.675437	2.55781	0.0105333	0.0596349	hypothetical protein	hypothetical protein, conserved
PCYB_031150	50.3329	2.50385	0.979331	2.5567	0.0105672	0.0597562	alpha/beta hydrolase	alpha/beta hydrolase, putative
PCYB_093880	88.9666	2.14027	0.838478	2.55257	0.0106931	0.0603973	aquaglyceroporin putative	aquaglyceroporin, putative (AQP)
PCYB_071260	1801.45	-1.61787	0.63411	-2.5514	0.010729	0.0605289	replication factor A-related protein	replication protein A1, small fragment, putative
PCYB_011730	1137.1	-1.77762	0.697694	-2.54785	0.0108388	0.0610764	hypothetical protein	hypothetical protein, conserved
PCYB_113270	490.496	1.65329	0.6491	2.54705	0.0108637	0.0611449	DNA polymerase 1	DNA polymerase 1, putative
PCYB_111250	224.178	1.9857	0.78072	2.54342	0.0109774	0.0617126	hypothetical protein	hypothetical protein
PCYB_114630	4179.08	-1.75406	0.691064	-2.5382	0.0111424	0.0625666	histone H3	histone H3, putative
PCYB_125670	253.9	1.75517	0.691624	2.53776	0.0111565	0.0625731	hypothetical protein	aminodeoxychorismate lyase, putative (ADCL)
PCYB_031350	685.468	1.71186	0.674759	2.53699	0.0111811	0.0626374	lysine decarboxylase	lysine decarboxylase, putative
PCYB_091640	143.537	1.95985	0.773004	2.53537	0.0112329	0.0628547	hypothetical protein	hypothetical protein, conserved
PCYB_052460	445.869	1.75036	0.692609	2.52721	0.0114974	0.0642596	hypothetical protein	hypothetical protein, conserved
PCYB_131550	201.196	-4.13885	1.64016	-2.52344	0.0116214	0.0648769	hypothetical protein	hypothetical protein, conserved
PCYB_021290	638.657	-1.75292	0.69515	-2.52165	0.0116807	0.0649814	hypothetical protein	hypothetical protein, conserved
PCYB_062400	1216.31	1.63351	0.647749	2.52183	0.0116747	0.0649814	secretory protein	Secretory protein, putative
PCYB_114140	226.167	-1.69302	0.67122	-2.52231	0.0116588	0.0649814	RNA binding protein	RNA and export factor binding protein, putative
PCYB_093710	236.47	1.70393	0.675968	2.52073	0.0117111	0.0649999	hypothetical protein	hypothetical protein, conserved
PCYB_103400	204.938	2.34121	0.928753	2.52081	0.0117085	0.0649999	cell differentiation protein rcd1	cell differentiation protein rcd1, putative
PCYB_102390	49.8074	-2.74119	1.08783	-2.51986	0.0117402	0.0650861	hypothetical protein	transcription factor with AP2 domain(s), putative (ApiAP2)
PCYB_083670	490.292	1.79984	0.714488	2.51907	0.0117667	0.0651052	hypothetical protein	ubiquitin-protein ligase, putative
PCYB_147150	359.168	-1.91984	0.76216	-2.51894	0.0117707	0.0651052	hypothetical protein	hypothetical protein, conserved
PCYB_082900	1288.1	-1.75646	0.697723	-2.51741	0.0118219	0.0653132	ATP-dependent RNA helicase	ATP-dependent RNA helicase DDX6, putative (DOZI)
PCYB_074330	41.101	-2.96325	1.17764	-2.51626	0.0118609	0.0654048	early transcribed membrane protein	early transcribed membrane protein (ETRAMP)
PCYB_121250	426.822	1.70117	0.67611	2.51611	0.0118658	0.0654048	hypothetical protein	hypothetical protein, conserved
PCYB_073900	217.045	1.74118	0.692322	2.51498	0.0119038	0.0655389	hypothetical protein	hypothetical protein, conserved
PCYB_042070	82.9209	2.05633	0.819667	2.50874	0.0121164	0.066481	hypothetical protein	hypothetical protein, conserved
PCYB_042110	154.004	1.81821	0.724649	2.50909	0.0121042	0.066481	hypothetical protein	hypothetical protein, conserved
PCYB_114580	385.891	2.0045	0.798944	2.50893	0.0121096	0.066481	hypothetical protein	hypothetical protein, conserved
PCYB_082200	65.0956	-2.31164	0.922708	-2.50527	0.0122357	0.0669697	hypothetical protein	hypothetical protein, conserved
PCYB_094750	168.473	1.8052	0.720657	2.50494	0.0122473	0.0669697	hypothetical protein	hypothetical protein, conserved
PCYB_123110	48.4065	2.54915	1.01752	2.50526	0.0122361	0.0669697	hypothetical protein	hypothetical protein
PCYB_083300	643.164	1.57991	0.630958	2.50399	0.0122803	0.067066	HVA22/TB2/DP1 family protein	hypothetical protein, conserved
PCYB_103680	383.221	1.71562	0.685256	2.50362	0.0122929	0.067066	hypothetical protein	hypothetical protein, conserved
PCYB_125980	245.771	-1.69265	0.676364	-2.50258	0.0123293	0.0671883	hemolysin	hemolysin III, putative (HlyIII)
PCYB_113770	401.944	1.65922	0.663178	2.50193	0.0123519	0.0672352	hypothetical protein	hypothetical protein, conserved
PCYB_147300	487.609	1.69081	0.67594	2.50142	0.0123696	0.0672553	hypothetical protein	hypothetical protein, conserved
PCYB_012240	706.441	1.89305	0.759638	2.49204	0.0127012	0.0689801	cyclophilin	peptidyl-prolyl cis-trans isomerase, putative
PCYB_081520	316.888	1.68893	0.678398	2.48958	0.0127893	0.0693344	hypothetical protein	hypothetical protein, conserved
PCYB_141810	282.739	2.02696	0.814229	2.48942	0.0127953	0.0693344	hypothetical protein	hypothetical protein, conserved
PCYB_126630	537.638	-1.59998	0.642911	-2.48865	0.0128231	0.0694066	hypothetical protein	hypothetical protein, conserved
PCYB_011950	66.6522	-2.33125	0.937036	-2.4879	0.01285	0.0694739	DegP-like serine protease 1 precursor	serine protease DegP, putative (DegP)
PCYB_062620	203.763	1.80569	0.726765	2.48455	0.0129714	0.0700019	hypothetical protein	hypothetical protein, conserved
PCYB_072590	645.275	1.576	0.634359	2.4844	0.0129768	0.0700019	eukaryotic translation initiation factor 3 subunit 5	eukaryotic translation initiation factor 3 subunit 5, putative
PCYB_083340	2489.13	1.63872	0.65985	2.48347	0.0130109	0.0701072	inorganic pyrophosphatase	inorganic pyrophosphatase, putative
PCYB_042650	195.081	-1.83119	0.737505	-2.48295	0.01303	0.0701309	MAK16-related protein	hypothetical protein, conserved
PCYB_141600	420.742	-1.86161	0.750223	-2.48141	0.0130863	0.0703551	hypothetical protein	hypothetical protein, conserved
PCYB_041500	65.4846	-2.12915	0.858923	-2.47886	0.0131803	0.070536	hypothetical protein	hypothetical protein, conserved
PCYB_061960	171.4	2.00874	0.810593	2.47811	0.0132081	0.070536	hypothetical protein	hypothetical protein, conserved
PCYB_101080	340.856	1.7169	0.692651	2.47874	0.0131848	0.070536	hypothetical protein	hypothetical protein, conserved
PCYB_126000	538.389	-1.76421	0.711477	-2.47965	0.0131512	0.070536	methyltransferase	methyltransferase, putative
PCYB_133070	633.355	1.80043	0.726455	2.47838	0.0131982	0.070536	hypothetical protein	hypothetical protein, conserved
PCYB_003220	136.43	2.02747	0.817986	2.47861	0.0131895	0.070536	hypothetical protein	hypothetical protein
PCYB_095250	531.542	-1.98454	0.801018	-2.47752	0.01323	0.0705404	tubulin-tyrosine ligase	tubulin--tyrosine ligase, putative
PCYB_104170	1233.61	-1.64517	0.664101	-2.47729	0.0132383	0.0705404	tryptophan-rich antigen	tryptophan-rich antigen (Pv-fam-a)
PCYB_101150	204.012	1.85097	0.747575	2.47596	0.0132878	0.070726	hypothetical protein	hypothetical protein, conserved
PCYB_062610	501.112	1.57641	0.637038	2.4746	0.0133385	0.070852	hypothetical protein	hypothetical protein, conserved
PCYB_074140	1194.23	1.64529	0.66489	2.47453	0.013341	0.070852	DNA excision-repair helicase	TFIIH basal transcription factor complex helicase XPD subunit, putative (XPD)
PCYB_142030	659.285	1.69646	0.685962	2.47311	0.0133944	0.0710572	protein phenyltransferase	hypothetical protein, conserved
PCYB_052770	345.73	-1.81838	0.735629	-2.47188	0.0134406	0.0712233	hypothetical protein	hypothetical protein, conserved
PCYB_103770	621.327	1.66072	0.672008	2.47128	0.0134631	0.0712638	hypothetical protein	hypothetical protein, conserved
PCYB_094910	364.656	-1.75954	0.713562	-2.46585	0.013669	0.0722739	hypothetical protein	hypothetical protein, conserved
PCYB_073840	393.233	-1.72236	0.69879	-2.46478	0.0137098	0.0724102	hypothetical protein	NifU-like protein, putative
PCYB_042410	241.911	1.71642	0.697056	2.46238	0.0138019	0.0728166	SufE-like protein	cysteine desulfuration protein SufE, putative (SufE)
PCYB_132380	352.92	-1.84183	0.748309	-2.46132	0.0138427	0.0729516	hypothetical protein	ribonuclease H2 subunit B, putative
PCYB_123750	293.286	-1.77756	0.723663	-2.45634	0.014036	0.073889	hypothetical protein	hypothetical protein
PCYB_146540	739.678	1.6016	0.652146	2.45589	0.0140535	0.0739002	cell division protein FtsH	ATP-dependent zinc metalloprotease FTSH 1, putative (FTSH1)
PCYB_071660	101.543	1.92003	0.781966	2.45538	0.0140735	0.0739242	transporter	transporter, putative
PCYB_102250	176.398	2.19686	0.894907	2.45484	0.0140946	0.0739545	cytochrome c oxidase assembly protein	cytochrome c oxidase assembly protein (heme A: farnesyltransferase), putative
PCYB_091760	263.144	-1.65032	0.673383	-2.45079	0.0142543	0.0747108	hypothetical protein	hypothetical protein, conserved
PCYB_093470	1932.8	1.5981	0.652316	2.44989	0.0142901	0.0748165	farnesyl pyrophosphate synthase	geranylgeranyl pyrophosphate synthase (GGPPS)
PCYB_111320	215.304	-1.6523	0.674768	-2.4487	0.0143374	0.0749826	hypothetical protein	hypothetical protein, conserved
PCYB_022540	703.521	1.73075	0.707673	2.44568	0.0144577	0.0754557	hypothetical protein	hypothetical protein, conserved
PCYB_102100	538.437	1.5638	0.639424	2.44565	0.0144593	0.0754557	hypothetical protein	hypothetical protein, conserved
PCYB_141990	89.355	2.01625	0.825384	2.4428	0.0145737	0.07597	hypothetical protein	hypothetical protein, conserved
PCYB_113480	325.357	1.6676	0.684159	2.43745	0.0147913	0.0769373	chorismate synthase	chorismate synthase
PCYB_115020	48.5656	-2.25468	0.925011	-2.43746	0.0147908	0.0769373	ubiquitin-conjugating enzyme E2 I	ubiquitin-conjugating enzyme E2 I, putative
PCYB_032100	303.212	1.73738	0.713186	2.43609	0.0148471	0.0770602	transcription initiation factor IIE alpha subunit	hypothetical protein, conserved
PCYB_092970	90.9208	2.12522	0.872285	2.43638	0.014835	0.0770602	hypothetical protein	hypothetical protein, conserved
PCYB_073370	592.297	-1.72372	0.70783	-2.43522	0.0148827	0.0771617	protein kinase	protein kinase, putative
PCYB_072480	272.907	1.74745	0.718228	2.43301	0.014974	0.0775512	hypothetical protein	hypothetical protein, conserved
PCYB_111620	655.49	-1.70009	0.69927	-2.43123	0.0150475	0.0778481	hypothetical protein	hypothetical protein, conserved
PCYB_121530	907.545	-1.85094	0.761486	-2.4307	0.0150697	0.0778791	hypothetical protein	hypothetical protein, conserved
PCYB_093180	116.206	2.04827	0.843307	2.42885	0.0151468	0.0781933	kelch domain-containing protein	kelch domain-containing protein
PCYB_093560	191.576	-1.70705	0.703714	-2.42577	0.015276	0.0787758	proliferating-cell nucleolar antigen p120	proliferating-cell nucleolar antigen p120, putative
PCYB_073910	568.01	-1.92634	0.795514	-2.4215	0.0154564	0.0796203	hypothetical protein	conserved protein, unknown function
PCYB_041430	193.744	-1.86314	0.770483	-2.41815	0.0155997	0.0802723	helicase	DEAD/DEAH helicase, putative
PCYB_103670	374.232	-1.76028	0.728366	-2.41675	0.0156597	0.0804949	hypothetical protein	hypothetical protein, conserved
PCYB_031880	331.092	1.57457	0.651718	2.41603	0.0156908	0.0805658	hypothetical protein	hypothetical protein, conserved
PCYB_061320	97.004	2.08406	0.86279	2.41549	0.0157139	0.0805658	hypothetical protein	hypothetical protein, conserved
PCYB_125920	476.428	1.65124	0.683669	2.41526	0.0157238	0.0805658	3-oxo-5-alpha-steroid 4-dehydrogenase family protein	polyprenol reductase, putative
PCYB_061420	197.858	1.70346	0.705786	2.41356	0.0157976	0.0808574	microtubule-associated protein 1 light chain 3 putative	autophagy-related protein 8, putative (ATG8)
PCYB_101630	587.685	-1.79662	0.744597	-2.41288	0.0158271	0.0809224	hypothetical protein	hypothetical protein, conserved
PCYB_092400	214.461	-1.77945	0.738731	-2.4088	0.0160051	0.0817453	hypothetical protein	hypothetical protein, conserved
PCYB_042430	878.611	1.51849	0.631033	2.40635	0.0161128	0.0821207	26S proteasome regulatory subunit	26S proteasome regulatory subunit RPN1, putative (RPN1)
PCYB_103920	275.576	1.63705	0.680204	2.40671	0.0160969	0.0821207	merozoite surface protein 3	merozoite surface protein 3 (MSP3.4)
PCYB_091820	901.905	1.60399	0.668996	2.3976	0.0165027	0.0840183	hypothetical protein	hypothetical protein, conserved
PCYB_146450	346.862	-1.88429	0.786173	-2.39678	0.0165396	0.0840539	long-chain-fatty-acid--CoA ligase	long-chain-fatty-acid--CoA ligase, putative
PCYB_146840	161.102	-1.74009	0.726042	-2.39667	0.0165447	0.0840539	hypothetical protein	hypothetical protein, conserved
PCYB_052550	82.549	-2.14851	0.896657	-2.39614	0.0165689	0.0840882	hypothetical protein	hypothetical protein, conserved
PCYB_081990	302.641	1.61653	0.67525	2.39397	0.0166672	0.0844975	hypothetical protein	hypothetical protein, conserved
PCYB_072930	745.052	1.55521	0.650678	2.39014	0.0168422	0.0851789	hypothetical protein	hypothetical protein, conserved
PCYB_081620	424.026	-1.59337	0.666573	-2.39039	0.0168305	0.0851789	PPPDE peptidase	PPPDE peptidase, putative
PCYB_121220	478.674	-2.02391	0.847013	-2.38947	0.0168726	0.0851789	glycerol kinase	glycerol kinase, putative
PCYB_133850	591.326	1.83388	0.767458	2.38955	0.016869	0.0851789	hypothetical protein	hypothetical protein, conserved
PCYB_103360	322.866	1.57849	0.661103	2.38766	0.0169562	0.0855112	Pfs38	6-cysteine protein
PCYB_041130	270.614	-1.6739	0.701507	-2.38614	0.0170261	0.0855941	hypothetical protein	hypothetical protein, conserved
PCYB_072820	46.7751	-2.64845	1.10983	-2.38635	0.0170167	0.0855941	hypothetical protein	hypothetical protein, conserved
PCYB_074220	80.405	-1.95811	0.820522	-2.38642	0.0170131	0.0855941	hypothetical protein	hypothetical protein, conserved
PCYB_133800	383.96	1.56244	0.65537	2.38406	0.0171228	0.08599	hypothetical protein	hypothetical protein
PCYB_032180	300.435	-1.79531	0.753537	-2.38251	0.0171951	0.0862632	protein kinase domain containing protein	protein kinase domain containing protein
PCYB_011340	695.338	1.46798	0.616692	2.38041	0.0172936	0.0866664	hypothetical protein	importin-7, putative
PCYB_031930	828.132	-1.81791	0.7639	-2.37977	0.0173232	0.0867245	DNA polymerase alpha	DNA polymerase alpha, putative
PCYB_094510	120.736	-3.91509	1.64859	-2.3748	0.0175583	0.08781	AAA family ATPase	AAA family ATPase, putative
PCYB_102930	82.1355	-2.12708	0.896401	-2.37291	0.0176486	0.0881697	hypothetical protein	hypothetical protein, conserved
PCYB_102660	316.846	1.63702	0.691642	2.36686	0.0179398	0.0895312	hypothetical protein	rhomboid protease ROM9, putative (ROM9)
PCYB_032080	246.155	1.62484	0.686629	2.3664	0.0179618	0.0895478	hypothetical protein	hypothetical protein, conserved
PCYB_127090	174.284	-1.90121	0.803881	-2.36504	0.0180282	0.0896927	hypothetical protein	hypothetical protein, conserved
PCYB_004270	41.689	-2.6433	1.11763	-2.36509	0.0180258	0.0896927	CYIR protein	CYIR protein
PCYB_142220	373.434	-1.70397	0.721037	-2.36322	0.0181169	0.0900406	hypothetical protein	hypothetical protein, conserved
PCYB_124650	350.388	1.76457	0.747972	2.35914	0.0183175	0.0909433	derlin-2	derlin-1, putative (DER1-1)
PCYB_147040	287.742	1.64543	0.697787	2.35807	0.0183704	0.0911121	hypothetical protein	hypothetical protein, conserved
PCYB_042100	390.941	-3.65572	1.55057	-2.35766	0.0183904	0.0911169	sexual stage antigen s48/45 domain containing protein	6-cysteine protein
PCYB_092660	416.545	1.52313	0.646173	2.35716	0.0184151	0.0911453	tRNA nucleotidyltransferase	tRNA nucleotidyltransferase, putative
PCYB_113460	481.908	1.53953	0.653313	2.35649	0.0184484	0.0912162	ferredoxin--NADP reductase	ferredoxin--NADP reductase, putative
PCYB_031870	104.428	1.97407	0.837935	2.35588	0.0184791	0.0912739	hypothetical protein	hypothetical protein, conserved
PCYB_113160	37.2848	-2.70693	1.15228	-2.3492	0.0188137	0.0928312	hypothetical protein	hypothetical protein, conserved
PCYB_142740	721.713	1.54004	0.656511	2.34579	0.0189867	0.0935885	ferredoxin	ferredoxin, putative
PCYB_061170	525	-1.70644	0.72809	-2.34372	0.0190925	0.0940133	phosphomannomutase	phosphomannomutase, putative
PCYB_101070	220.105	-1.84736	0.788417	-2.34313	0.0191228	0.0940662	30S ribosomal protein S16-related	30S ribosomal protein S16-related, putative
PCYB_125170	218.19	-1.8566	0.793022	-2.34117	0.0192232	0.0943933	DNA polymerase alpha subunit	DNA polymerase alpha subunit, putative
PCYB_126510	130.241	-1.87078	0.799112	-2.34107	0.0192286	0.0943933	protein kinase	protein kinase, putative
PCYB_145680	549.539	-1.70624	0.73068	-2.33514	0.0195359	0.0958039	hypothetical protein	hypothetical protein, conserved
PCYB_071980	411.085	1.57673	0.675456	2.33431	0.0195793	0.0959185	hypothetical protein	hypothetical protein, conserved
PCYB_084190	653.948	1.53192	0.656413	2.33378	0.0196074	0.0959582	ATP-dependent CLP protease	ATP-dependent Clp protease proteolytic subunit, putative
PCYB_032880	393.356	1.52041	0.652276	2.33093	0.0197569	0.0964933	exonuclease I	exonuclease I, putative
PCYB_125430	6602.35	-1.41226	0.605846	-2.33105	0.0197505	0.0964933	60S ribosomal protein L27	60S ribosomal protein L27, putative (RPL27)
PCYB_022170	163.04	1.72757	0.742206	2.32762	0.0199325	0.0970548	defender against cell death 2	defender against cell death 2, putative
PCYB_052560	56.6597	-2.04886	0.880154	-2.32784	0.0199207	0.0970548	hypothetical protein	hypothetical protein, conserved
PCYB_121300	224.468	1.58967	0.682838	2.32804	0.01991	0.0970548	methylase	hypothetical protein, conserved
PCYB_041300	118.765	1.77798	0.764454	2.32582	0.020028	0.0974209	clathrin coat assembly protein AP17	AP-2 complex subunit sigma, putative
PCYB_113510	463.114	1.53064	0.658267	2.32526	0.020058	0.0974679	hypothetical protein	hypothetical protein, conserved
PCYB_094340	522.224	1.5872	0.68274	2.32476	0.020085	0.0975004	30S ribosomal protein S14	30S ribosomal protein S14, putative
PCYB_111910	139.838	-1.81713	0.781976	-2.32377	0.020138	0.0976589	hypothetical protein	conserved Plasmodium protein, unknown function
PCYB_094210	47.81	-2.22267	0.957751	-2.32071	0.0203024	0.098357	hypothetical protein	hypothetical protein, conserved
PCYB_071180	1022.99	-1.49077	0.642659	-2.31969	0.0203574	0.0984249	TBC domain containing protein	GTPase-activating protein, putative
PCYB_122660	136.957	1.72925	0.745423	2.31983	0.0203503	0.0984249	hypothetical protein	conserved Plasmodium protein, unknown function
PCYB_091940	204.805	-1.71814	0.741195	-2.31807	0.0204457	0.0987521	protein tyrosine phosphatase	protein tyrosine phosphatase, putative (PRL)
PCYB_102570	544.193	1.82406	0.787228	2.31707	0.0204998	0.0989141	RAP protein	RAP protein, putative
PCYB_114700	620.89	-1.92839	0.833149	-2.31458	0.0206361	0.099372	hypothetical protein	hypothetical protein, conserved
PCYB_127320	538.946	-1.53512	0.663237	-2.31459	0.0206353	0.099372	REX1 DNA repair protein	RNA polymerase II transcription factor B subunit 5, putative (TFB5)
PCYB_091260	1446.24	1.66751	0.721187	2.31217	0.0207682	0.0999081	translocon component PTEX88	translocon component PTEX88, putative
PCYB_143070	50.2226	-2.31808	1.00298	-2.31118	0.0208229	0.100071	3',5'-cyclic-nucleotide phosphodiesterase	phosphodiesterase gamma, putative
PCYB_041400	535.097	1.54131	0.667218	2.31006	0.0208848	0.100268	hypothetical protein	hypothetical protein, conserved
PCYB_092350	107.396	-1.84663	0.799747	-2.30902	0.0209425	0.100369	hypothetical protein	hypothetical protein, conserved
PCYB_131070	336.538	1.55406	0.673067	2.30893	0.0209476	0.100369	hypothetical protein	hypothetical protein, conserved
PCYB_132890	890.912	1.77515	0.768947	2.30854	0.0209689	0.100371	coatamer protein beta subunit	coatamer protein, beta subunit, putative
PCYB_073920	335.48	-1.75653	0.761205	-2.30756	0.0210234	0.100531	hypothetical protein	hypothetical protein, conserved
PCYB_113080	238.649	1.78122	0.773202	2.30369	0.02124	0.101466	troponin c-like protein	troponin c-like protein, putative
PCYB_074290	636.512	-1.48947	0.64686	-2.30262	0.0213004	0.101653	hypothetical protein	Plasmodium exported protein, unknown function
PCYB_084490	36.4168	2.76073	1.19945	2.30167	0.0213538	0.101807	hypothetical protein	hypothetical protein, conserved
PCYB_133720	302.584	-1.54351	0.67081	-2.30096	0.0213937	0.101896	spliceosome-associated protein 49	spliceosome-associated protein 49, putative
PCYB_123230	706.807	1.41533	0.615573	2.29921	0.0214928	0.102267	hypothetical protein	hypothetical protein, conserved
PCYB_113780	230.942	1.59532	0.694123	2.29833	0.0215432	0.102405	hypothetical protein	hypothetical protein, conserved
PCYB_144820	412.126	-1.56361	0.680847	-2.29657	0.0216433	0.102779	ATP-binding protein	hypothetical protein, conserved
PCYB_093230	3999.4	-1.55301	0.676515	-2.2956	0.021699	0.102942	40S ribosomal protein S18	40S ribosomal protein S18, putative
PCYB_041330	176.763	-1.63766	0.713722	-2.29454	0.0217596	0.103076	hypothetical protein	hypothetical protein, conserved
PCYB_122420	1086.56	-1.80126	0.785086	-2.29435	0.0217702	0.103076	hypothetical protein	hypothetical protein, conserved
PCYB_091310	878.598	1.60639	0.70188	2.28869	0.0220974	0.104419	30S ribosomal protein S15	30S ribosomal protein S15, putative
PCYB_103310	74.7869	1.91206	0.835416	2.28875	0.0220939	0.104419	guanidine nucleotide exchange factor	guanidine nucleotide exchange factor, putative
PCYB_071850	196.486	-1.65767	0.72543	-2.28509	0.0223076	0.105308	actin-like protein	actin-like protein, putative
PCYB_051700	695.332	1.54403	0.676353	2.28288	0.0224374	0.105714	hypothetical protein	hypothetical protein, conserved
PCYB_144370	90.6648	-1.9538	0.855736	-2.28318	0.0224196	0.105714	hypothetical protein	hypothetical protein, conserved
PCYB_031450	690.173	1.55127	0.67991	2.28158	0.0225142	0.105971	ribosomal L25-like protein	hypothetical protein, conserved
PCYB_115400	275.343	-1.54477	0.67793	-2.27865	0.0226876	0.106474	elongation factor G	elongation factor G, putative
PCYB_125080	680.531	-1.45022	0.63642	-2.27871	0.0226841	0.106474	zinc finger protein	hypothetical protein, conserved
PCYB_146170	30.6734	2.66284	1.16824	2.27935	0.022646	0.106474	hypothetical protein	vesicle transport v-SNARE protein VTI1, putative
PCYB_052580	765.278	1.65436	0.726932	2.27581	0.0228576	0.107168	phosphopantothenoylcysteine decarboxylase	phosphopantothenoylcysteine decarboxylase, putative
PCYB_081230	900.81	-1.38776	0.6099	-2.27539	0.0228823	0.107178	hypothetical protein	hypothetical protein, conserved
PCYB_102440	1355.66	-1.55015	0.681447	-2.27479	0.0229183	0.107243	transcriptional regulator	FACT complex subunit SPT16, putative (FACT-L)
PCYB_101520	312.605	1.68646	0.742974	2.26987	0.0232154	0.108527	hypothetical protein	hypothetical protein, conserved
PCYB_127490	319.778	1.55634	0.686051	2.26855	0.0232958	0.108797	delta-aminolevulinic acid dehydratase precursor	delta-aminolevulinic acid dehydratase, putative (PBGS)
PCYB_072410	717.459	1.72015	0.760014	2.26332	0.0236162	0.110186	hypothetical protein	ubiquitin fusion degradation protein 1, putative (UFD1)
PCYB_121880	493.071	-1.56496	0.691824	-2.26208	0.0236923	0.110434	hypothetical protein	hypothetical protein, conserved
PCYB_031640	251.97	-1.62554	0.719028	-2.26074	0.0237753	0.110713	sporozoite protein with MAC/Perforin domain	perforin-like protein 1 (PLP1)
PCYB_071170	8480.51	-1.50653	0.666657	-2.25982	0.0238322	0.11087	60S ribosomal protein L32	60S ribosomal protein L32, putative (RPL32)
PCYB_021450	410.05	1.43877	0.637719	2.25612	0.0240629	0.111835	phenylalanyl-tRNA synthetase beta chain	phenylalanine--tRNA ligase alpha subunit, putative
PCYB_031570	69.2435	1.92089	0.852009	2.25454	0.0241619	0.112079	hypothetical protein	hypothetical protein, conserved
PCYB_092480	151.271	-1.72045	0.763052	-2.2547	0.0241524	0.112079	hypothetical protein	myosin light chain B, putative (MLC-B)
PCYB_132690	611.844	-1.4573	0.646806	-2.25307	0.0242546	0.1124	hypothetical protein	inner membrane complex suture component, putative (ISC3)
PCYB_103830	157.381	-1.58809	0.705307	-2.25163	0.0243459	0.112714	hypothetical protein	hypothetical protein
PCYB_123240	459.696	1.44301	0.641056	2.25099	0.0243859	0.11279	hypothetical protein	hypothetical protein, conserved
PCYB_062300	4508.02	-1.50852	0.671386	-2.24688	0.0246479	0.113893	hypothetical protein	hypothetical protein, conserved
PCYB_021710	395.979	-1.48798	0.662807	-2.24498	0.0247697	0.114092	hypothetical protein	2-C-methyl-D-erythritol 4-phosphate cytidylyltransferase, putative (IspD)
PCYB_041200	574.492	1.7316	0.771073	2.24571	0.0247229	0.114092	rRNA methylase	rRNA methylase, putative
PCYB_082340	258.921	1.50066	0.668748	2.24398	0.0248337	0.114092	hypothetical protein	hypothetical protein, conserved
PCYB_084280	2056.29	-1.48394	0.661236	-2.24419	0.0248199	0.114092	FAD-dependent glycerol-3-phosphate dehydrogenase	FAD-dependent glycerol-3-phosphate dehydrogenase, putative
PCYB_146430	430.557	-1.53839	0.685421	-2.24444	0.0248039	0.114092	sphingomyelin phosphodiesterase	sphingomyelin phosphodiesterase, putative
PCYB_004490	184.198	1.83176	0.815864	2.24517	0.0247571	0.114092	hypothetical protein	hypothetical protein
PCYB_123180	160.294	1.60829	0.718123	2.23958	0.0251183	0.11529	hypothetical protein	hypothetical protein, conserved
PCYB_126230	510.946	-1.5494	0.692603	-2.23707	0.0252816	0.115929	hypothetical protein	hypothetical protein, conserved
PCYB_132210	371.33	1.55699	0.696179	2.23648	0.0253203	0.115995	histidine triad protein	histidine triad protein, putative
PCYB_133390	63.2139	-2.11448	0.945832	-2.23558	0.0253791	0.116154	hypothetical protein	hypothetical protein, conserved
PCYB_053560	580.37	1.52107	0.680522	2.23516	0.0254071	0.116171	erythrocyte membrane-associated antigen	erythrocyte membrane-associated antigen, putative
PCYB_103160	161.645	-3.73487	1.67392	-2.23121	0.0256669	0.117247	hypothetical protein	hypothetical protein, conserved
PCYB_143520	261.9	1.53635	0.68889	2.23019	0.025735	0.117387	hypothetical protein	hypothetical protein, conserved
PCYB_146100	1420.35	1.43997	0.645721	2.23002	0.0257463	0.117387	hypothetical protein	hypothetical protein, conserved
PCYB_115390	290.23	1.59679	0.716358	2.22903	0.0258116	0.117573	geranylgeranyltransferase	geranylgeranyltransferase, putative
PCYB_083410	121.994	-1.69837	0.762105	-2.22853	0.0258451	0.117614	hypothetical protein	hypothetical protein
PCYB_053120	241.641	1.49979	0.673939	2.22541	0.0260534	0.118449	hypothetical protein	hypothetical protein, conserved
PCYB_132400	186.382	1.62939	0.733255	2.22213	0.0262745	0.119341	hypothetical protein	hypothetical protein, conserved
PCYB_132110	877.133	-1.47175	0.662616	-2.22112	0.026343	0.11954	DnaJ domain containing protein	DnaJ domain containing protein
PCYB_127430	179.476	1.57334	0.708497	2.22067	0.0263734	0.119564	transporter	transporter, putative
PCYB_094770	331.799	1.59066	0.716972	2.21858	0.026515	0.120093	hypothetical protein	hypothetical protein, conserved
PCYB_132320	315.666	-1.73738	0.783419	-2.21769	0.0265758	0.120255	ataxin-2 like protein	ataxin-2 like protein, putative
PCYB_032170	126.647	-1.73709	0.783578	-2.21687	0.026632	0.120282	dynein heavy chain	hypothetical protein, conserved
PCYB_146420	246.552	-1.60608	0.724429	-2.21704	0.0266207	0.120282	hypothetical protein	hypothetical protein, conserved
PCYB_112980	556.621	1.41814	0.64001	2.21581	0.0267045	0.12039	protein kinase	eukaryotic translation initiation factor 2-alpha kinase, putative (PK4)
PCYB_125300	458.709	1.44995	0.654374	2.21579	0.026706	0.12039	hypothetical protein	hypothetical protein, conserved
PCYB_127190	55.4962	2.10891	0.95266	2.21371	0.026849	0.120921	hypothetical protein	hypothetical protein, conserved
PCYB_032360	1025.08	1.4193	0.641462	2.2126	0.0269249	0.12115	ligand-effect modulator 3 domain containing protein	hypothetical protein, conserved
PCYB_145200	2101.76	-1.39623	0.631416	-2.21127	0.0270171	0.121451	hydrolase	haloacid dehalogenase-like hydrolase, putative (HAD2)
PCYB_145610	446.714	1.4071	0.636885	2.20935	0.0271506	0.121936	hypothetical protein	hypothetical protein, conserved
PCYB_091540	2282.64	-1.46853	0.665103	-2.20797	0.0272463	0.122138	succinyl-CoA synthetase alpha subunit	succinyl-CoA synthetase alpha subunit, putative
PCYB_093400	227.622	-1.65632	0.750145	-2.208	0.0272442	0.122138	hypothetical protein	hypothetical protein, conserved
PCYB_032550	4097.22	-1.4036	0.635845	-2.20745	0.0272824	0.122186	40S ribosomal protein S5	40S ribosomal protein S5, putative
PCYB_094040	410.281	1.4409	0.654772	2.20061	0.0277634	0.124224	hypothetical protein	hypothetical protein, conserved
PCYB_092150	1700.64	-2.0122	0.915439	-2.19807	0.027944	0.124915	vivapain	vivapain-2
PCYB_101570	227.47	-1.82814	0.832834	-2.19508	0.0281581	0.125755	serine/threonine-protein kinase Nek1	serine/threonine-protein kinase Nek1, putative
PCYB_031950	1148.36	1.52546	0.696818	2.18918	0.0285839	0.127538	30S ribosomal protein S12	30S ribosomal protein S12, putative
PCYB_084600	489.161	1.44924	0.662225	2.18844	0.0286375	0.127659	hypothetical protein	HAD superfamily protein, putative
PCYB_102190	122.315	1.71524	0.784281	2.18702	0.0287408	0.127687	hypothetical protein	hypothetical protein, conserved
PCYB_111590	209.216	1.63456	0.747434	2.1869	0.0287501	0.127687	hypothetical protein	hypothetical protein, conserved
PCYB_124630	232.494	2.05143	0.937969	2.1871	0.0287351	0.127687	RNA helicase-1	RNA helicase-1, putative
PCYB_132780	153.987	1.77354	0.810953	2.18699	0.0287436	0.127687	cytochrome c oxidase subunit II precursor	cytochrome c oxidase subunit 2, putative
PCYB_134990	749.024	-1.53098	0.700471	-2.18564	0.0288422	0.127977	hypothetical protein	hypothetical protein, conserved
PCYB_127850	85.4504	-3.68545	1.68824	-2.18302	0.0290345	0.128712	tubulin	tubulin epsilon chain, putative
PCYB_081840	297.994	-1.52332	0.698351	-2.1813	0.0291609	0.128843	RAD protein	RAD protein
PCYB_083550	364.292	1.43233	0.656706	2.18109	0.0291768	0.128843	DER1-like protein	DER1-like protein, putative
PCYB_102290	33.3814	-2.298	1.05374	-2.1808	0.0291983	0.128843	hypothetical protein	hypothetical protein, conserved
PCYB_111300	2089.32	-1.60085	0.73401	-2.18096	0.0291864	0.128843	oxidoreductase NAD-binding domain containing protein	oxidoreductase NAD-binding domain containing protein
PCYB_126680	169.638	-3.61747	1.65873	-2.18087	0.0291933	0.128843	hypothetical protein	hypothetical protein
PCYB_084380	1445.25	1.53718	0.704998	2.18041	0.0292272	0.128852	hypothetical protein	hypothetical protein, conserved
PCYB_042460	363.125	-1.53538	0.704755	-2.1786	0.0293616	0.129149	hypothetical protein	hypothetical protein, conserved
PCYB_122170	468.303	-1.36882	0.628274	-2.1787	0.0293538	0.129149	vacuolar ATP synthase subunit D	vacuolar ATP synthase subunit d, putative
PCYB_135170	704.715	-1.70245	0.781511	-2.17841	0.0293753	0.129149	hypothetical protein	hypothetical protein, conserved
PCYB_115340	315.724	-1.63138	0.749124	-2.17772	0.0294269	0.129257	hypothetical protein	hypothetical protein, conserved
PCYB_062680	230.868	1.63352	0.750506	2.17656	0.0295131	0.129518	DER1-like protein	hypothetical protein, conserved
PCYB_102430	125.114	-3.66486	1.68691	-2.17253	0.0298157	0.130726	hypothetical protein	UTP--glucose-1-phosphate uridylyltransferase, putative
PCYB_082740	391.1	1.53654	0.709213	2.16654	0.0302702	0.132598	D123	D123 (regulator of eIF2), putative
PCYB_081770	1685.33	1.32004	0.609801	2.16471	0.0304099	0.133088	26S proteasome regulatory subunit 4	26S protease regulatory subunit 4, putative
PCYB_103490	112.169	1.68408	0.77848	2.16329	0.0305187	0.133443	TBC domain containing protein	TBC domain containing protein
PCYB_051650	555.347	1.44686	0.669748	2.16031	0.0307488	0.134205	hypothetical protein	lipase maturation factor, putative (LMF1)
PCYB_095300	74.5914	-1.84779	0.855314	-2.16036	0.0307448	0.134205	MAEBL	merozoite adhesive erythrocytic binding protein (MAEBL)
PCYB_051850	103.597	1.75723	0.813723	2.1595	0.0308116	0.134357	hypothetical protein	hypothetical protein, conserved
PCYB_093550	198.205	-1.5377	0.712514	-2.15814	0.0309172	0.134694	hypothetical protein	hypothetical protein, conserved
PCYB_061930	790.378	-1.38675	0.643032	-2.15659	0.0310378	0.135097	hypothetical protein	hypothetical protein, conserved
PCYB_113940	299.603	1.63786	0.760146	2.15467	0.031188	0.135628	hypothetical protein	hypothetical protein, conserved
PCYB_072250	406.491	1.57455	0.730989	2.15401	0.0312398	0.13573	hypothetical protein	BSD-domain protein, putative
PCYB_146570	129.862	1.60677	0.746155	2.1534	0.0312871	0.135813	3-hydroxyisobutyryl-coenzyme A hydrolase	3-hydroxyisobutyryl-coenzyme A hydrolase, putative
PCYB_031290	608.391	1.45098	0.674173	2.15224	0.0313781	0.135962	Sec24-related protein	protein transport protein Sec24B, putative (SEC24B)
PCYB_126730	93.8514	-1.86704	0.867381	-2.1525	0.0313579	0.135962	hypothetical protein	calponin homology domain-containing protein, putative
PCYB_127250	228.967	-1.58852	0.738346	-2.15146	0.0314402	0.136109	hypothetical protein	hypothetical protein
PCYB_063070	474.774	1.42696	0.664123	2.14863	0.0316634	0.136828	pyruvate kinase	pyruvate kinase 2, putative
PCYB_123980	936.593	1.63441	0.760556	2.14897	0.0316365	0.136828	beta-hydroxyacyl-ACP dehydratase precursor	beta-hydroxyacyl-ACP dehydratase precursor, putative (FabZ)
PCYB_135090	1296.14	-1.31641	0.613116	-2.14708	0.031787	0.137238	ribonucleoside-diphosphate reductase small chain	ribonucleoside-diphosphate reductase small chain, putative
PCYB_022280	215.781	1.61903	0.754621	2.14549	0.0319139	0.137539	hypothetical protein	hypothetical protein, conserved
PCYB_114220	187.312	1.52817	0.712152	2.14584	0.0318854	0.137539	hypothetical protein	hypothetical protein, conserved
PCYB_124390	718.562	-1.41281	0.659604	-2.1419	0.0322012	0.138653	exported protein 2	exported protein 2, putative (EXP2)
PCYB_081380	309.673	-1.55393	0.726458	-2.13905	0.0324319	0.139521	hypothetical protein	hypothetical protein, conserved
PCYB_112390	237.086	1.60122	0.748809	2.13835	0.0324883	0.139639	hypothetical protein	hypothetical protein, conserved
PCYB_101930	307.154	1.56637	0.732751	2.13765	0.0325449	0.139757	hypothetical protein	hypothetical protein, conserved
PCYB_115110	425.98	-1.4216	0.665519	-2.13608	0.032673	0.140182	serine/threonine protein kinase	serine/threonine protein kinase, putative (ARK1)
PCYB_074030	780.127	1.60818	0.753846	2.1333	0.0329003	0.141031	hypothetical protein	hypothetical protein, conserved
PCYB_114340	415.265	1.44617	0.678169	2.13246	0.0329688	0.141198	syntaxin binding protein	syntaxin binding protein, putative
PCYB_103610	916.478	1.75078	0.822439	2.12877	0.0332735	0.14225	DNA repair protein	DNA mismatch repair protein MSH6, putative (MSH6)
PCYB_142760	409.263	1.54417	0.725365	2.12882	0.0332694	0.14225	hypothetical protein	hypothetical protein, conserved
PCYB_041360	285.917	1.40507	0.66034	2.1278	0.0333534	0.142337	hypothetical protein	autophagy-related protein 11, putative (ATG11)
PCYB_144580	205.682	-3.6507	1.71543	-2.12815	0.0333245	0.142337	hypothetical protein	hypothetical protein, conserved
PCYB_144790	743.637	1.39027	0.653687	2.1268	0.0334363	0.142565	hypothetical protein	hypothetical protein, conserved
PCYB_052680	193.771	1.66949	0.78543	2.12557	0.033539	0.142876	lysine decarboxylase	hypothetical protein, conserved
PCYB_103470	446.637	-1.65653	0.780387	-2.12271	0.0337782	0.143719	rhomboid protease	rhomboid protease ROM4, putative (ROM4)
PCYB_133700	193.613	1.5149	0.713736	2.12249	0.0337969	0.143719	hypothetical protein	hypothetical protein, conserved
PCYB_022070	3307.03	1.50782	0.711061	2.12051	0.0339627	0.144296	hypothetical protein	nucleoside transporter 4 (NT4)
PCYB_101650	233.079	2.15595	1.01728	2.11932	0.0340632	0.144595	long-chain fatty acid CoA ligase	long-chain fatty acid CoA ligase, putative
PCYB_134840	38.0194	-2.14309	1.01232	-2.11701	0.0342588	0.145297	hypothetical protein	hypothetical protein
PCYB_125490	249.46	1.53026	0.724775	2.11136	0.0347412	0.147213	kelch domain-containing protein	kelch domain-containing protein
PCYB_082600	602.153	1.31957	0.62596	2.10807	0.0350246	0.148157	hypothetical protein	hypothetical protein, conserved
PCYB_132150	520.2	-1.61962	0.768298	-2.10806	0.0350257	0.148157	hypothetical protein	hypothetical protein, conserved
PCYB_082790	231.634	1.83309	0.869744	2.10762	0.035064	0.148189	hypothetical protein	cyclic amine resistance locus protein, putative (CARL)
PCYB_062770	1241.08	-1.36194	0.647165	-2.10447	0.0353371	0.14908	haloacid dehalogenase	haloacid dehalogenase-like hydrolase, putative (HAD1)
PCYB_127580	325.098	1.46653	0.696773	2.10475	0.0353128	0.14908	hypothetical protein	hypothetical protein, conserved
PCYB_147130	967.506	1.40626	0.668538	2.10349	0.0354229	0.149311	hypothetical protein	hypothetical protein, conserved
PCYB_125320	215.575	-1.58317	0.753116	-2.10216	0.0355394	0.149671	hypothetical protein	hypothetical protein
PCYB_011710	196.113	1.61445	0.768615	2.10046	0.035688	0.149774	hypothetical protein	hypothetical protein, conserved
PCYB_094950	296.146	1.38789	0.660754	2.10046	0.0356886	0.149774	carbohydrate kinase	carbohydrate kinase, putative
PCYB_095070	353.925	1.63727	0.779484	2.10046	0.0356887	0.149774	coat protein gamma subunit	coatomer subunit gamma, putative
PCYB_121400	172.93	-1.56433	0.744715	-2.10057	0.0356786	0.149774	hypothetical protein	hypothetical protein, conserved
PCYB_114840	1433.1	1.41779	0.675861	2.09775	0.0359276	0.150645	hypothetical protein	conserved Plasmodium protein, unknown function
PCYB_101880	395.996	1.46911	0.700604	2.09692	0.0360011	0.15069	hypothetical protein	hypothetical protein, conserved
PCYB_123500	204.183	-1.60763	0.766627	-2.09701	0.0359926	0.15069	predicted nucleotidyltransferase	nicotinate-nucleotide adenylyltransferase, putative (NMNAT)
PCYB_131080	564.324	1.43663	0.685492	2.09576	0.0361033	0.150986	ATP dependent RNA helicase	ATP dependent RNA helicase, putative
PCYB_032710	134.867	-3.47366	1.65847	-2.0945	0.0362158	0.151325	hypothetical protein	hypothetical protein, conserved
PCYB_113400	556.047	-1.61348	0.77079	-2.09328	0.0363239	0.151645	protein kinase	tyrosine kinase-like protein, putative (TKL4)
PCYB_125360	1345.14	-1.43661	0.686494	-2.09268	0.0363781	0.151739	phosphatidylinositol-4-phosphate-5-kinase	phosphatidylinositol-4-phosphate 5-kinase, putative
PCYB_083350	656.797	1.31156	0.626956	2.09195	0.0364429	0.151877	hypothetical protein	hypothetical protein, conserved
PCYB_032070	566.876	1.63049	0.779574	2.09152	0.0364815	0.151906	hypothetical protein	hypothetical protein, conserved
PCYB_141320	407.721	-1.43629	0.686931	-2.09088	0.0365388	0.152013	hypothetical protein	hypothetical protein, conserved
PCYB_145630	218.718	1.76782	0.845895	2.08988	0.0366285	0.152254	WD domain G-beta repeat domain containing protein	protein transport protein SEC13, putative (SEC13)
PCYB_007300	228.897	-1.58537	0.758949	-2.0889	0.0367166	0.152488	hypothetical protein	hypothetical protein
PCYB_072230	999.283	1.67343	0.80303	2.0839	0.0371694	0.154235	transporter	transporter, putative
PCYB_144180	2991.29	-1.29124	0.620213	-2.08194	0.0373482	0.154844	10 kDa chaperonin	10 kDa chaperonin, putative
PCYB_127260	323.194	1.36442	0.656423	2.07857	0.0376568	0.155854	protein prenyltransferase alpha subunit	protein prenyltransferase alpha subunit, putative
PCYB_132220	681.207	1.29304	0.622032	2.07874	0.0376415	0.155854	ATP-dependent Clp protease proteolytic subunit	ATP-dependent Clp protease proteolytic subunit, putative (ClpR)
PCYB_052080	172.997	1.74908	0.842237	2.07671	0.0378287	0.156162	hypothetical protein	hypothetical protein, conserved
PCYB_124230	754.775	1.35084	0.650474	2.0767	0.0378289	0.156162	DNA-directed RNA polymerase alpha subunit	DNA-directed RNA polymerase, alpha subunit, putative
PCYB_142700	173.993	-1.56013	0.751121	-2.07707	0.0377955	0.156162	hypothetical protein	hypothetical protein, conserved
PCYB_121670	215.801	-1.5974	0.770614	-2.0729	0.038182	0.157484	G-beta repeat protein	G-beta repeat protein, putative
PCYB_121310	196.053	1.58501	0.764839	2.07234	0.0382334	0.157561	hypothetical protein	hypothetical protein, conserved
PCYB_081830	157.105	-1.67068	0.806479	-2.07157	0.0383053	0.157722	RAD protein	RAD protein (Pv-fam-e)
PCYB_084320	268.783	1.59953	0.774597	2.06499	0.0389242	0.160133	hypothetical protein	hypothetical protein, conserved
PCYB_093670	759.708	-1.55131	0.752092	-2.06266	0.0391445	0.160794	structural maintenance of chromosome protein	structural maintenance of chromosome protein, putative
PCYB_132820	126.297	-1.74908	0.848004	-2.06259	0.039152	0.160794	hypothetical protein	hypothetical protein, conserved
PCYB_113090	648.791	1.36913	0.664347	2.06086	0.0393164	0.161332	hypothetical protein	hypothetical protein, conserved
PCYB_073980	1982.85	1.28571	0.62404	2.0603	0.0393701	0.161414	aspartyl aminopeptidase	M18 aspartyl aminopeptidase, putative (M18AAP)
PCYB_127330	234.045	-1.65381	0.802985	-2.05957	0.0394395	0.161561	SNF7 family protein	vacuolar-sorting protein SNF7, putative
PCYB_053220	332.523	-1.59483	0.77494	-2.058	0.0395899	0.162039	hypothetical protein	hypothetical protein, conserved
PCYB_073310	248.987	1.53852	0.747849	2.05726	0.0396608	0.16219	thioredoxin	thioredoxin-like protein 2, putative (TLP2)
PCYB_021270	465.345	-1.44945	0.705804	-2.05362	0.0400128	0.163352	hypothetical protein	hypothetical protein, conserved
PCYB_144830	111.041	-1.59612	0.777112	-2.05391	0.0399841	0.163352	transcription factor with AP2 domain(s)	transcription factor with AP2 domain(s), putative (ApiAP2)
PCYB_051480	432.597	-1.33911	0.653354	-2.0496	0.040404	0.164808	dehydrodolichyl diphosphate synthetase	dehydrodolichyl diphosphate synthetase, putative
PCYB_081590	427.65	-1.39845	0.682944	-2.04768	0.0405915	0.165433	thioredoxin domain containing protein	phosducin-like protein, putative (PhLP1)
PCYB_103370	714.965	1.5009	0.733262	2.04688	0.04067	0.165612	hypothetical protein	hypothetical protein, conserved
PCYB_141030	42.9942	-2.4395	1.19438	-2.04248	0.041104	0.167012	cytoadherence linked asexual protein CLAG	cytoadherence linked asexual protein, CLAG, putative
PCYB_147180	268.375	1.49034	0.729722	2.04234	0.041118	0.167012	mannosyltransferase	GPI mannosyltransferase 2, putative
PCYB_003760	214.149	-1.77551	0.869227	-2.04263	0.0410887	0.167012	CYIR protein	CYIR protein
PCYB_115040	626.101	-1.61069	0.789362	-2.0405	0.0413008	0.167612	hypothetical protein	hypothetical protein, conserved
PCYB_103900	141.013	1.55129	0.760658	2.0394	0.0414099	0.167913	merozoite surface protein 3	merozoite surface protein 3 (MSP3.4)
PCYB_114890	1012.47	-1.41279	0.693037	-2.03855	0.0414945	0.168114	hypothetical protein	spindle assembly abnormal protein 6, putative (SAS6)
PCYB_093290	227.159	-1.49885	0.735913	-2.03672	0.0416779	0.168714	RNA binding protein	RNA-binding protein, putative
PCYB_132900	522.944	-1.28976	0.633662	-2.0354	0.0418102	0.169108	ribosomal protein L15	ribosomal protein L15, putative
PCYB_102130	127.885	-1.48079	0.727722	-2.03483	0.0418678	0.169198	phosphomethylpyrimidine kinase	phosphomethylpyrimidine kinase, putative
PCYB_092670	144.565	-1.78265	0.877087	-2.03246	0.0421067	0.17002	hypothetical protein	hypothetical protein
PCYB_146080	6592.59	1.54064	0.758373	2.0315	0.042204	0.17027	hypothetical protein	hypothetical protein, conserved
PCYB_091570	674.743	-1.61579	0.795798	-2.03041	0.0423153	0.170576	hypothetical protein	hypothetical protein, conserved
PCYB_112550	224.491	-1.5668	0.771894	-2.02981	0.0423754	0.170675	metacaspase-like protein	metacaspase 1, putative
PCYB_101320	336.479	-1.39729	0.688863	-2.0284	0.0425196	0.171112	F-actin capping protein alpha subunit	F-actin-capping protein subunit alpha, putative (CPalpha)
PCYB_063200	132.901	-1.49103	0.735407	-2.02749	0.0426122	0.17121	hypothetical protein	Plasmodium exported protein, unknown function
PCYB_103650	573.371	1.28676	0.634667	2.02746	0.0426154	0.17121	hypothetical protein	trafficking protein particle complex subunit 8, putative (TRS85)
PCYB_115010	444.609	-1.37298	0.677444	-2.02671	0.0426922	0.171376	hypothetical protein	hypothetical protein, conserved
PCYB_144920	207.472	1.62388	0.803133	2.02193	0.0431831	0.173201	hypothetical protein	hypothetical protein, conserved
PCYB_115220	387.814	1.55174	0.7683	2.0197	0.0434143	0.173983	hypothetical protein	mitochondrial ribosomal protein L41, putative
PCYB_091050	217.527	-1.45687	0.721629	-2.01887	0.0435012	0.174186	hypothetical protein	CPW-WPC family protein, putative
PCYB_092160	2140.17	-1.37532	0.681549	-2.01794	0.0435976	0.174214	vivapain	vivapain-3 (VP3)
PCYB_131580	347.255	1.43533	0.711263	2.018	0.0435909	0.174214	hypothetical protein	hypothetical protein
PCYB_144280	137.006	-1.56726	0.776736	-2.01775	0.043617	0.174214	hypothetical protein	hypothetical protein, conserved
PCYB_134060	221.452	-1.57594	0.78197	-2.01534	0.0438685	0.175073	GTP binding protein	hypothetical protein, conserved
PCYB_081950	562.96	1.30993	0.65013	2.01488	0.0439172	0.175122	WD domain G-beta repeat domain containing protein	kinesin-4, putative
PCYB_124940	467.22	-1.33152	0.661385	-2.01322	0.044091	0.175669	hypothetical protein	hypothetical protein, conserved
PCYB_031480	537.921	1.50651	0.748851	2.01176	0.0442456	0.175993	methyltransferase	methyltransferase, putative
PCYB_083480	720.994	1.40625	0.698912	2.01205	0.0442146	0.175993	hypothetical protein	zinc finger protein, putative
PCYB_011620	870.253	1.22967	0.611857	2.00974	0.0444584	0.176693	cloroquine resistance associated protein cg1	cloroquine resistance associated protein cg1, putative
PCYB_102330	79.0007	-1.80194	0.897492	-2.00775	0.0446694	0.177384	cyclin2 related protein	cyclin, putative
PCYB_093080	570.726	-1.39552	0.695456	-2.00663	0.0447895	0.177714	ribosome biogenesis regulatory protein	ribosome biogenesis regulatory protein (RRS1), putative
PCYB_071090	537.391	-1.41159	0.705251	-2.00155	0.0453334	0.179724	RER1 protein	protein RER1, putative (RER1)
PCYB_123410	350.008	1.38504	0.692355	2.00048	0.0454488	0.180033	hypothetical protein	hypothetical protein, conserved
PCYB_142100	2092.13	1.2515	0.625763	1.99996	0.0455048	0.180106	26S proteasome ATPase subunit	26S protease regulatory subunit 7, putative (RPT1)
PCYB_021830	356.017	1.47809	0.73938	1.9991	0.0455979	0.180326	asparagine-rich antigen	hypothetical protein
PCYB_115360	558.959	1.39443	0.698343	1.99677	0.0458498	0.181173	hypothetical protein	hypothetical protein, conserved
PCYB_094860	320.553	-1.44161	0.722107	-1.99639	0.0458912	0.181187	hypothetical protein	alpha/beta hydrolase, putative
PCYB_122590	450.702	1.33068	0.667722	1.99286	0.0462767	0.182559	tryptophan--tRNA ligase	tryptophan--tRNA ligase, putative
PCYB_126070	1032.19	1.48082	0.743329	1.99214	0.0463556	0.18272	ribosomal protein S11	ribosomal protein S11, putative
PCYB_022200	97.6095	1.72389	0.865562	1.99164	0.0464106	0.182787	hypothetical protein	hypothetical protein, conserved
PCYB_102350	1171.68	1.37269	0.689511	1.99081	0.0465012	0.182994	hypothetical protein	SWIB/MDM2 domain-containing protein, putative
PCYB_114670	57.9983	-1.76654	0.887527	-1.99041	0.0465459	0.18302	hypothetical protein	hypothetical protein, conserved
PCYB_121570	161.764	-1.65935	0.833882	-1.98991	0.0466012	0.183087	hypothetical protein	hypothetical protein, conserved
PCYB_134710	970.688	-1.38019	0.693744	-1.98948	0.0466482	0.183122	hypothetical protein	hypothetical protein
PCYB_032250	32.0644	2.35021	1.18154	1.98911	0.0466895	0.183134	KIR-like CYIR protein	KIR-like CYIR protein
PCYB_074040	161.44	-1.46604	0.73752	-1.9878	0.0468337	0.18355	hypothetical protein	hypothetical protein, conserved
PCYB_113070	428.266	-1.29349	0.651633	-1.985	0.0471442	0.184507	c3h4-type ring finger protein	E3 ubiquitin-protein ligase RNF5, putative (RNF5)
PCYB_122990	181.302	1.69517	0.854155	1.98461	0.0471876	0.184507	eukaryotic translation initiation factor 6	eukaryotic translation initiation factor 6, putative
PCYB_141170	38.5892	-2.28947	1.15364	-1.98456	0.0471932	0.184507	early transcribed membrane protein	early transcribed membrane protein (ETRAMP)
PCYB_142450	221.787	-1.69588	0.855061	-1.98335	0.0473284	0.184885	serine/threonine-protein kinase	serine/threonine protein kinase, putative
PCYB_132960	577.523	1.23281	0.621694	1.98299	0.0473684	0.184891	50S ribosomal protein L15	ribosomal protein L15, putative
PCYB_143280	333.337	1.31025	0.661457	1.98085	0.0476078	0.185674	transporter	transporter, putative
PCYB_031980	254.863	-1.4579	0.737041	-1.97804	0.047924	0.186756	RNA binding domain	RNA-binding protein, putative
PCYB_093450	893.024	1.32337	0.669509	1.97663	0.0480833	0.187073	multiprotein bridging factor type 1	multiprotein bridging factor type 1, putative
PCYB_127610	91.7073	1.56505	0.791748	1.9767	0.0480757	0.187073	ctr copper transporter domain containing protein	copper transporter, putative
PCYB_041440	208.873	-1.56478	0.792552	-1.97435	0.0483416	0.187926	DHHC zinc finger domain containing protein	palmitoyltransferase, putative (DHHC11)
PCYB_131380	111.175	1.56148	0.791657	1.97242	0.0485617	0.188629	hypothetical protein	hypothetical protein, conserved
PCYB_141360	594.796	-1.4516	0.736487	-1.97098	0.0487267	0.189116	DNA ligase 1 precursor	DNA ligase I, putative
PCYB_051180	68.5885	-1.76848	0.897745	-1.96992	0.0488476	0.189433	hypothetical protein	hypothetical protein
PCYB_101220	120.564	1.52471	0.774742	1.96802	0.0490653	0.18997	hypothetical protein	hypothetical protein, conserved
PCYB_131990	554.42	1.26225	0.641281	1.96832	0.0490308	0.18997	hypothetical protein	hypothetical protein, conserved
PCYB_143500	3893.48	-1.27199	0.646766	-1.96669	0.0492189	0.190411	Mitotic apparatus protein p62	Mitotic apparatus protein p62, putative
PCYB_083700	598.137	1.25177	0.637164	1.9646	0.0494603	0.191191	hypothetical protein	transporter, putative
PCYB_081390	320.126	-1.28122	0.652448	-1.96371	0.0495643	0.191289	hypothetical protein	hypothetical protein, conserved
PCYB_082230	387.431	-1.28614	0.654961	-1.96369	0.0495655	0.191289	phosphoglucomutase	phosphoglucomutase, putative
PCYB_146380	1650.18	-1.3502	0.688393	-1.96138	0.0498343	0.192172	calcyclin binding protein	calcyclin binding protein, putative
PCYB_126690	359.314	-1.41781	0.723406	-1.95991	0.0500066	0.192682	hypothetical protein	hypothetical protein, conserved
PCYB_082520	233.004	1.31818	0.673074	1.95844	0.0501781	0.193188	hypothetical protein	hypothetical protein, conserved
PCYB_062460	142.458	-1.42394	0.727938	-1.95613	0.0504495	0.194029	hypothetical protein	hypothetical protein, conserved
PCYB_125510	157.953	-1.60413	0.820153	-1.9559	0.0504775	0.194029	hypothetical protein	hypothetical protein
PCYB_041760	402.194	1.27199	0.650876	1.95427	0.0506688	0.194609	hypothetical protein	hypothetical protein, conserved
PCYB_113660	324.383	-1.35809	0.695239	-1.95341	0.0507706	0.194844	hypothetical protein	hypothetical protein, conserved
PCYB_082490	175.902	1.49003	0.762971	1.95293	0.0508282	0.194909	hypothetical protein	hypothetical protein, conserved
PCYB_073580	343.204	1.29095	0.661318	1.95209	0.0509273	0.195133	hypothetical protein	hypothetical protein, conserved
PCYB_042750	90.0317	-1.60544	0.82267	-1.9515	0.0509971	0.195245	hypothetical protein	hypothetical protein, conserved
PCYB_052170	40.3089	-1.90359	0.975869	-1.95066	0.0510975	0.195318	MAC/Perforin domain containing protein	perforin-like protein 4 (PLP4)
PCYB_103480	87.8741	1.66426	0.853114	1.95081	0.0510797	0.195318	hypothetical protein	transcription factor 25, putative (TCF25)
PCYB_041980	630.774	-1.25444	0.643526	-1.94932	0.0512578	0.195775	hypothetical protein	hypothetical protein, conserved
PCYB_053550	312.897	1.27874	0.656457	1.94794	0.051422	0.195994	hypothetical protein	hypothetical protein, conserved
PCYB_131410	2170.9	-1.29883	0.666815	-1.94781	0.0514377	0.195994	hypothetical protein	hypothetical protein, conserved
PCYB_135190	194.773	-1.43874	0.738444	-1.94834	0.0513748	0.195994	adenylyl cyclase 1	adenylyl cyclase alpha, putative
PCYB_093840	326.06	1.294	0.664717	1.9467	0.0515708	0.196345	hypothetical protein	hypothetical protein, conserved
PCYB_012510	297.77	1.42246	0.731453	1.9447	0.0518107	0.196873	reductase	hypothetical protein, conserved
PCYB_062330	1035.02	1.36299	0.700884	1.94467	0.0518147	0.196873	hypothetical protein	hypothetical protein, conserved
PCYB_143830	381.987	1.30222	0.669688	1.94452	0.0518325	0.196873	JmjC domain containing protein	JmjC domain containing protein (JmjC1)
PCYB_127530	111.853	1.94987	1.00418	1.94175	0.0521678	0.19799	vesicle-associated membrane protein	vesicle-associated membrane protein, putative
PCYB_071110	331.828	1.53223	0.78965	1.9404	0.0523314	0.198454	hypothetical protein	hypothetical protein, conserved
PCYB_073680	395.223	1.65864	0.855383	1.93907	0.0524934	0.198911	high molecular weight rhoptry protein-2	high molecular weight rhoptry protein 2 (RhopH2)
PCYB_052290	160.09	-1.51514	0.782375	-1.93659	0.0527955	0.19958	RAD protein	RAD protein (Pv-fam-e)
PCYB_111280	1360.74	1.52066	0.785407	1.93614	0.0528503	0.19958	alanyl-tRNA synthetase	alanine--tRNA ligase, putative
PCYB_123100	1043.71	1.3148	0.678832	1.93685	0.0527634	0.19958	tyrosine phosphatase	protein tyrosine phosphatase-like protein, putative (PTPLA)
PCYB_132910	694.414	-1.27021	0.656127	-1.93592	0.0528777	0.19958	hypothetical protein	hypothetical protein, conserved
PCYB_135030	297.131	-1.2883	0.665354	-1.93626	0.0528362	0.19958	hypothetical protein	hypothetical protein, conserved
PCYB_081470	33.4029	-2.00921	1.03902	-1.93375	0.0531434	0.200263	hypothetical protein	conserved Plasmodium protein, unknown function
PCYB_082870	486.926	1.21684	0.629229	1.93386	0.0531299	0.200263	hypothetical protein	hypothetical protein, conserved
PCYB_003860	60.3688	1.83722	0.950239	1.93342	0.0531839	0.200263	hypothetical protein	hypothetical protein
PCYB_113610	535.535	1.21804	0.630947	1.93049	0.0535465	0.201471	hypothetical protein	hypothetical protein, conserved
PCYB_062930	256.499	1.29408	0.670852	1.92901	0.0537294	0.202001	hypothetical protein	hypothetical protein, conserved
PCYB_082170	849.887	-1.27005	0.658634	-1.92831	0.0538167	0.202171	hypothetical protein	heme oxygenase, putative (HO)
PCYB_032220	37.9392	-1.91633	0.994034	-1.92783	0.053876	0.202218	hypothetical protein	hypothetical protein, conserved
PCYB_114350	113.773	1.57516	0.81719	1.92753	0.0539135	0.202218	hypothetical protein	hypothetical protein, conserved
PCYB_123080	4350.14	-1.20777	0.626727	-1.92711	0.0539656	0.202255	60S ribosomal protein L23	60S ribosomal protein L23, putative
PCYB_053140	143.765	-1.61974	0.841494	-1.92484	0.0542494	0.20309	RNA-binding protein of pumilio/mpt5 family	mRNA-binding protein PUF2, putative (PUF2)
PCYB_071790	482.427	1.42162	0.738647	1.92462	0.0542763	0.20309	hypothetical protein	Ran-binding protein, putative
PCYB_093510	555.426	-1.46576	0.761807	-1.92405	0.0543477	0.20309	hypothetical protein	hypothetical protein, conserved
PCYB_123570	157.954	1.41486	0.735381	1.92398	0.0543577	0.20309	hypothetical protein	hypothetical protein, conserved
PCYB_127120	346.941	1.25202	0.650996	1.92323	0.0544511	0.203281	heat shock protein	heat shock protein, putative
PCYB_012540	931.834	1.24734	0.649387	1.9208	0.0547571	0.203802	hypothetical protein	hypothetical protein, conserved
PCYB_032850	447.897	1.28903	0.671014	1.92103	0.0547285	0.203802	hypothetical protein	hypothetical protein, conserved
PCYB_051590	720.564	1.36006	0.707849	1.92139	0.0546823	0.203802	hypothetical protein	hypothetical protein, conserved
PCYB_141230	9390.98	-1.3385	0.696857	-1.92077	0.0547605	0.203802	40S ribosomal protein S7	40S ribosomal protein S7, putative
PCYB_084000	355.642	1.43609	0.748149	1.91953	0.0549177	0.204184	asparagine synthetase [glutamine-hydrolyzing]	asparagine synthetase [glutamine-hydrolyzing], putative
PCYB_092290	527.98	-1.40684	0.733176	-1.91883	0.0550061	0.204184	heat shock protein 101	heat shock protein 101, putative (HSP101)
PCYB_111160	1573	-1.27436	0.664086	-1.91896	0.0549891	0.204184	hypothetical protein	hypothetical protein, conserved
PCYB_111740	365.674	1.37841	0.71844	1.91861	0.0550333	0.204184	bifunctional polynucleotide phosphatase/kinase	bifunctional polynucleotide phosphatase/kinase, putative
PCYB_146760	204.277	1.32636	0.69167	1.91761	0.05516	0.204497	t-SNARE	t-SNARE, putative
PCYB_132830	58.9224	1.91145	0.997422	1.91639	0.0553151	0.204913	hypothetical protein	autophagy protein 5, putative (ATG5)
PCYB_143040	223.232	1.41388	0.738671	1.91408	0.0556099	0.205847	hypothetical protein	hypothetical protein, conserved
PCYB_143650	228.828	-1.46574	0.766086	-1.91328	0.0557125	0.206067	hypothetical protein	hypothetical protein, conserved
PCYB_126430	832.59	1.25195	0.654895	1.91168	0.0559172	0.206665	hypothetical protein	hypothetical protein, conserved
PCYB_073440	106.378	1.52216	0.796743	1.91048	0.0560718	0.206986	hypothetical protein	hypothetical protein
PCYB_084100	51.5364	1.82188	0.953825	1.91008	0.0561232	0.206986	hypothetical protein	hypothetical protein, conserved
PCYB_132560	117.228	1.54981	0.811418	1.91	0.0561333	0.206986	chromatin assembly factor 1 P55 subunit	chromatin assembly factor 1 P55 subunit, putative
PCYB_094380	130.547	-1.60729	0.841859	-1.90922	0.0562336	0.207197	hypothetical protein	hypothetical protein, conserved
PCYB_083330	282.522	1.30428	0.683434	1.90842	0.0563371	0.207419	hypothetical protein	hypothetical protein, conserved
PCYB_074170	1188.35	1.27415	0.668114	1.90709	0.0565086	0.207827	uncharacterised trophozoite protein	transcription factor with AP2 domain(s), putative (ApiAP2)
PCYB_094610	235.877	1.29509	0.679161	1.90689	0.0565346	0.207827	hypothetical protein	hypothetical protein
PCYB_091040	521.497	1.29974	0.683562	1.90142	0.0572476	0.210287	hypothetical protein	FeS cluster assembly protein SufD, putative (SufD)
PCYB_082430	209.394	-1.28941	0.679565	-1.8974	0.0577751	0.212063	hypothetical protein	hypothetical protein, conserved
PCYB_134980	341.316	1.25915	0.664053	1.89616	0.0579386	0.2125	ATP-dependent Clp protease	ATP-dependent Clp protease, putative
PCYB_094680	505.74	-1.36576	0.721028	-1.89419	0.0581999	0.213017	hypothetical protein	hypothetical protein, conserved
PCYB_114950	292.716	1.41894	0.74927	1.89376	0.058257	0.213017	translation initiation factor IF-2	translation initiation factor IF-2, putative
PCYB_126660	632.134	1.24244	0.656035	1.89387	0.0582425	0.213017	SEL-1 protein	ubiquitin-protein ligase, putative
PCYB_133020	343.62	1.25456	0.662282	1.8943	0.0581857	0.213017	hypothetical protein	protein kinase, putative
PCYB_073450	253.403	-1.27982	0.676327	-1.89231	0.0584494	0.213558	hypothetical protein	replication termination factor, putative
PCYB_102700	104.917	-1.85089	0.978373	-1.89181	0.0585165	0.213641	hypothetical protein	hypothetical protein, conserved
PCYB_123940	6781.9	1.28202	0.678288	1.89009	0.058746	0.214316	60S ribosomal protein L23a	60S ribosomal protein L23, putative (RPL23)
PCYB_022250	498.105	1.26635	0.670287	1.88927	0.0588553	0.214523	hypothetical protein	hypothetical protein, conserved
PCYB_121430	393.515	1.48473	0.785988	1.889	0.058892	0.214523	cytidine and deoxycytidylate deaminase family	cytidine and deoxycytidylate deaminase, putative
PCYB_021570	903.606	1.19201	0.631572	1.88738	0.0591099	0.21491	hypothetical protein	hypothetical protein
PCYB_073830	121.617	-3.27306	1.73377	-1.88783	0.0590489	0.21491	hypothetical protein	hypothetical protein
PCYB_122810	31.8857	-2.32759	1.23336	-1.8872	0.0591328	0.21491	merozoite surface protein 7	merozoite surface protein 7 (MSP7), putative
PCYB_083190	555.239	1.30547	0.691966	1.88661	0.0592131	0.215039	26S proteasome regulatory subunit p27	26S proteasome regulatory subunit p27, putative
PCYB_082150	218.639	1.3112	0.696471	1.88264	0.0597495	0.216824	DNA repair protein RAD23	DNA repair protein RAD23, putative
PCYB_132980	263.832	1.25856	0.668672	1.88219	0.0598107	0.216882	hypothetical protein	hypothetical protein, conserved
PCYB_011570	694.467	-1.57109	0.835836	-1.87966	0.0601539	0.217797	cloroquine resistance associated protein O2	inner membrane complex protein 1d, putative (IMC1d)
PCYB_101740	831.31	1.33243	0.708841	1.87973	0.0601448	0.217797	hypothetical protein	hypothetical protein, conserved
PCYB_032390	870.595	1.20181	0.640184	1.87729	0.0604778	0.218665	hypothetical protein	hypothetical protein, conserved
PCYB_093150	802.825	1.17225	0.624562	1.87691	0.0605301	0.218665	mitochondrial import inner membrane translocase	mitochondrial import inner membrane translocase subunit TIM44, putative (TIM44)
PCYB_147170	797.84	-1.32517	0.705951	-1.87715	0.060498	0.218665	hypothetical protein	hypothetical protein, conserved
PCYB_101590	398.083	-1.26659	0.675279	-1.87566	0.0607018	0.21912	hypothetical protein	hypothetical protein, conserved
PCYB_115510	256.313	-1.46669	0.784105	-1.87052	0.0614112	0.221514	VIR-like CYIR protein	variable surface protein Vir14-related
PCYB_091860	391.82	1.22702	0.656251	1.86974	0.0615205	0.221742	hypothetical protein	hypothetical protein, conserved
PCYB_032310	1681.55	1.28673	0.688419	1.86911	0.061608	0.22178	hypothetical protein	hypothetical protein, conserved
PCYB_074320	217.664	1.49346	0.799072	1.86899	0.0616236	0.22178	hypothetical protein	hypothetical protein
PCYB_071470	441.558	1.1951	0.639689	1.86826	0.061726	0.221982	hypothetical protein	hypothetical protein
PCYB_042130	238.773	1.41169	0.756354	1.86644	0.0619793	0.222709	ribosome releasing factor	ribosome-recycling factor, putative (RRF1)
PCYB_042160	438.891	1.28405	0.688186	1.86584	0.0620636	0.222709	hypothetical protein	hypothetical protein, conserved
PCYB_124420	677.276	1.20795	0.647414	1.86581	0.0620673	0.222709	reticulocyte binding protein 2 homolog B	conserved Plasmodium protein, unknown function
PCYB_052160	68.8276	-1.65185	0.885679	-1.86507	0.0621717	0.222917	hypothetical protein	hypothetical protein, conserved
PCYB_115160	274.49	1.49184	0.80056	1.86349	0.0623931	0.223544	hypothetical protein	RAP protein, putative
PCYB_112920	254.603	1.36395	0.732436	1.86221	0.062573	0.224022	glutamyl-tRNA	glutamyl-tRNA(Gln) amidotransferase subunit B, putative (GATB)
PCYB_012550	427.05	-1.33537	0.717606	-1.86087	0.0627623	0.224365	hypothetical protein	hypothetical protein, conserved
PCYB_084360	106.667	1.48374	0.797273	1.86102	0.062741	0.224365	AP endonuclease	AP endonuclease (DNA-[apurinic or apyrimidinic site] lyase), putative
PCYB_083870	445.815	-1.17603	0.632241	-1.86009	0.0628727	0.224426	hypothetical protein	hypothetical protein, conserved
PCYB_091100	990.894	-1.20567	0.648409	-1.85943	0.0629665	0.224426	phenylalanyl-tRNA synthetase beta chain	phenylalanine--tRNA ligase beta subunit, putative
PCYB_092560	786.602	1.1809	0.634963	1.85979	0.0629151	0.224426	adapter-related protein complex 4 mu 1 subunit	AP-4 complex subunit mu, putative
PCYB_145880	584.907	-1.31562	0.707526	-1.85947	0.0629607	0.224426	hypothetical protein	hypothetical protein, conserved
PCYB_132990	309.365	1.26253	0.679707	1.85746	0.0632459	0.225255	transcription initiation TFIID-like	transcription initiation TFIID-like, putative
PCYB_142010	264.475	1.42411	0.766941	1.85686	0.0633306	0.225389	small GTPase Rab5b	ras-related protein Rab-5B, putative (RAB5b)
PCYB_134830	335.332	-1.40445	0.756602	-1.85626	0.0634161	0.225527	DNA repair helicase	DNA repair helicase, putative
PCYB_126620	369.919	-1.23746	0.666999	-1.85527	0.0635574	0.225861	appr-1-p processing enzyme	hypothetical protein, conserved
PCYB_051860	817.922	1.29967	0.700975	1.85409	0.0637257	0.225958	protein transport protein Sec23A	protein transport protein SEC23, putative
PCYB_061280	1169.61	1.25947	0.679186	1.85438	0.0636848	0.225958	PHF5-like zinc-finger protein	hypothetical protein, conserved
PCYB_123360	518.07	1.15882	0.624991	1.85414	0.0637194	0.225958	hypothetical protein	hypothetical protein, conserved
PCYB_032140	242.698	1.48626	0.802128	1.85289	0.0638979	0.226287	seryl-tRNA synthetase	serine--tRNA ligase, putative
PCYB_062910	639.974	1.31455	0.709751	1.85213	0.0640069	0.226287	hypothetical protein	hypothetical protein, conserved
PCYB_071630	249.526	1.395	0.753103	1.85234	0.0639768	0.226287	hypothetical protein	hypothetical protein, conserved
PCYB_143610	586.254	1.21735	0.657232	1.85224	0.0639911	0.226287	hypothetical protein	hypothetical protein, conserved
PCYB_051460	678.519	1.18416	0.64078	1.848	0.0646016	0.228221	hypothetical protein	hypothetical protein, conserved
PCYB_093620	437.221	1.26611	0.68534	1.84742	0.0646859	0.228351	60S ribosomal protein L38-1	60S ribosomal protein L38, putative (RPL38)
PCYB_072110	1553.51	-1.28527	0.696596	-1.84507	0.0650279	0.229292	hypothetical protein	hypothetical protein, conserved
PCYB_111790	272.999	1.27075	0.6889	1.8446	0.0650958	0.229292	hypothetical protein	hypothetical protein
PCYB_127340	271.464	1.31168	0.710985	1.84488	0.0650554	0.229292	hypothetical protein	metalloprotease, putative
PCYB_022220	290.822	1.29021	0.699903	1.84341	0.0652689	0.229509	DNA (cytosine-5)-methyltransferase-like protein 2	DNA (cytosine-5)-methyltransferase, putative (DNMT)
PCYB_112140	443.033	-1.17373	0.636905	-1.84287	0.0653486	0.229509	high mobility protein 4	high mobility group protein B4, putative (HMGB4)
PCYB_131300	2842.64	-1.10654	0.600275	-1.84339	0.065272	0.229509	eukaryotic translation initiation factor 5A	eukaryotic translation initiation factor 5A
PCYB_132120	180.606	1.39832	0.75868	1.8431	0.0653146	0.229509	41-2 protein antigen precursor	trafficking protein particle complex subunit 5, putative
PCYB_122470	3529.92	-1.12423	0.610154	-1.84253	0.065398	0.229514	60S ribosomal protein L6	60S ribosomal protein L6, putative
PCYB_071940	590.656	1.24599	0.677259	1.83976	0.0658032	0.230768	hypothetical protein	hypothetical protein, conserved
PCYB_092630	45.7603	-1.76115	0.959808	-1.8349	0.0665206	0.233113	hypothetical protein	hypothetical protein, conserved
PCYB_052400	103.091	-1.45368	0.792382	-1.83457	0.0665697	0.233115	hypothetical protein	rhoptry neck protein 5, putative (RON5)
PCYB_141790	621.735	1.18925	0.648995	1.83245	0.0668843	0.234046	hypothetical protein	hypothetical protein, conserved
PCYB_051780	294.88	-1.28289	0.700983	-1.83013	0.0672312	0.235089	hypothetical protein	alpha/beta hydrolase, putative
PCYB_094120	77.8336	-1.55479	0.850183	-1.82877	0.0674344	0.235114	hypothetical protein	hypothetical protein
PCYB_104040	85.4551	-1.60862	0.879611	-1.82878	0.0674322	0.235114	hypothetical protein	hypothetical protein, conserved
PCYB_114770	160.228	-1.49505	0.817444	-1.82893	0.0674097	0.235114	ornithine aminotransferase	ornithine aminotransferase, putative
PCYB_127790	203.986	1.36606	0.746832	1.82914	0.0673784	0.235114	hypothetical protein	hypothetical protein, conserved
PCYB_145520	260.205	1.28539	0.703141	1.82808	0.0675381	0.235305	hypothetical protein	hypothetical protein, conserved
PCYB_084440	221.016	1.37934	0.754938	1.82709	0.0676867	0.235373	hypothetical protein	hypothetical protein, conserved
PCYB_091440	206.773	1.55522	0.851018	1.82748	0.0676273	0.235373	DNA repair protein RAD51	DNA repair protein RAD51, putative (RAD51)
PCYB_125150	2561.34	-1.16263	0.636373	-1.82697	0.0677048	0.235373	hypothetical protein	fam-a protein
PCYB_124240	281.292	1.21203	0.663764	1.82599	0.0678519	0.235714	protein disulfide isomerase	protein disulfide isomerase, putative
PCYB_146140	2146.84	1.16987	0.641122	1.82472	0.0680439	0.23621	ATP synthase beta chain mitochondrial precursor	ATP synthase subunit beta, mitochondrial, putative
PCYB_146790	176.164	1.40514	0.770582	1.82348	0.0682314	0.23669	hypothetical protein	hypothetical protein, conserved
PCYB_021510	1249.27	1.32117	0.725394	1.82131	0.068559	0.237299	mRNA cleavage factor-like protein	mRNA cleavage factor-like protein, putative
PCYB_103530	377.776	1.28535	0.705757	1.82124	0.0685709	0.237299	hypothetical protein	hypothetical protein, conserved
PCYB_124530	407.624	1.35083	0.741571	1.82158	0.0685184	0.237299	hypothetical protein	hypothetical protein, conserved
PCYB_132850	129.97	-1.36866	0.75159	-1.82101	0.0686046	0.237299	aspartyl protease	aspartyl protease, putative
PCYB_113790	142.719	1.32646	0.728568	1.82064	0.0686615	0.237325	hypothetical protein	hypothetical protein, conserved
PCYB_012490	141.646	-1.41382	0.777842	-1.81762	0.0691225	0.238746	transcription factor with AP2 domain(s)	transcription factor with AP2 domain(s), putative (ApiAP2)
PCYB_074020	275.641	1.2362	0.68089	1.81557	0.0694371	0.23966	hypothetical protein	hypothetical protein, conserved
PCYB_052490	497.719	-1.32403	0.729537	-1.81489	0.0695406	0.239673	adenylate kinase	adenylate kinase 2, putative (AK2)
PCYB_091210	45728.3	-1.1899	0.655589	-1.81501	0.0695227	0.239673	histone 2B	histone 2B
PCYB_032300	83.3736	-3.064	1.69073	-1.81223	0.0699501	0.240841	hypothetical protein	conserved Plasmodium protein, unknown function
PCYB_135470	11.9344	-2.66436	1.47045	-1.81193	0.0699963	0.240841	VIR-like CYIR protein	VIR-like CYIR protein
PCYB_147580	166.916	1.29203	0.713151	1.81172	0.0700299	0.240841	hypothetical protein	hypothetical protein, conserved
PCYB_081210	174.523	-1.43011	0.789514	-1.81138	0.0700814	0.240845	hypothetical protein	hypothetical protein, conserved
PCYB_083880	469.097	-1.13899	0.628973	-1.81087	0.0701616	0.240948	sybindin domain containing protein	trafficking protein particle complex subunit 4, putative (TRAPPC4)
PCYB_041880	161.061	1.31438	0.726279	1.80975	0.0703351	0.241372	hypothetical protein	ubiquinol-cytochrome-c reductase complex assembly factor 1, putative
PCYB_011690	165.436	-1.36557	0.755235	-1.80814	0.0705844	0.242054	PST-A protein	lysophospholipase, putative
PCYB_103930	82.4287	1.45391	0.804633	1.80692	0.0707742	0.242359	merozoite surface protein 3	merozoite surface protein 3 (MSP3.2)
PCYB_147760	10.5906	-2.73229	1.51195	-1.80713	0.0707417	0.242359	hypothetical protein	Plasmodium exported protein, unknown function
PCYB_124360	148.835	-1.46343	0.810317	-1.806	0.070919	0.242681	diacylglycerol kinase	diacylglycerol kinase, putative
PCYB_141210	613.422	-1.20913	0.669981	-1.80473	0.0711174	0.243187	deoxyhypusine hydroxylase	hypothetical protein, conserved
PCYB_053420	853.352	1.17491	0.651784	1.80261	0.0714491	0.244147	phosphatidylinositol 3- and 4-kinase	phosphatidylinositol 4-kinase, putative
PCYB_101870	2128.14	-1.3585	0.753779	-1.80226	0.0715048	0.244164	multidrug resistance protein	multidrug resistance protein 1, putative (MDR1)
PCYB_143320	151.089	1.29555	0.719172	1.80145	0.0716318	0.244424	RAP protein	hypothetical protein, conserved
PCYB_011750	506.916	1.29688	0.720407	1.80021	0.0718275	0.244917	hypothetical protein	hypothetical protein, conserved
PCYB_083200	592.125	1.25495	0.697349	1.79959	0.0719246	0.245075	CPSF (cleavage and polyadenylation specific factor) subunit A	hypothetical protein, conserved
PCYB_031320	1044.1	1.13498	0.63095	1.79884	0.072044	0.245307	pre-mRNA splicing factor	pre-mRNA-processing-splicing factor 8, putative
PCYB_094390	140.27	-1.3753	0.765597	-1.79637	0.072435	0.246311	hypothetical protein	hypothetical protein, conserved
PCYB_126700	77.8122	1.58631	0.883209	1.79607	0.0724828	0.246311	hypothetical protein	hypothetical protein, conserved
PCYB_146050	401.302	1.34758	0.750315	1.79601	0.0724926	0.246311	splicing factor 3B subunit 3	splicing factor 3B subunit 3, putative
PCYB_144070	347.315	1.15669	0.644418	1.79493	0.0726647	0.246721	hypothetical protein	GPI ethanolamine phosphate transferase 3, putative (PIGO)
PCYB_121870	640.58	-1.33669	0.745916	-1.79202	0.0731305	0.248127	hypothetical protein	hypothetical protein, conserved
PCYB_143340	275.474	1.61248	0.900714	1.79023	0.0734172	0.248924	superoxide dismutase	superoxide dismutase [Fe], putative
PCYB_122030	409.501	-1.38985	0.776569	-1.78973	0.0734975	0.24902	DNA helicase	DNA repair protein RAD5, putative (RAD5)
PCYB_022180	486.888	1.20606	0.674047	1.78929	0.0735688	0.249086	hypothetical protein	mitochondrial import inner membrane translocase subunit TIM50, putative (TIM50)
PCYB_052710	719.415	-1.18654	0.663718	-1.78772	0.0738209	0.249763	chromosome associated protein	chromosome associated protein, putative
PCYB_062850	125.091	-1.36168	0.76202	-1.78693	0.0739492	0.250021	50S ribosomal protein L27	50S ribosomal protein L27, putative
PCYB_021770	437.965	1.48027	0.828686	1.78628	0.0740535	0.250198	calcium-transporting ATPase	calcium-transporting ATPase, putative
PCYB_133350	136.205	1.3493	0.755549	1.78585	0.0741238	0.250259	hypothetical protein	vacuolar protein sorting-associated protein 3, putative (VPS3)
PCYB_112200	667.218	-2.86289	1.60526	-1.78345	0.0745129	0.251396	hypothetical protein	hypothetical protein, conserved
PCYB_011610	431.285	1.20292	0.675159	1.78169	0.0748004	0.251482	chloroquine resistance transporter	chloroquine resistance transporter, putative (CRT)
PCYB_083730	23.259	-2.04511	1.14778	-1.78179	0.0747828	0.251482	hypothetical protein	hypothetical protein, conserved
PCYB_123380	198.98	-1.37968	0.774041	-1.78244	0.0746777	0.251482	hypothetical protein	hypothetical protein, conserved
PCYB_143390	62.8753	1.57626	0.884499	1.78209	0.0747342	0.251482	AAA family ATPase	AAA family ATPase, putative
PCYB_145600	1218.96	1.16985	0.65647	1.78202	0.0747454	0.251482	heat shock protein hslv	ATP-dependent protease subunit ClpQ, putative
PCYB_042000	2899.08	-1.14572	0.643948	-1.77922	0.0752039	0.252309	transport protein SEC61 gamma subunit	transport protein SEC61 gamma subunit, putative
PCYB_127750	309.179	1.16179	0.652804	1.77969	0.0751273	0.252309	hypothetical protein	hypothetical protein, conserved
PCYB_145940	938.049	1.19034	0.669016	1.77924	0.0752	0.252309	hypothetical protein	homocysteine S-methyltransferase, putative
PCYB_071410	141.406	1.31228	0.7378	1.77864	0.0752987	0.252451	hypothetical protein	hypothetical protein, conserved
PCYB_081280	198.152	-1.41235	0.794302	-1.7781	0.0753867	0.252569	hypothetical protein	hypothetical protein, conserved
PCYB_073710	1314.86	1.10911	0.624099	1.77714	0.075546	0.25275	hypothetical protein	hypothetical protein, conserved
PCYB_006130	101.632	1.41736	0.797452	1.77736	0.0755082	0.25275	hypothetical protein	hypothetical protein
PCYB_102510	583.167	1.55507	0.875473	1.77626	0.0756894	0.252883	ubiquitin carboxyl-terminal hydrolase 2	ubiquitin carboxyl-terminal hydrolase 2, putative
PCYB_134810	1380.28	1.14197	0.642907	1.77625	0.0756911	0.252883	hypothetical protein	hypothetical protein, conserved
PCYB_101480	257.017	1.3291	0.748402	1.77592	0.0757462	0.252891	hypothetical protein	hypothetical protein, conserved
PCYB_082130	305.241	-1.4934	0.841366	-1.77497	0.0759021	0.25306	hypothetical protein	hypothetical protein, conserved
PCYB_133030	84.8577	-1.47162	0.829055	-1.77505	0.075889	0.25306	hypothetical protein	hypothetical protein
PCYB_134770	163.732	1.25711	0.708861	1.77342	0.0761592	0.253741	oxidoreductase aldo/keto reductase domain containing protein	oxidoreductase, aldo/keto reductase domain containing protein
PCYB_127270	1127.76	1.13705	0.641482	1.77254	0.0763054	0.254051	hypothetical protein	hypothetical protein, conserved
PCYB_113240	48.326	1.74027	0.98218	1.77184	0.0764212	0.254261	poly(A) polymerase PAP	poly(A) polymerase PAP, putative
PCYB_062890	166.195	1.26634	0.715145	1.77074	0.0766039	0.254692	hypothetical protein	translation initiation factor IF-3, putative (IF3b)
PCYB_146890	783.122	-1.26023	0.711937	-1.77014	0.0767036	0.254847	hypothetical protein	hypothetical protein, conserved
PCYB_042630	468.052	1.22706	0.693964	1.7682	0.0770282	0.255748	5'-3' exonuclease N-terminal resolvase-like domain	5'-3' exonuclease, N-terminal resolvase-like domain, putative
PCYB_074250	489.347	1.12869	0.638632	1.76736	0.0771681	0.256036	hypothetical protein	phosphatidylinositol N-acetylglucosaminyltransferase subunit P, putative
PCYB_121560	518.524	-1.28681	0.728728	-1.76583	0.0774247	0.25671	GTPase	GTPase, putative
PCYB_144620	219.476	-1.23022	0.697449	-1.76389	0.0777507	0.257613	hypothetical protein	debranching enzyme-associated ribonuclease, putative
PCYB_021820	807.467	1.20211	0.682035	1.76254	0.0779783	0.257761	hypothetical protein	hypothetical protein, conserved
PCYB_061610	380.746	1.32806	0.753575	1.76235	0.0780102	0.257761	hypothetical protein	schizont egress antigen-1, putative (SEA1)
PCYB_071890	130.195	1.35879	0.770758	1.76293	0.0779126	0.257761	hypothetical protein	hypothetical protein, conserved
PCYB_147070	194.848	-1.32547	0.752008	-1.76257	0.0779727	0.257761	hypothetical protein	hypothetical protein
PCYB_041120	1106.69	-1.231	0.699284	-1.76037	0.0783458	0.258076	ribosome associated membrane protein RAMP4	ribosome associated membrane protein RAMP4, putative
PCYB_091840	604.113	1.19182	0.67707	1.76026	0.0783631	0.258076	hypothetical protein	hypothetical protein, conserved
PCYB_133200	172.765	-1.50303	0.853898	-1.7602	0.0783744	0.258076	ABC transporter	ABC transporter
PCYB_144090	519.337	1.15962	0.658631	1.76065	0.0782973	0.258076	geranylgeranyl transferase type2 beta subunit	geranylgeranyl transferase type2 beta subunit, putative
PCYB_147610	537.878	1.21609	0.690478	1.76123	0.0781998	0.258076	tryptophanyl-tRNA synthetase	tryptophan--tRNA ligase, putative
PCYB_142190	212.954	1.29222	0.735443	1.75707	0.0789059	0.259648	small GTP-binding protein	translation initiation factor IF-2, putative (IF2a)
PCYB_053620	491.446	1.37147	0.781555	1.75479	0.079295	0.26075	hypothetical protein	hypothetical protein, conserved
PCYB_011460	92.2937	1.45493	0.829869	1.7532	0.0795673	0.261466	reticulocyte-binding protein	hypothetical protein, conserved
PCYB_091030	3986.39	-1.09782	0.626522	-1.75224	0.0797321	0.261829	60S acidic ribosomal protein p1	60S acidic ribosomal protein P1, putative
PCYB_052780	176.969	1.37052	0.782528	1.7514	0.0798762	0.261991	GTP-binding protein	GTP-binding protein, putative
PCYB_145670	739.789	-1.16817	0.667021	-1.75132	0.0798906	0.261991	small GTPase Rab2	ras-related protein Rab-2, putative (RAB2)
PCYB_127080	1203.09	1.18684	0.677825	1.75096	0.0799532	0.262017	acyltransferase	1-acyl-sn-glycerol-3-phosphate acyltransferase, putative (LPAAT)
PCYB_121790	283.358	1.26798	0.724717	1.74962	0.0801834	0.262592	hypothetical protein	hypothetical protein, conserved
PCYB_115230	78.8235	1.55919	0.892276	1.74743	0.0805625	0.263654	transcription factor with AP2 domain(s)	transcription factor with AP2 domain(s), putative (ApiAP2)
PCYB_051930	2134.23	-1.23199	0.705731	-1.74569	0.0808644	0.264462	hypothetical protein	hypothetical protein, conserved
PCYB_081880	509.843	1.20245	0.689104	1.74495	0.0809942	0.264706	hypothetical protein	hypothetical protein, conserved
PCYB_031120	130.662	1.2975	0.743766	1.7445	0.0810726	0.26473	hypothetical protein	hypothetical protein
PCYB_125530	3332.93	-1.15954	0.664773	-1.74427	0.0811118	0.26473	Bax inhibitor-1	bax inhibitor 1, putative
PCYB_133540	728.958	1.27006	0.728416	1.7436	0.0812293	0.264933	ctr copper transporter domain containing protein	copper transporter, putative
PCYB_095140	484.076	1.09511	0.628983	1.74107	0.0816705	0.266192	hypothetical protein	hypothetical protein, conserved
PCYB_011060	236.992	1.21082	0.696738	1.73784	0.0822391	0.267472	hypothetical protein	hypothetical protein, conserved
PCYB_012430	390.484	-1.29055	0.742579	-1.73793	0.0822236	0.267472	hypothetical protein	conserved Plasmodium protein, unknown function
PCYB_103040	134.562	1.37683	0.792389	1.73757	0.0822864	0.267472	hypothetical protein	hypothetical protein, conserved
PCYB_144900	398.503	1.12748	0.648572	1.7384	0.0821401	0.267472	DNA GyrAse a-subunit	DNA gyrase subunit A, putative (GyrA)
PCYB_134010	46.005	-1.70994	0.984414	-1.73701	0.082385	0.267612	hypothetical protein	hypothetical protein, conserved
PCYB_062310	41.9458	1.66258	0.957899	1.73565	0.0826262	0.268214	hypothetical protein	inner membrane complex protein 1m, putative (IMC1m)
PCYB_011850	59.4749	-1.54153	0.888923	-1.73415	0.0828915	0.268467	hypothetical protein	hypothetical protein, conserved
PCYB_061750	1173.18	1.13165	0.652642	1.73395	0.0829268	0.268467	orotidine 5' monophosphate decarboxylase	orotidine 5'-phosphate decarboxylase, putative (OMPDC)
PCYB_091220	967.104	1.25372	0.723065	1.7339	0.0829365	0.268467	hypothetical protein	hypothetical protein, conserved
PCYB_125880	417.254	1.11081	0.640741	1.73363	0.0829836	0.268467	hypothetical protein	hypothetical protein, conserved
PCYB_135310	528.345	-1.35462	0.781336	-1.73372	0.0829678	0.268467	hypothetical protein	hypothetical protein, conserved
PCYB_103290	181.104	1.23976	0.715701	1.73223	0.0832323	0.26909	ATP-dependent RNA helicase	ATP-dependent RNA helicase, putative
PCYB_061380	221.567	1.2752	0.736792	1.73075	0.0834972	0.269662	hypothetical protein	hypothetical protein, conserved
PCYB_093760	182.171	-1.24272	0.718084	-1.73061	0.0835218	0.269662	hypothetical protein	hypothetical protein, conserved
PCYB_113620	182.799	1.21346	0.701762	1.72916	0.0837805	0.270316	hypothetical protein	ribonuclease P/MRP protein subunit RPP1, putative (RPP1)
PCYB_073060	1139.5	1.19522	0.692743	1.72535	0.0844642	0.272339	DNA-directed RNA polymerase II	DNA-directed RNA polymerase II subunit RPB3, putative (RPB3)
PCYB_061970	171.692	1.26422	0.733488	1.72357	0.0847851	0.27319	hypothetical protein	hypothetical protein, conserved
PCYB_131860	503.631	1.19904	0.696309	1.72199	0.0850719	0.27393	50S ribosomal protein L1	50S ribosomal protein L1, apicoplast, putative (RPL1)
PCYB_082220	2784.24	-1.04743	0.608546	-1.72121	0.0852133	0.273974	hypoxanthine phosphoribosyltransferase	hypoxanthine-guanine phosphoribosyltransferase, putative
PCYB_121740	813.456	-1.18513	0.68864	-1.72097	0.0852566	0.273974	ALBA homolog	DNA/RNA-binding protein Alba 2, putative (ALBA2)
PCYB_132860	223.54	1.28578	0.746895	1.7215	0.0851596	0.273974	protein phosphatase 2A regulatory subunit B'	serine/threonine protein phosphatase 2A activator, putative (PTPA)
PCYB_093350	140.169	1.35864	0.789635	1.72059	0.0853254	0.274011	hypothetical protein	hypothetical protein, conserved
PCYB_082650	305.5	1.15182	0.670162	1.71872	0.0856661	0.274922	hypothetical protein	conserved protein, unknown function
PCYB_095280	267.226	1.21221	0.706188	1.71656	0.08606	0.276001	hypothetical protein	hypothetical protein, conserved
PCYB_094580	440.48	-1.24765	0.728638	-1.71231	0.0868398	0.278316	hypothetical protein	hypothetical protein, conserved
PCYB_114320	43.8973	1.82445	1.06627	1.71106	0.0870695	0.278866	myosin-like protein	myosin-like protein, putative
PCYB_092080	95.6665	-2.88611	1.68715	-1.71065	0.087146	0.278925	hypothetical protein	hypothetical protein, conserved
PCYB_041610	389.939	1.23075	0.719855	1.70972	0.0873179	0.279103	hypothetical protein	protein transport protein SEC31, putative (SEC31)
PCYB_133970	28.6186	-1.84947	1.08171	-1.70977	0.0873092	0.279103	hypothetical protein	inner membrane complex protein 1l, putative (IMC1l)
PCYB_133790	830.103	-1.10781	0.648183	-1.70909	0.0874336	0.279287	glutathione s-transferase	glutathione S-transferase, putative
PCYB_093280	849.174	1.11155	0.65111	1.70716	0.0877924	0.280247	hypothetical protein	autophagy-related protein 23, putative (ATG23)
PCYB_146250	574.792	1.21398	0.711304	1.70669	0.0878789	0.280337	isoprenylcysteine carboxyl methyltransferase	protein-S-isoprenylcysteine O-methyltransferase, putative
PCYB_031460	46.6566	-1.61407	0.946616	-1.70509	0.0881772	0.280834	hypothetical protein	hypothetical protein, conserved
PCYB_041920	123.919	1.40314	0.822713	1.70551	0.0880997	0.280834	hypothetical protein	hypothetical protein, conserved
PCYB_141290	971.773	-1.08002	0.633472	-1.70492	0.0882102	0.280834	hypothetical protein	hypothetical protein, conserved
PCYB_123160	16.5376	-2.35972	1.38553	-1.70312	0.0885462	0.281716	protein kinase	hypothetical protein, conserved
PCYB_053180	1720.17	1.20677	0.709327	1.70129	0.0888894	0.282434	hypothetical protein	hypothetical protein, conserved
PCYB_115210	1581.79	1.08218	0.63605	1.70141	0.0888653	0.282434	hypothetical protein	hypothetical protein, conserved
PCYB_095320	357.331	1.10054	0.647031	1.7009	0.0889613	0.282476	protein kinase	serine/threonine protein kinase, putative
PCYB_083290	3068.91	-1.05845	0.622447	-1.70046	0.0890448	0.282517	40S ribosomal protein S15Aa	40S ribosomal protein S15Aa, putative
PCYB_114610	5399.94	1.0141	0.596459	1.70021	0.0890921	0.282517	transketolase	transketolase, putative (TK)
PCYB_094440	1349.1	1.05444	0.62039	1.69964	0.089199	0.28267	protein phosphatase 2C	protein phosphatase PPM2, putative (PPM2)
PCYB_041620	2051.92	1.03927	0.612743	1.6961	0.0898672	0.283912	T-complex protein 1 theta subunit	T-complex protein 1 subunit theta, putative (CCT8)
PCYB_071390	227.261	1.24306	0.732655	1.69665	0.089762	0.283912	hypothetical protein	exoribonuclease II, putative (RNaseII)
PCYB_081150	382.022	-3.01173	1.77579	-1.696	0.0898867	0.283912	Pvstp1	Pvstp1, putative
PCYB_111760	56.8785	1.50305	0.885975	1.69649	0.0897936	0.283912	hypothetical protein	hypothetical protein, conserved
PCYB_007700	117.54	1.3667	0.80554	1.69663	0.0897666	0.283912	rRNA methylase	rRNA methylase
PCYB_102620	164.99	-1.3217	0.779736	-1.69506	0.0900634	0.284243	hypothetical protein	hypothetical protein, conserved
PCYB_115250	243.835	-1.24657	0.73552	-1.69482	0.0901099	0.284243	hypothetical protein	hypothetical protein, conserved
PCYB_081170	153.744	-1.35175	0.798	-1.69392	0.0902802	0.284593	hypothetical protein	hypothetical protein, conserved
PCYB_041270	552.918	1.05272	0.622577	1.69091	0.0908548	0.285841	hypothetical protein	hypothetical protein, conserved
PCYB_103540	487.872	1.18237	0.699232	1.69096	0.0908448	0.285841	transcription initiation factor TFiid TATA-binding protein	TATA-box binding protein, putative (TBP)
PCYB_133120	310.418	-1.12158	0.663151	-1.69129	0.0907819	0.285841	hypothetical protein	hypothetical protein, conserved
PCYB_042290	169.958	-2.96817	1.7575	-1.68886	0.091247	0.286868	serine-repeat antigen	serine-repeat antigen (SERA)
PCYB_062500	434.117	-1.08853	0.644643	-1.68858	0.0913006	0.286868	calmodulin	calmodulin, putative
PCYB_072800	861.505	-1.17784	0.697662	-1.68826	0.091361	0.28687	ADP-ribosylation factor-like protein	ADP-ribosylation factor-like protein, putative
PCYB_051200	416.69	1.22864	0.729297	1.68469	0.0920484	0.28884	U6 snRNA-associated Sm-like protein LSm8	U6 snRNA-associated Sm-like protein LSm8, putative
PCYB_114090	434.072	-1.13209	0.673105	-1.68189	0.0925894	0.290347	hypothetical protein	kinetochore protein NDC80, putative (NDC80)
PCYB_012370	263.591	1.26378	0.751727	1.68117	0.0927296	0.290597	mitogen-activated protein kinase organizer 1	mitogen-activated protein kinase organizer 1, putative
PCYB_131530	648.426	1.03778	0.617499	1.68062	0.092837	0.290744	eukaryotic translation initiation factor 5	eukaryotic translation initiation factor 5, putative
PCYB_122070	1145.04	1.098	0.653694	1.67969	0.0930181	0.291121	phosphoethanolamine N-methyltransferase	phosphoethanolamine N-methyltransferase (PMT)
PCYB_051720	10.8633	-2.51201	1.49822	-1.67666	0.093609	0.292427	hypothetical protein	hypothetical protein, conserved
PCYB_083600	171.447	1.378	0.821896	1.67661	0.0936181	0.292427	hypothetical protein	hypothetical protein, conserved
PCYB_083610	476.726	1.1749	0.700557	1.6771	0.093523	0.292427	fusion protein	fusion protein, putative
PCYB_101380	676.685	-1.10581	0.660039	-1.67538	0.0938607	0.292804	RNA helicase-1	RNA helicase-1, putative
PCYB_103820	670.028	-1.03475	0.617601	-1.67543	0.0938505	0.292804	Ser/Arg-rich splicing factor	serine/arginine-rich splicing factor 12, putative (SRSF12)
PCYB_052700	452.514	1.07141	0.639928	1.67426	0.0940796	0.293106	ubiquitin carboxyl-terminal hydrolase a	ubiquitin carboxyl-terminal hydrolase 13, putative (USP13)
PCYB_131610	312.566	1.19726	0.715058	1.67435	0.0940615	0.293106	RNA binding protein	RNA-binding protein, putative
PCYB_121210	51.7791	-1.9855	1.18638	-1.67358	0.0942138	0.293314	hypothetical protein	inner membrane complex protein 1f, putative (IMC1f)
PCYB_124150	666.43	1.03312	0.617529	1.67299	0.0943296	0.293314	hypothetical protein	hypothetical protein, conserved
PCYB_133960	749.404	-1.2398	0.741052	-1.67303	0.0943206	0.293314	hypothetical protein	hypothetical protein, conserved
PCYB_103640	264.382	-1.23232	0.737062	-1.67194	0.0945359	0.293765	actin-related protein	actin-related protein, putative
PCYB_122430	326.074	1.13774	0.680709	1.6714	0.0946431	0.293908	hypothetical protein	hypothetical protein, conserved
PCYB_012110	184.295	-1.18127	0.707188	-1.67038	0.0948451	0.294114	hypothetical protein	hypothetical protein, conserved
PCYB_032690	193.356	-2.92212	1.75028	-1.66951	0.0950158	0.294114	hypothetical protein	hypothetical protein, conserved
PCYB_062590	34.8463	1.74765	1.04669	1.6697	0.0949796	0.294114	hypothetical protein	hypothetical protein, conserved
PCYB_095270	299.978	1.09469	0.655234	1.67069	0.0947825	0.294114	farnesyltransferase beta subunit	conserved Plasmodium protein, unknown function
PCYB_102380	261.425	1.16265	0.696324	1.66969	0.0949802	0.294114	zinc finger protein	zinc finger protein, putative
PCYB_083090	139.193	-1.20031	0.719096	-1.66919	0.0950806	0.294125	hypothetical protein	hypothetical protein, conserved
PCYB_051570	400.465	1.17515	0.704219	1.66872	0.0951721	0.294219	hypothetical protein	protein KRI1, putative (KRI1)
PCYB_072600	142.998	-1.28146	0.768771	-1.6669	0.0955345	0.294959	hypothetical protein	hypothetical protein, conserved
PCYB_145230	1174.32	-1.05886	0.635192	-1.667	0.0955154	0.294959	proliferating cell nuclear antigen	proliferating cell nuclear antigen, putative
PCYB_041780	571.458	-1.11094	0.668859	-1.66094	0.0967251	0.298443	eukaryotic peptide chain release factor subunit 1	eukaryotic peptide chain release factor subunit 1, putative
PCYB_131060	306.195	1.15701	0.696857	1.66033	0.0968478	0.29863	hypothetical protein	cytochrome c oxidase assembly protein COX19, putative (COX19)
PCYB_111490	629.958	-1.04818	0.631819	-1.65899	0.0971184	0.298696	hypothetical protein	SNARE associated Golgi protein, putative
PCYB_112080	132.133	-1.40753	0.848096	-1.65963	0.0969886	0.298696	ADP-ribosylation factor-like protein	ADP-ribosylation factor-like protein, putative
PCYB_144880	773.832	-1.19368	0.719382	-1.65932	0.0970514	0.298696	cAMP-dependent protein kinase regulatory subunit	CAMP-dependent protein kinase regulatory subunit, putative
PCYB_145080	419.804	1.1461	0.69074	1.65924	0.0970683	0.298696	isoleucyl-tRNA synthetase	isoleucine--tRNA ligase, putative
PCYB_123280	33.5644	1.77628	1.07099	1.65853	0.0972099	0.298787	hypothetical protein	apicoplast calcium binding protein 1, putative (ACBP1)
PCYB_131180	518.695	-1.09032	0.657794	-1.65754	0.097411	0.299213	origin recognition complex 1 protein	origin recognition complex subunit 1, putative (ORC1)
PCYB_074050	95.5432	1.58491	0.956439	1.6571	0.0974997	0.299294	mRNA processing protein	mRNA processing protein, putative
PCYB_142930	116.708	-1.43795	0.867923	-1.65678	0.0975647	0.299302	hypothetical protein	TBC domain protein, putative
PCYB_053160	104.757	1.31864	0.79627	1.65603	0.0977166	0.299577	mitochondrial membrane protein	hypothetical protein, conserved
PCYB_012180	450.809	-1.19486	0.722176	-1.65453	0.0980202	0.29999	hypothetical protein	hypothetical protein, conserved
PCYB_071290	183.625	1.35087	0.816659	1.65414	0.0980993	0.29999	hypothetical protein	nucleoporin NUP100/NSP100, putative (NUP100)
PCYB_113850	418.965	1.13437	0.685781	1.65413	0.0981012	0.29999	hypothetical protein	hypothetical protein, conserved
PCYB_147370	143.974	1.26086	0.761941	1.6548	0.0979652	0.29999	protein phosphatase 2C domain containing protein	protein phosphatase PPM4, putative (PPM4)
PCYB_093320	1821.79	1.12679	0.682643	1.65062	0.0988153	0.301981	deoxyuridine 5'-triphosphate nucleotidohydrolase	deoxyuridine 5'-triphosphate nucleotidohydrolase, putative
PCYB_092060	563.731	1.05282	0.638118	1.64988	0.0989666	0.302059	hypothetical protein	hypothetical protein, conserved
PCYB_127400	1008.56	-1.08078	0.654959	-1.65015	0.0989125	0.302059	KS1 protein precursor	KS1 protein precursor, putative
PCYB_041940	43.9816	-1.52446	0.924766	-1.64849	0.099253	0.302356	hypothetical protein	hypothetical protein, conserved
PCYB_062920	840.23	1.04873	0.636128	1.64861	0.0992278	0.302356	methionine- tRNA ligase	methionine--tRNA ligase, putative
PCYB_142670	771.456	1.14003	0.691538	1.64854	0.0992411	0.302356	hypothetical protein	hypothetical protein, conserved
PCYB_051220	443.774	1.11377	0.676041	1.64749	0.0994566	0.302687	hypothetical protein	hypothetical protein, conserved
PCYB_082570	8288.94	1.07056	0.649869	1.64734	0.0994875	0.302687	enolase	enolase, putative
PCYB_143760	402.907	1.18093	0.717882	1.64502	0.0999666	0.303952	DEAD/DEAH box helicase	DEAD/DEAH box helicase, putative
PCYB_042350	86.2961	-1.6838	1.02389	-1.64451	0.10007	0.304063	merozoite surface protein 5	merozoite surface protein 5
PCYB_127300	1862.51	-1.11313	0.677057	-1.64407	0.100161	0.304063	hypothetical protein	replication factor A protein 3, putative (RPA3)
PCYB_146190	155.301	1.29288	0.786463	1.64392	0.100193	0.304063	hypothetical protein	hypothetical protein, conserved
PCYB_063193	31.3062	-1.95474	1.19095	-1.64132	0.10073	0.305212	SSU ribosomal RNA	SSU ribosomal RNA
PCYB_131500	210.149	1.26863	0.773005	1.64117	0.100762	0.305212	Tat binding protein 1(TBP-1)-interacting protein	rhodanese like protein, putative
PCYB_003080	92.1348	1.38919	0.846255	1.64158	0.100677	0.305212	hypothetical protein	hypothetical protein
PCYB_041420	361.551	1.07923	0.658655	1.63854	0.101309	0.30638	hypothetical protein	hypothetical protein
PCYB_062440	104.1	-1.38457	0.844988	-1.63857	0.101302	0.30638	hypothetical protein	hypothetical protein, conserved
PCYB_081163	89162.5	1.16366	0.710243	1.63839	0.10134	0.30638	28S ribosomal RNA	28S ribosomal RNA
PCYB_051620	409.786	1.1245	0.686737	1.63746	0.101535	0.306652	hypothetical protein	hypothetical protein, conserved
PCYB_142900	79.8871	-1.38285	0.844568	-1.63735	0.101557	0.306652	hypothetical protein	hypothetical protein, conserved
PCYB_042050	1042.18	1.21711	0.744604	1.63457	0.10214	0.308216	hypothetical protein	hypothetical protein, conserved
PCYB_041280	292.971	-1.21386	0.742908	-1.63393	0.102274	0.308429	calcium-dependent protein kinase 1	calcium-dependent protein kinase 1, putative (CDPK1)
PCYB_071420	464.71	-1.07972	0.661065	-1.63331	0.102404	0.308626	hypothetical protein	Maf-like protein, putative
PCYB_083690	4067.97	-1.14252	0.699763	-1.63273	0.102526	0.308801	60S ribosomal protein L26	60S ribosomal protein L26, putative
PCYB_132510	177.427	1.25245	0.767239	1.63241	0.102594	0.308811	hypothetical protein	hypothetical protein, conserved
PCYB_112730	250.252	1.09211	0.669514	1.6312	0.102848	0.309381	hypothetical protein	bifunctional methylenetetrahydrofolate dehydrogenase/cyclohydrolase, putative
PCYB_141770	1332.14	1.00188	0.614544	1.63028	0.103043	0.309774	carbamoyl phosphate synthetase II	carbamoyl phosphate synthetase, putative
PCYB_122670	301.219	-1.16242	0.713213	-1.62983	0.103137	0.309863	hypothetical protein	hypothetical protein, conserved
PCYB_022290	1887.59	1.04946	0.644142	1.62923	0.103263	0.30991	eukaryotic translation initiation factor 2 alpha subunit	eukaryotic translation initiation factor 2 alpha subunit, putative
PCYB_005130	60.4211	-1.38907	0.852633	-1.62915	0.103282	0.30991	CYIR protein	CYIR protein
PCYB_011980	232.886	1.12236	0.689113	1.62871	0.103375	0.309996	hypothetical protein	hypothetical protein, conserved
PCYB_062070	63.5528	-1.46659	0.901225	-1.62733	0.103666	0.310288	cell division cycle protein 20 homolog putative	cell division cycle protein 20 homolog, putative
PCYB_135220	69.948	-1.3968	0.858079	-1.62783	0.103562	0.310288	SOAP precursor	secreted ookinete adhesive protein, putative (SOAP)
PCYB_143710	143.627	-1.30289	0.80062	-1.62735	0.103662	0.310288	mitochondrial carrier protein	mitochondrial carrier protein, putative
PCYB_031620	717.918	-1.09538	0.673807	-1.62566	0.104023	0.311046	flap exonuclease	flap endonuclease 1, putative (FEN1)
PCYB_103790	84.7765	1.35499	0.833564	1.62553	0.104049	0.311046	myosin C	myosin B, putative (MyoB)
PCYB_093850	46.5755	1.58496	0.976421	1.62323	0.10454	0.312318	hypothetical protein	hypothetical protein, conserved
PCYB_092540	303.523	-1.07919	0.665035	-1.62275	0.104642	0.31243	U2 snRNP auxiliary factor small subunit	splicing factor U2AF small subunit, putative (U2AF1)
PCYB_051300	296.548	1.11738	0.689746	1.61999	0.105234	0.313698	hypothetical protein	hypothetical protein, conserved
PCYB_071430	132.72	-2.80819	1.73301	-1.62042	0.105143	0.313698	hypothetical protein	dynein light intermediate chain 2, putative
PCYB_073870	1719.6	1.0709	0.66111	1.61986	0.105263	0.313698	hypothetical protein	selenoprotein, putative (Sel2)
PCYB_132840	580.669	1.02261	0.631809	1.61854	0.105546	0.314345	acid phosphatase	hypothetical protein, conserved
PCYB_012140	410.688	-1.0545	0.651899	-1.61757	0.105754	0.314771	hypothetical protein	hypothetical protein, conserved
PCYB_012310	4657.18	1.12799	0.699366	1.61288	0.106772	0.317602	proteasome beta-subunit type 4	proteasome subunit beta type-4, putative
PCYB_031470	219.583	1.13602	0.70478	1.61188	0.106987	0.317637	hypothetical protein	hypothetical protein, conserved
PCYB_095110	271.951	1.08782	0.674954	1.61169	0.107029	0.317637	ABC transporter	ABC transporter B family member 3, putative (ABCB3)
PCYB_113380	661.29	1.17924	0.731717	1.61161	0.107048	0.317637	hexokinase	hexokinase, putative
PCYB_114510	128.456	1.37473	0.852934	1.61177	0.107012	0.317637	hypothetical protein	hypothetical protein
PCYB_084540	108.099	1.44661	0.898018	1.61089	0.107203	0.317704	IBR domain protein	hypothetical protein, conserved
PCYB_113390	468.604	-1.15059	0.714139	-1.61116	0.107146	0.317704	ribonuclease H1 large subunit	ribonuclease H2 subunit A, putative
PCYB_031580	418.593	1.12037	0.69593	1.60989	0.107423	0.31816	hypothetical protein	hypothetical protein, conserved
PCYB_041460	1161.63	1.38943	0.863606	1.60887	0.107645	0.318622	DNA-directed RNA polymerase II 135 kDa polypeptide	DNA-directed RNA polymerase II subunit RPB2, putative (RPB2)
PCYB_113980	335.082	-1.21953	0.758541	-1.60774	0.107893	0.319159	hypothetical protein	hypothetical protein, conserved
PCYB_134790	199.932	1.13464	0.705875	1.60742	0.107962	0.319167	tRNA-dihydrouridine synthase	tRNA-dihydrouridine synthase, putative
PCYB_012560	61.2582	-1.46143	0.910058	-1.60587	0.108303	0.319978	protein kinase	protein kinase, putative
PCYB_082970	1238.99	1.05131	0.654863	1.60538	0.108409	0.320094	vesicle transport protein Sec22	vesicle transport protein Sec22, putative
PCYB_081850	1735.55	-1.10735	0.690094	-1.60463	0.108574	0.320385	adenylate kinase 2	adenylate kinase 2, putative
PCYB_126190	229.235	1.19405	0.744488	1.60385	0.108747	0.3205	hypothetical protein	hypothetical protein, conserved
PCYB_143110	940.71	-1.03039	0.64233	-1.60415	0.108681	0.3205	hypothetical protein	hypothetical protein, conserved
PCYB_125090	126.013	-1.18832	0.741368	-1.60287	0.108963	0.32094	hypothetical protein	hypothetical protein, conserved
PCYB_063110	398.065	1.05362	0.657673	1.60203	0.109148	0.321246	hypothetical protein	hypothetical protein, conserved
PCYB_093100	1563.46	-1.02461	0.639662	-1.6018	0.109201	0.321246	60S ribosomal protein L35	60S ribosomal protein L35, putative
PCYB_102900	189.614	1.28047	0.79996	1.60067	0.109449	0.321701	small GTPase Rab1A	ras-related protein Rab-1B, putative (RAB1b)
PCYB_135130	104.223	1.26714	0.791721	1.60049	0.10949	0.321701	sybindin domain containing protein	trafficking protein particle complex subunit 1, putative (BET5)
PCYB_072980	1973.13	0.997856	0.623775	1.5997	0.109664	0.32182	S-adenosylmethionine synthetase	S-adenosylmethionine synthetase, putative
PCYB_145800	365.791	1.03291	0.645575	1.59998	0.109603	0.32182	hypothetical protein	hypothetical protein, conserved
PCYB_134050	574.01	1.07619	0.673154	1.59873	0.10988	0.322255	peptidase	hypothetical protein, conserved
PCYB_143140	2288	-0.975902	0.610553	-1.59839	0.109956	0.322282	histone H2B	histone H2B variant, putative (H2B.Z)
PCYB_032610	232.155	1.24819	0.78126	1.59767	0.110117	0.322559	ubiquitin C-terminal hydrolase	hypothetical protein, conserved
PCYB_083630	367.496	1.1315	0.70868	1.59663	0.110347	0.322929	hypothetical protein	hypothetical protein, conserved
PCYB_091870	914.576	1.06943	0.66999	1.59619	0.110446	0.322929	hypothetical protein	hypothetical protein, conserved
PCYB_142170	356.793	1.143	0.71595	1.59648	0.110382	0.322929	hypothetical protein	hypothetical protein, conserved
PCYB_146470	148.005	1.29737	0.814078	1.59367	0.111009	0.32438	HD domain containing protein	HD domain containing protein
PCYB_021990	28.0869	1.95976	1.23083	1.59223	0.111334	0.324932	hypothetical protein	hypothetical protein, conserved
PCYB_127500	646.853	1.13694	0.713978	1.5924	0.111294	0.324932	hypothetical protein	hypothetical protein, conserved
PCYB_144520	61.9017	-1.39387	0.875676	-1.59177	0.111437	0.325035	hypothetical protein	hypothetical protein, conserved
PCYB_091270	1143.78	1.04504	0.657281	1.58994	0.111848	0.325474	hypothetical protein	tRNA-splicing ligase RtcB, putative (RTCB)
PCYB_113120	2704.4	-1.03359	0.650169	-1.58972	0.111897	0.325474	pyruvate kinase	pyruvate kinase, putative
PCYB_114730	1460.75	1.00183	0.63024	1.5896	0.111926	0.325474	citrate synthase-like	citrate synthase-like protein, putative
PCYB_127290	464.421	1.07431	0.675524	1.59034	0.111759	0.325474	probable GTP-binding protein	GTP-binding protein, putative
PCYB_146290	514.963	-1.12617	0.708283	-1.59	0.111836	0.325474	hypothetical protein	hypothetical protein, conserved
PCYB_126200	541.647	1.07862	0.678961	1.58863	0.112143	0.325908	hypothetical protein	hypothetical protein, conserved
PCYB_141930	291.153	-1.08556	0.683881	-1.58736	0.112432	0.326549	hypothetical protein	hypothetical protein, conserved
PCYB_143950	2987.2	0.96502	0.608669	1.58546	0.112862	0.3276	eukaryotic translation initiation factor 3 subunit 10	eukaryotic translation initiation factor 3 subunit 10, putative
PCYB_121900	110.251	1.2049	0.760143	1.5851	0.112943	0.327638	hypothetical protein	hypothetical protein, conserved
PCYB_142070	172.142	-1.10136	0.695133	-1.58438	0.113107	0.327913	WD domain G-beta repeat domain containing protein	alternative splicing regulator, putative
PCYB_041900	71.2991	-1.30251	0.823481	-1.58172	0.113715	0.329477	hypothetical protein	hypothetical protein, conserved
PCYB_133050	118.572	1.28175	0.810856	1.58073	0.113939	0.329929	transporter	transporter, putative
PCYB_081550	1681.86	-1.02461	0.648355	-1.58032	0.114033	0.330002	DNA/RNA-binding protein	DNA/RNA-binding protein Alba 3, putative (ALBA3)
PCYB_031790	478.229	1.0586	0.670517	1.57879	0.114385	0.330355	exosome complex exonuclease rrp4	exosome complex component RRP4, putative (RRP4)
PCYB_114150	343.133	1.38692	0.878584	1.57859	0.11443	0.330355	hypothetical protein	hypothetical protein, conserved
PCYB_125070	149.154	-1.26007	0.798195	-1.57865	0.114417	0.330355	hypothetical protein	hypothetical protein, conserved
PCYB_147500	199.51	1.14154	0.722948	1.57901	0.114333	0.330355	eukaryotic translation initiation factor 2b subunit 2	eukaryotic translation initiation factor 2b, subunit 2, putative
PCYB_093270	161.368	-1.22412	0.775732	-1.57802	0.11456	0.330531	hypothetical protein	hypothetical protein, conserved
PCYB_091320	1020.79	0.997618	0.632569	1.57709	0.114775	0.330951	hypothetical protein	hypothetical protein, conserved
PCYB_051280	373.811	1.05465	0.669172	1.57605	0.115014	0.331401	translation initiation factor eIF-2B alpha subunit	translation initiation factor EIF-2b alpha subunit, putative
PCYB_121170	268.082	1.09184	0.692875	1.57581	0.115069	0.331401	ABC transporter	ABC transporter B family member 6, putative (ABCB6)
PCYB_101160	122.002	1.17942	0.748773	1.57514	0.115225	0.331647	hypothetical protein	hypothetical protein, conserved
PCYB_132390	682.45	1.01908	0.6471	1.57484	0.115292	0.331647	cytochrome c oxidase assembly protein	cytochrome c oxidase assembly protein, putative
PCYB_084090	1128.14	1.09727	0.697067	1.57412	0.11546	0.331931	activator of Hsp90 ATPase homolog 1-like protein	activator of Hsp90 ATPase, putative
PCYB_062150	817.527	0.961069	0.610906	1.57319	0.115675	0.33235	DNA-directed RNA polymerase II	DNA-directed RNA polymerase II, putative
PCYB_143410	606.07	0.979518	0.622831	1.57269	0.115791	0.332484	hypothetical protein	hypothetical protein, conserved
PCYB_061850	35.724	1.89672	1.20685	1.57162	0.116038	0.332616	RNA binding protein	RNA-binding protein, putative
PCYB_091200	56410.9	-1.00557	0.639896	-1.57146	0.116076	0.332616	histone H4	histone H4, putative
PCYB_124520	626.709	-1.12919	0.718638	-1.57129	0.116114	0.332616	hypothetical protein	hypothetical protein, conserved
PCYB_133980	177.171	1.35855	0.864567	1.57137	0.116098	0.332616	prefoldin subunit 2	prefoldin subunit 2, putative
PCYB_131260	197.055	-1.19148	0.758993	-1.56982	0.116458	0.333401	ubiquitin-conjugating enzyme E2 4	ubiquitin-conjugating enzyme E2 4, putative
PCYB_021310	119.748	1.16664	0.743905	1.56826	0.11682	0.3341	hypothetical protein	hypothetical protein, conserved
PCYB_095130	147.813	-1.2596	0.80323	-1.56817	0.116841	0.3341	hypothetical protein	bicoid-interacting protein BIN3, putative
PCYB_102650	269.31	1.06174	0.677186	1.56787	0.116912	0.334105	hypothetical protein	hypothetical protein, conserved
PCYB_084370	514.523	1.10086	0.702859	1.56626	0.117288	0.334978	hypothetical protein	hypothetical protein, conserved
PCYB_122880	144.543	-1.25714	0.803875	-1.56385	0.117852	0.336274	hypothetical protein	hypothetical protein, conserved
PCYB_125190	672.53	-1.19318	0.763035	-1.56373	0.117881	0.336274	hypothetical protein	hypothetical protein
PCYB_102600	476.017	-2.77814	1.77767	-1.56279	0.118101	0.3367	hypothetical protein	glideosome-associated protein 40, putative (GAP40)
PCYB_133480	570.135	-1.17408	0.751443	-1.56243	0.118187	0.336744	hypothetical protein	ERAD-associated E3 ubiquitin-protein ligase HRD1, putative (HRD1)
PCYB_134640	426.811	0.989666	0.633869	1.56131	0.118451	0.337296	hypothetical protein	hypothetical protein, conserved
PCYB_132190	291.283	1.2345	0.790914	1.56085	0.118559	0.337403	hypothetical protein	conserved Plasmodium protein, unknown function
PCYB_084390	373.213	1.14582	0.735607	1.55765	0.119316	0.339357	hypothetical protein	hypothetical protein, conserved
PCYB_112670	1300.91	1.01389	0.651115	1.55717	0.119431	0.339484	hypothetical protein	RNA polymerase II transcription factor B subunit 4, putative (TFB4)
PCYB_091850	395.336	1.03191	0.662836	1.55682	0.119514	0.339519	hypothetical protein	ubiquinone biosynthesis protein COQ4, putative (COQ4)
PCYB_111350	1923.47	1.00466	0.645571	1.55624	0.119651	0.339707	S-phase kinase-associated protein 1A	suppressor of kinetochore protein 1, putative (SKP1)
PCYB_072680	10.103	-2.25784	1.45116	-1.55589	0.119735	0.339745	PDI-like protein	thioredoxin-like protein 1, putative (TrxL1)
PCYB_113550	149.062	1.16895	0.751477	1.55553	0.11982	0.339784	hypothetical protein	vacuolar transporter chaperone, putative
PCYB_032580	263.519	-1.05296	0.677172	-1.55493	0.119962	0.339986	hypothetical protein	conserved Plasmodium protein, unknown function
PCYB_127410	114.805	1.18975	0.765306	1.55461	0.12004	0.340007	hypothetical protein	hypothetical protein, conserved
PCYB_094630	310.13	1.17809	0.758533	1.55311	0.120396	0.340814	hypothetical protein	hypothetical protein, conserved
PCYB_062660	403.355	1.01794	0.65643	1.55072	0.120969	0.342161	hypothetical protein	hypothetical protein, conserved
PCYB_121420	334.862	1.07097	0.690713	1.55053	0.121014	0.342161	hypothetical protein	hypothetical protein, conserved
PCYB_111950	313.466	1.2228	0.789296	1.54923	0.121327	0.342843	transport protein Sec24	protein transport protein Sec24A, putative (SEC24A)
PCYB_032770	75.7262	1.43825	0.928926	1.5483	0.121551	0.343073	RNA-binding protein	hypothetical protein, conserved
PCYB_134680	576.605	0.973372	0.628656	1.54834	0.121541	0.343073	cytidine diphosphate-diacylglycerol synthase	cytidine diphosphate-diacylglycerol synthase, putative
PCYB_121110	73.0541	-1.3896	0.897806	-1.54778	0.121676	0.343223	calcium-dependent protein kinase	protein kinase, putative
PCYB_111260	105.099	1.3744	0.888813	1.54633	0.122024	0.344003	hypothetical protein	hypothetical protein, conserved
PCYB_114450	105.125	-1.23441	0.799468	-1.54404	0.122578	0.345113	hypothetical protein	hypothetical protein, conserved
PCYB_141240	284.174	1.17189	0.759232	1.54352	0.122705	0.345113	hypothetical protein	hypothetical protein, conserved
PCYB_142320	107.579	1.19145	0.771463	1.54441	0.12249	0.345113	hypothetical protein	hypothetical protein, conserved
PCYB_147550	813.744	1.09791	0.711191	1.54376	0.122645	0.345113	hypothetical protein	hypothetical protein, conserved
PCYB_011110	175.24	-1.118	0.724707	-1.54269	0.122906	0.345476	hypothetical protein	hypothetical protein, conserved
PCYB_127370	570.956	-1.05325	0.683073	-1.54192	0.123092	0.345796	structure specific recognition protein	FACT complex subunit SSRP1, putative (FACT-S)
PCYB_082920	858.554	-0.950631	0.61675	-1.54136	0.12323	0.345981	hypothetical protein	hypothetical protein, conserved
PCYB_102240	7032.21	-1.07544	0.698288	-1.54011	0.123534	0.346428	40S ribosomal protein S24	40S ribosomal protein S24, putative (RPS24)
PCYB_114050	204.188	-1.17002	0.759578	-1.54036	0.123473	0.346428	hypothetical protein	hypothetical protein, conserved
PCYB_125770	306.143	1.04691	0.680372	1.53874	0.123869	0.347165	hypothetical protein	hypothetical protein, conserved
PCYB_112970	1823.27	0.916676	0.595875	1.53837	0.123958	0.347214	ethanolaminephosphotransferase	ethanolaminephosphotransferase, putative
PCYB_102140	1035.58	1.05674	0.687412	1.53727	0.124227	0.347764	hypothetical protein	hypothetical protein, conserved
PCYB_052210	1019.62	1.02047	0.663985	1.53689	0.124321	0.347824	hypothetical protein	hypothetical protein, conserved
PCYB_032600	82.1807	1.25171	0.814837	1.53614	0.124503	0.34813	hypothetical protein	rhoptry-associated leucine zipper-like protein 1, putative (RALP1)
PCYB_021470	256.472	1.03114	0.67161	1.53532	0.124705	0.348288	cold-shock protein	cold-shock protein, putative
PCYB_141500	208.591	1.0961	0.713902	1.53536	0.124696	0.348288	hypothetical protein	mitogen-activated protein kinase phosphatase 1, putative (MKP1)
PCYB_101770	2672.02	1.05013	0.684153	1.53493	0.124801	0.348354	karyopherin beta	karyopherin beta, putative
PCYB_101670	442.85	-1.0776	0.70336	-1.53208	0.125502	0.349957	hypothetical protein	hypothetical protein, conserved
PCYB_121840	98.9193	-1.17184	0.764905	-1.53201	0.125521	0.349957	hypothetical protein	hypothetical protein
PCYB_094880	2127.48	0.998458	0.651913	1.53158	0.125626	0.350046	hypothetical protein	DnaJ protein, putative
PCYB_061520	71.4016	-1.3918	0.909817	-1.52976	0.126077	0.351099	ADP-ribosylation factor	ADP-ribosylation factor, putative (ARF1)
PCYB_134230	469.716	-1.02653	0.671325	-1.52911	0.126238	0.351344	Ser/Thr protein phosphatase	serine/threonine protein phosphatase PP1, putative (PP1)
PCYB_146850	503.553	0.995243	0.651101	1.52855	0.126375	0.351522	hypothetical protein	double C2-like domain-containing protein, putative (DOC2)
PCYB_144410	87.4737	-1.25369	0.820708	-1.52757	0.126618	0.351994	zinc finger containing protein	zinc finger protein, putative
PCYB_083070	395.588	1.03375	0.677179	1.52655	0.126873	0.352499	RING-box protein HRT1	E3 ubiquitin-protein ligase RBX1, putative (RBX1)
PCYB_063080	100.176	-1.24251	0.815228	-1.52413	0.127477	0.353612	hypothetical protein	hypothetical protein, conserved
PCYB_093360	332.701	1.08007	0.708682	1.52406	0.127495	0.353612	hypothetical protein	hypothetical protein, conserved
PCYB_126910	573.333	1.13272	0.743058	1.5244	0.127408	0.353612	helicase	ATP-dependent RNA helicase DDX5, putative (DDX5)
PCYB_111880	956.656	-1.17254	0.770586	-1.52163	0.128102	0.355092	hypothetical protein	hypothetical protein, conserved
PCYB_101720	108.128	1.16899	0.768666	1.52081	0.128308	0.355457	hypothetical protein	hypothetical protein, conserved
PCYB_103200	459.618	-1.07667	0.708143	-1.52042	0.128406	0.355524	asparagine-t RNA ligase	asparagine--tRNA ligase, putative
PCYB_145910	472.486	1.23534	0.812698	1.52005	0.128499	0.355576	hypothetical protein	hypothetical protein, conserved
PCYB_011330	6607.92	0.975293	0.642765	1.51734	0.129181	0.356243	ATP synthase lipid-binding protein mitochondrial precursor	ATP synthase lipid-binding protein, mitochondrial precursor, putative
PCYB_051740	459.084	0.996776	0.656667	1.51793	0.129031	0.356243	DnaJ protein	DnaJ protein, putative
PCYB_061830	456.313	1.01259	0.66737	1.51729	0.129194	0.356243	hypothetical protein	hypothetical protein, conserved
PCYB_083790	240.446	1.0898	0.718146	1.51752	0.129136	0.356243	ribophorin I	ribophorin I, putative
PCYB_091890	369.786	0.999453	0.658823	1.51703	0.12926	0.356243	hypothetical protein	hypothetical protein, conserved
PCYB_101410	109.888	-1.15871	0.76323	-1.51816	0.128974	0.356243	hypothetical protein	hypothetical protein, conserved
PCYB_145740	553.021	1.01316	0.66714	1.51866	0.128848	0.356243	asparagine-rich protein	hypothetical protein, conserved
PCYB_114970	431.758	1.04648	0.690153	1.51631	0.129442	0.356541	coatomer alpha subunit	coatomer alpha subunit, putative
PCYB_121920	725.527	1.03287	0.681498	1.51558	0.129625	0.356839	hypothetical protein	U6 snRNA phosphodiesterase, putative (USB1)
PCYB_111500	337.036	-1.05046	0.693371	-1.51501	0.12977	0.357034	hypothetical protein	hypothetical protein, conserved
PCYB_021650	303.35	1.18113	0.780491	1.51331	0.130201	0.357364	serine/threonine protein kinase	serine/threonine protein kinase, putative
PCYB_042060	525.923	1.19025	0.786433	1.51349	0.130156	0.357364	2C-methyl-D-erythritol 2	2C-methyl-D-erythritol 2,4-cyclodiphosphate synthase, putative (IspF)
PCYB_095200	375.497	-1.14113	0.754184	-1.51307	0.130262	0.357364	CCAAT-box DNA binding protein subunit B	CCAAT-box DNA binding protein subunit B, putative
PCYB_142300	84.5969	-1.3223	0.873618	-1.51359	0.130129	0.357364	hypothetical protein	hypothetical protein, conserved
PCYB_144740	161.377	1.27703	0.8439	1.51325	0.130217	0.357364	hypothetical protein	hypothetical protein, conserved
PCYB_012030	322.304	1.05924	0.700741	1.5116	0.130636	0.357673	hypothetical protein	hypothetical protein, conserved
PCYB_125310	655.664	0.96973	0.641407	1.51188	0.130564	0.357673	valine-tRNA ligase	valine--tRNA ligase, putative
PCYB_134730	514.775	0.960482	0.635138	1.51224	0.130473	0.357673	hypothetical protein	conserved Plasmodium protein, unknown function
PCYB_141720	188.368	1.05697	0.699363	1.51134	0.130703	0.357673	hypothetical protein	hypothetical protein, conserved
PCYB_145070	327.642	1.00675	0.666338	1.51087	0.130821	0.357673	hypothetical protein	hypothetical protein, conserved
PCYB_145890	211.304	-1.2598	0.833822	-1.51087	0.130822	0.357673	hypothetical protein	hypothetical protein
PCYB_141520	14.3737	2.09222	1.38607	1.50947	0.131179	0.358383	hypothetical protein	hypothetical protein, conserved
PCYB_146030	62.7518	1.33087	0.881797	1.50927	0.131231	0.358383	hypothetical protein	hypothetical protein, conserved
PCYB_111600	141.525	1.13842	0.754648	1.50855	0.131414	0.35868	oxidoreductase aldo/keto reductase domain containing protein	aldehyde reductase, putative
PCYB_082660	935.028	1.03681	0.687476	1.50814	0.131518	0.358761	hypothetical protein	hypothetical protein, conserved
PCYB_133210	882.851	-1.12021	0.743219	-1.50724	0.131749	0.359187	dynein-associated protein	dynein-associated protein, putative
PCYB_124980	199.652	1.08568	0.720602	1.50663	0.131906	0.35941	hypothetical protein	hypothetical protein, conserved
PCYB_041510	66.9157	1.43466	0.952467	1.50625	0.132002	0.359469	RING zinc finger protein	RING zinc finger protein, putative
PCYB_126850	1042.6	-1.06024	0.704851	-1.50421	0.132528	0.360697	centrin	centrin-2, putative (CEN2)
PCYB_092550	95.5633	1.18702	0.789858	1.50282	0.132884	0.36146	ubiquitin transferase	ubiquitin-protein ligase, putative
PCYB_051630	339.781	0.998106	0.665197	1.50047	0.133494	0.362483	hypothetical protein	hypothetical protein, conserved
PCYB_102470	407.879	1.02657	0.684151	1.5005	0.133485	0.362483	hypothetical protein	hypothetical protein, conserved
PCYB_124300	282.793	-1.08434	0.722568	-1.50067	0.13344	0.362483	isy1-like splicing domain containing protein	pre-mRNA-splicing factor ISY1, putative
PCYB_144970	255.663	-1.00524	0.670072	-1.5002	0.133562	0.362483	GTP cyclohydrolase I	GTP cyclohydrolase I, putative (GCH1)
PCYB_145440	438.448	-1.10888	0.73965	-1.49919	0.133824	0.362989	hypothetical protein	hypothetical protein, conserved
PCYB_144860	367.409	-1.00784	0.672731	-1.49813	0.1341	0.363531	hypothetical protein	hypothetical protein, conserved
PCYB_123700	23.5849	1.7137	1.14418	1.49775	0.134197	0.363589	hypothetical protein	hypothetical protein, conserved
PCYB_032540	112.826	1.13062	0.755264	1.49699	0.134396	0.363699	hypothetical protein	conserved Plasmodium membrane protein, unknown function
PCYB_073000	203.427	-1.03219	0.689629	-1.49673	0.134465	0.363699	para-aminobenzoic acid synthetase	para-aminobenzoic acid synthetase, putative
PCYB_092280	332.228	-1.30807	0.873894	-1.49684	0.134436	0.363699	cathepsin C precursor	dipeptidyl aminopeptidase 1, putative (DPAP1)
PCYB_084160	796.799	1.22983	0.822532	1.49518	0.134867	0.364582	hypothetical protein	hypothetical protein, conserved
PCYB_031380	474.742	-0.97528	0.652469	-1.49475	0.134979	0.364646	hypothetical protein	hypothetical protein, conserved
PCYB_052410	327.478	1.11197	0.744041	1.49451	0.135043	0.364646	hypothetical protein	hypothetical protein, conserved
PCYB_131660	206.885	1.09024	0.729845	1.4938	0.135228	0.364939	50S ribosomal protein L29	50S ribosomal protein L29, putative
PCYB_143940	450.007	-1.01113	0.677573	-1.49228	0.135626	0.36581	hypothetical protein	conserved protein, unknown function
PCYB_134300	355.969	1.07426	0.720118	1.49179	0.135754	0.36595	hypothetical protein	hypothetical protein, conserved
PCYB_053250	1834.86	-0.891296	0.598071	-1.49029	0.136149	0.366634	hypothetical protein	hypothetical protein, conserved
PCYB_081370	510.557	-1.14705	0.769858	-1.48995	0.136237	0.366634	RNA binding protein	RNA-binding protein, putative
PCYB_113440	22.1979	1.85609	1.24555	1.49018	0.136177	0.366634	RNA-binding protein mei2 homologue	RNA-binding protein mei2 homologue, putative
PCYB_041770	888.499	0.998043	0.670673	1.48812	0.136719	0.367724	hypothetical protein	hypothetical protein, conserved
PCYB_081490	273.962	0.99735	0.670541	1.48738	0.136914	0.368043	DnaJ protein	hypothetical protein
PCYB_114500	606.944	-1.04805	0.705088	-1.48641	0.13717	0.368524	hypothetical protein	hypothetical protein, conserved
PCYB_102880	691.425	0.977766	0.657943	1.48609	0.137254	0.368545	hypothetical protein	hypothetical protein, conserved
PCYB_103390	1088.12	0.914131	0.615691	1.48472	0.137617	0.369163	nuclear pore associated protein	hypothetical protein, conserved
PCYB_145500	9196.61	1.129	0.760453	1.48464	0.137638	0.369163	macrophage migration inhibitory factor	macrophage migration inhibitory factor, putative (MIF)
PCYB_011160	401.187	0.990459	0.668175	1.48234	0.138251	0.370186	NOL1/NOP2/sun family methyltransferase	hypothetical protein, conserved
PCYB_092830	152.203	-1.12502	0.758833	-1.48257	0.138189	0.370186	hypothetical protein	hypothetical protein, conserved
PCYB_146210	190.354	1.0341	0.697601	1.48237	0.138241	0.370186	hypothetical protein	hypothetical protein, conserved
PCYB_041840	262.075	0.992424	0.670108	1.48099	0.138609	0.370732	serine/threonine-specific protein kinase	tyrosine kinase-like protein, putative (TKL1)
PCYB_113810	1984.9	0.905607	0.611466	1.48104	0.138595	0.370732	cell division cycle protein 48 homologue	cell division cycle protein 48 homologue, putative
PCYB_071700	209.715	1.15125	0.777708	1.4803	0.138792	0.371014	hypothetical protein	GDP-fucose protein O-fucosyltransferase 2, putative (POFUT2)
PCYB_081220	361.865	1.04619	0.7072	1.47934	0.13905	0.371215	DnaJ protein	DnaJ protein, putative
PCYB_121990	550.799	1.02354	0.691975	1.47915	0.139099	0.371215	chloroquine resistance marker protein	hypothetical protein, conserved
PCYB_123370	481.869	0.992974	0.671238	1.47932	0.139055	0.371215	NAD-dependent deacetylase	NAD-dependent deacetylase, putative
PCYB_145020	657.459	-0.985583	0.667062	-1.4775	0.139542	0.37219	chromatin assembly protein	histone chaperone ASF1, putative (ASF1)
PCYB_141540	440.756	-0.983474	0.666145	-1.47637	0.139845	0.372791	hypothetical protein	hypothetical protein, conserved
PCYB_063180	261.744	1.12905	0.765041	1.47581	0.139996	0.372985	GDP dissociation inhibitor domain containing protein	GDP dissociation inhibitor, putative
PCYB_101920	415.513	0.962393	0.652332	1.47531	0.140129	0.373133	50S ribosomal protein L17	50S ribosomal protein L17, apicoplast, putative (RPL17)
PCYB_072790	26.382	-1.67755	1.13736	-1.47495	0.140225	0.373182	hypothetical protein	hypothetical protein, conserved
PCYB_125180	918.479	-0.957438	0.649717	-1.47362	0.140583	0.373928	replication factor C3	replication factor C3, putative
PCYB_112170	1286.64	0.950376	0.645302	1.47276	0.140815	0.374338	GTP-binding protein	GTP-binding protein, putative
PCYB_123520	1043.85	0.961889	0.653298	1.47236	0.140924	0.374419	hypothetical protein	hypothetical protein, conserved
PCYB_125400	383.481	1.05939	0.720252	1.47086	0.141328	0.375285	hypothetical protein	hypothetical protein, conserved
PCYB_011080	484.082	-0.951601	0.64723	-1.47027	0.14149	0.375507	hypothetical protein	hypothetical protein, conserved
PCYB_122260	540.259	-1.04926	0.713829	-1.46991	0.141587	0.375558	small GTPase rab11b	ras-related protein Rab-11B, putative (RAB11b)
PCYB_113970	5094.97	1.00345	0.682805	1.46961	0.141669	0.375566	histone H2A	histone H2A, putative
PCYB_104010	445.551	1.10291	0.750989	1.46861	0.141939	0.376075	hypothetical protein	hypothetical protein, conserved
PCYB_082320	39.6662	-1.43381	0.977121	-1.46739	0.142271	0.376432	hypothetical protein	hypothetical protein, conserved
PCYB_134740	731.604	-0.959318	0.653705	-1.46751	0.142238	0.376432	hypothetical protein	hypothetical protein, conserved
PCYB_146260	479.116	-1.08678	0.74069	-1.46725	0.142309	0.376432	hypothetical protein	hypothetical protein, conserved
PCYB_141620	396.708	-0.964392	0.657626	-1.46648	0.142519	0.37678	hypothetical protein	hypothetical protein, conserved
PCYB_093570	215.139	1.01971	0.695937	1.46524	0.142856	0.377464	A/G-specific adenine glycosylase	A/G-specific adenine glycosylase, putative
PCYB_072770	529.079	0.932312	0.636636	1.46444	0.143075	0.377689	hypothetical protein	hypothetical protein, conserved
PCYB_147100	391.337	0.974628	0.665571	1.46435	0.143099	0.377689	hypothetical protein	hypothetical protein, conserved
PCYB_072700	39.0258	-1.72952	1.18258	-1.4625	0.143604	0.378607	sugar transporter	sugar transporter, putative
PCYB_101060	227.973	-1.04838	0.716715	-1.46275	0.143535	0.378607	hypothetical protein	hypothetical protein, conserved
PCYB_073810	265.174	1.04905	0.718152	1.46076	0.14408	0.37929	hypothetical protein	hypothetical protein, conserved
PCYB_093830	845.821	-0.963602	0.659689	-1.46069	0.1441	0.37929	hypothetical protein	hypothetical protein, conserved
PCYB_134200	454.858	0.921943	0.631106	1.46084	0.14406	0.37929	ubiquitin carboxyl-terminal hydrolase	hypothetical protein, conserved
PCYB_134600	345.107	0.949123	0.650459	1.45916	0.144521	0.38019	hypothetical protein	hypothetical protein, conserved
PCYB_146670	920.348	-1.01802	0.698024	-1.45843	0.144722	0.38051	hypothetical protein	hypothetical protein, conserved
PCYB_145790	2058.57	-1.06643	0.732923	-1.45504	0.145659	0.382763	cytochrome b5	cytochrome b5, putative
PCYB_143490	1329.32	-0.953323	0.655612	-1.4541	0.14592	0.383238	hypothetical protein	hypothetical protein, conserved
PCYB_071130	487.633	0.924176	0.636166	1.45273	0.146299	0.384025	hypothetical protein	hypothetical protein, conserved
PCYB_124920	270.337	-1.11695	0.770099	-1.4504	0.146947	0.385516	dynein beta chain putative	dynein beta chain, putative
PCYB_021810	1206.14	0.902747	0.622932	1.44919	0.147285	0.385899	DNA binding protein	DNA binding protein, putative
PCYB_122580	408.441	0.980625	0.676795	1.44893	0.147358	0.385899	mitochondrial intermediate peptidase	mitochondrial intermediate peptidase, putative
PCYB_134880	147.236	-1.03445	0.714324	-1.44815	0.147576	0.385899	hypothetical protein	hypothetical protein
PCYB_142620	48.3527	1.3795	0.95256	1.44821	0.147559	0.385899	hypothetical protein	hypothetical protein, conserved
PCYB_143300	742.798	0.910687	0.62872	1.44848	0.147483	0.385899	FAD binding domain containing protein	FAD-dependent monooxygenase, putative
PCYB_147080	398.226	0.922909	0.637094	1.44862	0.147443	0.385899	hypothetical protein	hypothetical protein, conserved
PCYB_021237	1167.39	1.24889	0.865159	1.44354	0.148868	0.388921	SSU ribosomal RNA	SSU ribosomal RNA
PCYB_071030	48.552	1.34621	0.933008	1.44288	0.149055	0.388921	tryptophan-rich antigen	unspecified product
PCYB_124280	236.571	-1.21435	0.841503	-1.44307	0.149001	0.388921	histone deactylase	histone deacetylase, putative (HDA1)
PCYB_134310	101.927	1.11701	0.773864	1.44342	0.148904	0.388921	hypothetical protein	hypothetical protein
PCYB_011130	458.88	1.22269	0.847936	1.44196	0.149314	0.389385	hypothetical protein	hypothetical protein, conserved
PCYB_031340	790.396	1.03273	0.716837	1.44068	0.149675	0.389479	secy-independent transporter protein	secy-independent transporter protein, putative
PCYB_123740	377.381	1.03622	0.718967	1.44126	0.149511	0.389479	hypothetical protein	hypothetical protein, conserved
PCYB_131770	30.7218	1.58563	1.10035	1.44102	0.14958	0.389479	hypothetical protein	hypothetical protein, conserved
PCYB_132290	596.138	0.89806	0.623301	1.44081	0.149637	0.389479	glucose-6-phosphate isomerase	glucose-6-phosphate isomerase, putative
PCYB_042480	989.747	0.935644	0.650625	1.43807	0.150414	0.390342	hypothetical protein	hypothetical protein, conserved
PCYB_121120	55.1073	-1.32535	0.9218	-1.43779	0.150494	0.390342	hypothetical protein	protein kinase, putative
PCYB_131230	307.662	1.02208	0.710494	1.43854	0.15028	0.390342	dsRNA binding protein	threonylcarbamoyl-AMP synthase, putative (SUA5)
PCYB_133450	283.168	0.958875	0.666658	1.43833	0.15034	0.390342	actin	actin, putative
PCYB_133930	151.27	-1.15984	0.805951	-1.43909	0.150125	0.390342	cyclic-nucleotide binding protein	rap guanine nucleotide exchange factor, putative (EPAC)
PCYB_147320	17.7529	-1.76953	1.23003	-1.43861	0.150261	0.390342	hypothetical protein	hypothetical protein, conserved
PCYB_071840	326.244	0.97457	0.679414	1.43443	0.15145	0.39261	prenylated protein	prenylated protein, putative
PCYB_112960	160.733	-1.09821	0.766115	-1.43348	0.15172	0.393098	hypothetical protein	hypothetical protein, conserved
PCYB_103420	431.942	-1.19953	0.838083	-1.43128	0.152351	0.394519	hypothetical protein	hypothetical protein, conserved
PCYB_011050	387.69	-0.968808	0.677794	-1.42936	0.152902	0.39544	hypothetical protein	hypothetical protein, conserved
PCYB_125540	494.933	0.993522	0.694893	1.42975	0.15279	0.39544	jeF-related protein	hypothetical protein, conserved
PCYB_133740	2264.81	-0.963611	0.674378	-1.42889	0.153036	0.39544	glutathione reductase	glutathione reductase, putative
PCYB_147520	359.207	1.00483	0.703174	1.42899	0.153006	0.39544	DNA repair protein rhp16	DNA repair protein rhp16, putative
PCYB_111780	83.7118	-1.17197	0.820819	-1.42781	0.153347	0.39603	hypothetical protein	hypothetical protein, conserved
PCYB_011140	190.946	1.00407	0.705307	1.4236	0.154563	0.396783	hypothetical protein	hypothetical protein, conserved
PCYB_011580	1918.49	0.949085	0.66571	1.42567	0.153962	0.396783	cloroquine resistance associated protein Cg8	cloroquine resistance associated protein Cg8, putative
PCYB_012020	841.874	0.970641	0.681564	1.42414	0.154407	0.396783	gas41 homologue	hypothetical protein, conserved
PCYB_022140	1293.99	0.963758	0.677098	1.42336	0.15463	0.396783	ubiquitin carboxyl-terminal hydrolase family 2	ubiquitin carboxyl-terminal hydrolase family 2, putative
PCYB_031220	40.9496	-1.5375	1.07981	-1.42386	0.154487	0.396783	6-cysteine protein	6-cysteine protein (P52)
PCYB_053370	270.23	1.07361	0.753558	1.42472	0.154238	0.396783	hypothetical protein	hypothetical protein, conserved
PCYB_071330	104.152	-1.17477	0.824346	-1.42509	0.154131	0.396783	hypothetical protein	hypothetical protein, conserved
PCYB_073620	229.652	0.964206	0.6774	1.42339	0.154623	0.396783	serine/threonine protein kinase	serine/threonine protein kinase, putative
PCYB_082500	1321.6	0.880764	0.618549	1.42392	0.15447	0.396783	cysteine -tRNA ligase	cysteine--tRNA ligase, putative (CysRS)
PCYB_091380	421.977	0.909865	0.639095	1.42368	0.15454	0.396783	SAM domain-containing protein	protein kinase, putative
PCYB_095080	182.677	-1.23976	0.870396	-1.42437	0.15434	0.396783	protein kinase domain containing protein	protein kinase domain containing protein
PCYB_146970	389.439	0.951454	0.668242	1.42382	0.1545	0.396783	hypothetical protein	hypothetical protein, conserved
PCYB_145160	127.443	1.061	0.745602	1.42301	0.154733	0.396833	hypothetical protein	hypothetical protein, conserved
PCYB_041170	141.141	1.23646	0.869532	1.42199	0.15503	0.397206	hypothetical protein	hypothetical protein, conserved
PCYB_123250	1108.57	1.00052	0.703631	1.42194	0.155043	0.397206	thioredoxin	hypothetical protein, conserved
PCYB_061470	735.76	0.879272	0.618722	1.42111	0.155285	0.397612	hypothetical protein	S-adenosyl-L-methionine-dependent methyltransferase, putative
PCYB_112900	339.212	1.01834	0.717035	1.42021	0.155547	0.398014	N-acetyltransferase	N-acetyltransferase, putative
PCYB_131160	456.566	-0.968037	0.681716	-1.42	0.155608	0.398014	hypothetical protein	hypothetical protein, conserved
PCYB_125690	306.523	0.935928	0.66024	1.41756	0.15632	0.399624	hypothetical protein	hypothetical protein, conserved
PCYB_143060	82.9877	1.26769	0.895161	1.41615	0.156731	0.40046	3',5'-cyclic-nucleotide phosphodiesterase	3',5'-cyclic nucleotide phosphodiesterase, putative
PCYB_083250	217.901	1.01106	0.714126	1.4158	0.156833	0.400507	protein kinase domain containing protein	protein kinase domain containing protein
PCYB_041230	1830.53	-0.982027	0.694308	-1.4144	0.157246	0.401159	replication factor C subunit 2	replication factor C subunit 2, putative
PCYB_131480	475.511	0.996418	0.704498	1.41436	0.157255	0.401159	eukaryotic translation initiation factor 3 subunit 8	eukaryotic translation initiation factor 3 subunit 8, putative
PCYB_133310	98.7337	1.1403	0.806484	1.41391	0.157388	0.401285	hypothetical protein	hypothetical protein, conserved
PCYB_031080	324.386	-1.0013	0.708396	-1.41347	0.157517	0.401385	hypothetical protein	hypothetical protein, conserved
PCYB_135150	263.38	0.952419	0.67394	1.41321	0.157594	0.401385	hypothetical protein	hypothetical protein, conserved
PCYB_073820	450.833	1.05877	0.749657	1.41234	0.15785	0.401822	hypothetical protein	hypothetical protein, conserved
PCYB_121860	679.446	0.988212	0.700027	1.41168	0.158045	0.402107	thioredoxin-2 precursor	thioredoxin 2, putative (TRX2)
PCYB_021240	27.7715	-1.72835	1.22563	-1.41017	0.158489	0.402492	ABC transporter	multidrug resistance-associated protein 1, putative (MRP1)
PCYB_061940	829.997	0.872355	0.618583	1.41025	0.158467	0.402492	glucosamine--fructose-6-phosphate aminotransferase	glutamine--fructose-6-phosphate aminotransferase [isomerizing], putative
PCYB_101230	200.87	1.18866	0.843276	1.40957	0.158666	0.402492	cell cycle regulator protein	cell cycle regulator protein, putative
PCYB_102500	668.576	1.095	0.77664	1.40992	0.158562	0.402492	transcription factor with AP2 domain(s)	transcription factor with AP2 domain(s), putative (ApiAP2)
PCYB_126260	475.196	0.916729	0.650412	1.40946	0.1587	0.402492	hypothetical protein	hypothetical protein, conserved
PCYB_132810	131.687	1.04121	0.738464	1.40997	0.158548	0.402492	exodeoxyribonuclease III	exodeoxyribonuclease III, putative
PCYB_041720	188.789	0.997124	0.707759	1.40885	0.15888	0.402525	Leu/Phe-tRNA protein transferase	Leu/Phe-tRNA protein transferase, putative
PCYB_112100	304.614	-1.23725	0.878148	-1.40893	0.158856	0.402525	hypothetical protein	hypothetical protein, conserved
PCYB_053210	161.254	-1.07504	0.763722	-1.40763	0.159241	0.403099	cdc2-related protein kinase 1	cdc2-related protein kinase 1, putative
PCYB_142650	277.823	-1.06336	0.75549	-1.40751	0.159275	0.403099	transcription factor with AP2 domain(s)	transcription factor with AP2 domain(s), putative (ApiAP2)
PCYB_145030	625.191	1.04632	0.743936	1.40646	0.159586	0.403674	cytochrome c heme lyase	cytochrome c heme lyase, putative
PCYB_091130	178.771	1.05562	0.751177	1.40528	0.159937	0.404135	hypothetical protein	hypothetical protein, conserved
PCYB_147290	2253.55	-0.846362	0.60221	-1.40543	0.159894	0.404135	homologue of Drosophila nmda1 protein	bax inhibitor 1, putative
PCYB_123490	88.4485	1.16392	0.828865	1.40423	0.16025	0.404713	mRNA decay protein	mRNA decay protein, putative
PCYB_145400	29.7661	1.64867	1.17507	1.40304	0.160605	0.405396	NIMA-related protein kinase	NIMA-related protein kinase (Pfnek-1), putative
PCYB_101700	267.917	-1.00634	0.717661	-1.40225	0.160841	0.40578	hypothetical protein	mitochondrial import receptor subunit TOM22, putative
PCYB_022520	843.747	1.0095	0.720407	1.40129	0.161127	0.405862	hypothetical protein	transcription factor with AP2 domain(s), putative (AP2-L)
PCYB_041210	245.723	0.978964	0.698517	1.40149	0.161068	0.405862	hypothetical protein	hypothetical protein
PCYB_132010	2038.01	0.869652	0.620474	1.40159	0.161037	0.405862	DnaJ domain containing protein	DnaJ domain containing protein
PCYB_094990	2328.95	-0.863832	0.616879	-1.40033	0.161415	0.406262	60S ribosomal protein L41	60S ribosomal protein L41, putative
PCYB_113650	839.988	-0.95946	0.68535	-1.39996	0.161526	0.406262	pyridoxine biosynthetic enzyme pdx1 homologue	pyridoxine biosynthesis protein PDX1, putative
PCYB_143330	955.339	1.04607	0.747242	1.39991	0.16154	0.406262	hypothetical protein	selenoprotein, putative (Sel3)
PCYB_021940	1035.43	0.889728	0.635975	1.399	0.161813	0.406736	4-hydroxy-3-methylbut-2-enyl diphosphate reductase	4-hydroxy-3-methylbut-2-enyl diphosphate reductase, putative
PCYB_122210	55.3153	-1.30264	0.932331	-1.39719	0.162356	0.407888	hypothetical protein	inner membrane complex suture component, putative (ISC1)
PCYB_062870	434.4	0.948999	0.679954	1.39568	0.16281	0.408814	flavoprotein subunit of succinate dehydrogenase	flavoprotein subunit of succinate dehydrogenase, putative
PCYB_031420	316.375	0.907923	0.650778	1.39513	0.162975	0.409015	hypothetical protein	hypothetical protein, conserved
PCYB_144190	469.807	-1.04019	0.746969	-1.39255	0.163757	0.410762	hypothetical protein	hypothetical protein, conserved
PCYB_021250	8.28186	-2.20165	1.58198	-1.3917	0.164012	0.411166	hypothetical protein	hypothetical protein, conserved
PCYB_031910	208.571	1.10132	0.791492	1.39145	0.16409	0.411166	hypothetical protein	hypothetical protein, conserved
PCYB_094160	157.499	1.07779	0.775613	1.38959	0.164653	0.412147	hypothetical protein	hypothetical protein
PCYB_131240	631.627	0.955157	0.687345	1.38963	0.164641	0.412147	cytochrome c1 heme lyase	cytochrome c1 heme lyase, putative
PCYB_031890	206.465	0.959681	0.691598	1.38763	0.16525	0.412155	RNA helicase	RNA helicase, putative
PCYB_052260	70.4878	1.32979	0.95936	1.38613	0.165708	0.412155	RAD protein	RAD protein (Pv-fam-e)
PCYB_061200	54.9806	-1.25245	0.904116	-1.38527	0.165969	0.412155	hypothetical protein	hypothetical protein
PCYB_061230	36.6954	1.4029	1.01318	1.38465	0.166161	0.412155	tRNA pseudouridine synthase	tRNA pseudouridine synthase, putative
PCYB_071830	212.726	0.947298	0.682918	1.38713	0.165401	0.412155	hypothetical protein	DNA repair protein REV1, putative
PCYB_072900	183.637	1.03026	0.742329	1.38788	0.165173	0.412155	hypothetical protein	NifU-like scaffold protein, putative
PCYB_082990	635.675	-0.924989	0.667025	-1.38674	0.165522	0.412155	hypothetical protein	hypothetical protein, conserved
PCYB_083580	239.025	-0.94801	0.684071	-1.38584	0.165797	0.412155	hypothetical protein	co-chaperone p23, putative
PCYB_093370	184.745	1.05421	0.759373	1.38827	0.165056	0.412155	hypothetical protein	hypothetical protein
PCYB_093590	739.962	0.902361	0.650709	1.38674	0.165523	0.412155	hypothetical protein	hypothetical protein, conserved
PCYB_112910	267.898	0.980912	0.707607	1.38624	0.165674	0.412155	hypothetical protein	hypothetical protein, conserved
PCYB_113800	836.483	0.859495	0.61944	1.38754	0.165278	0.412155	bi-functional enzyme: long-chain fatty-acid Co-A ligase and oxalyl Co-A decarboxylase	acyl-CoA synthetase, putative
PCYB_114520	626.171	0.889529	0.642484	1.38451	0.166201	0.412155	hypothetical protein	hypothetical protein
PCYB_123440	192.607	-1.02976	0.741367	-1.389	0.164833	0.412155	KIR-like CYIR protein	KIR-like CYIR protein
PCYB_124540	872.755	0.952887	0.687723	1.38557	0.165879	0.412155	biotin carboxylase subunit of acetyl CoA carboxylase	biotin carboxylase subunit of acetyl CoA carboxylase, putative (ACC)
PCYB_126120	374.052	-1.02915	0.743066	-1.38501	0.16605	0.412155	tRNA intron endonuclease	tRNA intron endonuclease, putative
PCYB_143800	360.525	0.939552	0.677982	1.38581	0.165806	0.412155	ABC transporter	ABC1 family, putative
PCYB_144150	2969.26	-0.967498	0.69661	-1.38887	0.164873	0.412155	thioredoxin peroxidase2	thioredoxin peroxidase2
PCYB_021690	697.286	0.922818	0.666823	1.3839	0.166389	0.412407	hypothetical protein	hypothetical protein, conserved
PCYB_142690	258.501	0.952963	0.688791	1.38353	0.166502	0.412476	hypothetical protein	hypothetical protein, conserved
PCYB_021490	682.309	-0.935225	0.676769	-1.3819	0.167003	0.413077	tubulin-specific chaperone a	tubulin-specific chaperone a, putative
PCYB_094320	430.393	0.916326	0.662968	1.38216	0.166923	0.413077	transmembrane protein	hypothetical protein, conserved
PCYB_132585	355.453	-1.02814	0.743774	-1.38233	0.16687	0.413077	ribosome biogenesis protein Nop10	H/ACA ribonucleoprotein complex subunit 3, putative (NOP10)
PCYB_114980	302.868	1.20444	0.872467	1.38049	0.167435	0.413931	hypothetical protein	hypothetical protein, conserved
PCYB_072870	204.893	-1.02882	0.746246	-1.37866	0.167999	0.415111	hypothetical protein	hypothetical protein, conserved
PCYB_012250	594.37	-1.064	0.771934	-1.37835	0.168095	0.415137	hypothetical protein	hypothetical protein
PCYB_113360	730.675	0.892033	0.647584	1.37748	0.168364	0.415587	hypothetical protein	hypothetical protein, conserved
PCYB_091500	363.654	-0.943346	0.685011	-1.37713	0.168473	0.415626	IWS1-like protein	hypothetical protein, conserved
PCYB_094590	91.5561	-1.2178	0.884653	-1.37659	0.16864	0.415626	hypothetical protein	hypothetical protein, conserved
PCYB_095020	38.9189	1.52566	1.1081	1.37682	0.168567	0.415626	hypothetical protein	hypothetical protein, conserved
PCYB_073360	392.675	-1.0666	0.775072	-1.37614	0.168779	0.415756	hypothetical protein	protein kinase, putative
PCYB_142050	477.801	-0.991555	0.720701	-1.37582	0.168877	0.415784	hypothetical protein	protein ISD11, putative (ISD11)
PCYB_103460	77.231	1.15562	0.840197	1.37542	0.169002	0.415878	hypothetical protein	hypothetical protein, conserved
PCYB_124810	410.596	-0.918591	0.669101	-1.37287	0.169792	0.417607	rhoptry protein	rhoptry protein, putative
PCYB_143670	254.633	-1.02581	0.747539	-1.37225	0.169987	0.417874	histone-arginine methyltransferase	hypothetical protein, conserved
PCYB_022020	174.751	0.962116	0.701375	1.37176	0.170139	0.418034	hypothetical protein	L-seryl-tRNA(Sec) kinase, putative (PSTK)
PCYB_051600	90.6629	1.09153	0.796637	1.37017	0.170633	0.419032	translation initiation factor IF-3	translation initiation factor IF-3, putative (IF3a)
PCYB_103010	63.6379	1.3298	0.970942	1.3696	0.170811	0.419257	hypothetical protein	apical rhoptry neck protein, putative (ARNP)
PCYB_083840	347.438	0.911335	0.665743	1.3689	0.171031	0.419581	splicing factor	hypothetical protein, conserved
PCYB_021330	620.005	1.0243	0.749264	1.36707	0.171603	0.419589	hypothetical protein	hypothetical protein, conserved
PCYB_021890	709.408	1.02957	0.752935	1.36741	0.171496	0.419589	hypothetical protein	hypothetical protein, conserved
PCYB_051640	385.012	0.885884	0.648081	1.36693	0.171646	0.419589	hypothetical protein	hypothetical protein, conserved
PCYB_083110	164.923	1.07845	0.788283	1.3681	0.171281	0.419589	RNA-metabolising metallo-beta-lactamase domain containing protein	RNA-metabolising metallo-beta-lactamase domain containing protein
PCYB_083990	4492.56	0.984364	0.719308	1.36849	0.171159	0.419589	60S Acidic ribosomal protein P2	60S acidic ribosomal protein P2, putative
PCYB_112430	619.35	-1.00172	0.732556	-1.36743	0.171491	0.419589	mitochondrial import inner membrane translocase subunit Tim17	mitochondrial import inner membrane translocase subunit TIM23, putative (TIM23)
PCYB_132450	47.0151	1.2928	0.94564	1.36712	0.171588	0.419589	hypothetical protein	hypothetical protein, conserved
PCYB_081790	11.4971	-2.07956	1.52354	-1.36495	0.17227	0.420802	hypothetical protein	hypothetical protein, conserved
PCYB_122320	26.9488	-1.77094	1.29758	-1.36479	0.172318	0.420802	hypothetical protein	hypothetical protein, conserved
PCYB_011810	1447.54	0.962477	0.705774	1.36372	0.172656	0.421087	50S ribosomal protein L1	50S ribosomal protein L1, mitochondrial, putative (RPL1)
PCYB_112340	309.96	0.896743	0.657498	1.36387	0.172608	0.421087	glutamyl-tRNA synthetase	glutamate--tRNA ligase, putative
PCYB_146640	2747.01	-0.943603	0.692001	-1.36359	0.172698	0.421087	replication factor C subunit 4	replication factor C subunit 4, putative
PCYB_072300	295.702	1.16437	0.854404	1.36279	0.17295	0.421275	6-phosphofructokinase	6-phosphofructokinase, putative
PCYB_133320	709.002	0.908435	0.666595	1.3628	0.172946	0.421275	enoyl-CoA hydratase/isomerase family protein	enoyl-CoA hydratase, putative
PCYB_072970	955.119	0.825311	0.606074	1.36173	0.173282	0.421656	ubiquitin-like protein	ubiquitin-like protein, putative
PCYB_113335	141.33	-1.14314	0.839307	-1.36201	0.173195	0.421656	anaphase-promoting complex subunit	anaphase promoting complex subunit, putative
PCYB_083760	666.882	-0.910479	0.669061	-1.36083	0.173567	0.421994	hypothetical protein	hypothetical protein, conserved
PCYB_126140	379.693	-1.05803	0.777699	-1.36046	0.173685	0.421994	hypothetical protein	hypothetical protein, conserved
PCYB_141830	227.539	-1.04052	0.764722	-1.36066	0.173623	0.421994	phage integrase domain containing protein	tyrosine recombinase, putative (INT)
PCYB_072760	290.117	-0.999231	0.735153	-1.35921	0.174079	0.422737	co-chaperone Hsc20	co-chaperone Hsc20, putative
PCYB_127220	272.274	0.987526	0.727876	1.35672	0.174869	0.424442	guanine-nucleotide-exchange-factor	protein transport protein SEC7, putative (SEC7)
PCYB_142950	126.422	1.05614	0.778839	1.35604	0.175087	0.424756	big signal peptidase	big signal peptidase, putative
PCYB_011170	331.37	1.01201	0.747022	1.35472	0.175506	0.425328	hypothetical protein	hypothetical protein, conserved
PCYB_041220	96.1665	-1.16786	0.8627	-1.35372	0.175825	0.425328	hypothetical protein	hypothetical protein
PCYB_061260	343.579	0.982542	0.725245	1.35477	0.17549	0.425328	erythrocyte membrane-associated antigen	hypothetical protein, conserved
PCYB_082140	148.345	0.982382	0.725565	1.35395	0.175751	0.425328	hypothetical protein	hypothetical protein, conserved
PCYB_113060	32.2924	-1.37161	1.01328	-1.35363	0.175854	0.425328	mitochondrial import inner membrane translocase subunit	mitochondrial import inner membrane translocase subunit TIM22, putative (TIM22)
PCYB_125060	513.546	-0.994454	0.734276	-1.35433	0.17563	0.425328	hypothetical protein	hypothetical protein, conserved
PCYB_092510	1556.31	0.929539	0.687122	1.3528	0.17612	0.425568	hypothetical protein	acyl-CoA-binding protein, putative
PCYB_146600	462.784	0.860987	0.636465	1.35276	0.176131	0.425568	hypothetical protein	hypothetical protein, conserved
PCYB_022150	388.816	-0.991109	0.734731	-1.34894	0.177355	0.426478	hypothetical protein	hypothetical protein, conserved
PCYB_041750	203.92	0.962871	0.713583	1.34935	0.177225	0.426478	SPATR protein	secreted protein with altered thrombospondin repeat domain, putative (SPATR)
PCYB_041930	184.192	-1.04664	0.775789	-1.34913	0.177296	0.426478	syntaxin	syntaxin, putative
PCYB_062370	89.6435	-1.08311	0.801722	-1.35097	0.176703	0.426478	hypothetical protein	hypothetical protein, conserved
PCYB_072330	2528.81	0.830744	0.615905	1.34882	0.177396	0.426478	hypothetical protein	hypothetical protein, conserved
PCYB_082800	356.253	0.95794	0.709973	1.34926	0.177253	0.426478	hypothetical protein	hypothetical protein, conserved
PCYB_122350	157.676	0.990969	0.734096	1.34992	0.177042	0.426478	hypothetical protein	hypothetical protein, conserved
PCYB_125240	1851.24	0.813321	0.602363	1.35022	0.176946	0.426478	cytochrome c1 precursor	cytochrome c1 precursor, putative
PCYB_132410	2822.39	-0.918766	0.680421	-1.35029	0.176923	0.426478	mitochondrial glycoprotein domain containing protein	mitochondrial acidic protein MAM33, putative
PCYB_133060	126.148	1.01229	0.749233	1.3511	0.176664	0.426478	hypothetical protein	WW domain-binding protein 11, putative
PCYB_071120	583.362	0.88439	0.656186	1.34777	0.177731	0.42707	DEAD/DEAH box helicase	DEAD/DEAH box helicase, putative
[truncated: 2,803 more rows]

## Sheet: goseq_mf_upHypno
Table S3B : Gene Ontology analysis of schizont upregulated genes
category	over_represented_pvalue	under_represented_pvalue	numDEInCat	numInCat	term	ontology	fdr
GO:0008234	1.64497e-05	0.999999	7	19	cysteine-type peptidase activity	MF	0.000904735
GO:0003824	0.00110858	0.999617	16	149	catalytic activity	MF	0.030486
GO:0051287	0.0169591	0.99926	2	5	NAD binding	MF	0.310917
GO:0016491	0.0341566	0.991086	5	41	oxidoreductase activity	MF	0.409083
GO:0004222	0.0371894	0.994317	3	16	metalloendopeptidase activity	MF	0.409083
GO:0046872	0.0530034	0.982127	6	58	metal ion binding	MF	0.485864
GO:0008270	0.117798	0.936286	11	162	zinc ion binding	MF	0.517827
GO:0003779	0.125311	0.978297	2	14	actin binding	MF	0.517827
GO:0016209	0.151179	0.990881	1	4	antioxidant activity	MF	0.517827
GO:0004725	0.153036	0.990647	1	4	protein tyrosine phosphatase activity	MF	0.517827
GO:0030246	0.157271	0.990102	1	4	carbohydrate binding	MF	0.517827
GO:0048037	0.157777	0.990036	1	4	cofactor binding	MF	0.517827
GO:0004659	0.164494	0.989135	1	4	prenyltransferase activity	MF	0.517827
GO:0030170	0.16891	0.98852	1	4	pyridoxal phosphate binding	MF	0.517827
GO:0004826	0.171562	0.988142	1	4	phenylalanine-tRNA ligase activity	MF	0.517827
GO:0051539	0.172134	0.988059	1	4	4 iron, 4 sulfur cluster binding	MF	0.517827
GO:0004818	0.176957	0.987351	1	4	glutamate-tRNA ligase activity	MF	0.517827
GO:0008641	0.177062	0.987336	1	4	small protein activating enzyme activity	MF	0.517827
GO:0004812	0.213058	0.9269	3	34	aminoacyl-tRNA ligase activity	MF	0.517827
GO:0015036	0.21516	0.97976	1	5	disulfide oxidoreductase activity	MF	0.517827
GO:0030145	0.216982	0.979398	1	5	manganese ion binding	MF	0.517827
GO:0043565	0.23173	0.975421	1	6	sequence-specific DNA binding	MF	0.517827
GO:0016746	0.239374	0.973678	1	6	transferase activity, transferring acyl groups	MF	0.517827
GO:0000049	0.244186	0.972547	1	6	tRNA binding	MF	0.517827
GO:0002161	0.261281	0.968312	1	6	aminoacyl-tRNA editing activity	MF	0.517827
GO:0019829	0.262971	0.967874	1	6	cation-transporting ATPase activity	MF	0.517827
GO:0000287	0.267381	0.922955	2	22	magnesium ion binding	MF	0.517827
GO:0005506	0.273131	0.919981	2	23	iron ion binding	MF	0.517827
GO:0003700	0.273366	0.893501	3	39	transcription factor activity, sequence-specific DNA binding	MF	0.517827
GO:0005543	0.282451	0.961617	1	7	phospholipid binding	MF	0.517827
GO:0015662	0.299638	0.956443	1	7	ATPase activity, coupled to transmembrane movement of ions, phosphorylative mechanism	MF	0.531615
GO:0004842	0.324755	0.861395	3	43	ubiquitin-protein transferase activity	MF	0.533198
GO:0016791	0.324962	0.946424	1	9	phosphatase activity	MF	0.533198
GO:0003899	0.329613	0.889497	2	27	DNA-directed RNA polymerase activity	MF	0.533198
GO:0004519	0.36645	0.929705	1	10	endonuclease activity	MF	0.562283
GO:0008094	0.384494	0.921905	1	10	DNA-dependent ATPase activity	MF	0.562283
GO:0046982	0.391466	0.917476	1	12	protein heterodimerization activity	MF	0.562283
GO:0004190	0.393509	0.917114	1	11	aspartic-type endopeptidase activity	MF	0.562283
GO:0016787	0.398709	0.809115	3	51	hydrolase activity	MF	0.562283
GO:0050660	0.429205	0.898854	1	12	flavin adenine dinucleotide binding	MF	0.590157
GO:0000166	0.523968	0.64236	6	123	nucleotide binding	MF	0.702883
GO:0051536	0.55091	0.817384	1	18	iron-sulfur cluster binding	MF	0.72143
GO:0004674	0.600482	0.630226	3	66	protein serine/threonine kinase activity	MF	0.768059
GO:0005200	0.620664	0.756493	1	21	structural constituent of cytoskeleton	MF	0.77583
GO:0005515	0.66817	0.431454	16	378	protein binding	MF	0.816652
GO:0003924	0.695235	0.572875	2	53	GTPase activity	MF	0.831259
GO:0004672	0.726093	0.486663	3	80	protein kinase activity	MF	0.849683
GO:0004713	0.780013	0.460978	2	61	protein tyrosine kinase activity	MF	0.893765
GO:0005525	0.901336	0.257165	2	85	GTP binding	MF	0.977904
GO:0005524	0.905665	0.149933	13	374	ATP binding	MF	0.977904
GO:0003677	0.921657	0.170638	4	151	DNA binding	MF	0.977904
GO:0005509	0.927805	0.267684	1	56	calcium ion binding	MF	0.977904
GO:0003723	0.943706	0.129646	4	166	RNA binding	MF	0.977904
GO:0003676	0.960123	0.0813551	7	262	nucleic acid binding	MF	0.977904
GO:0003735	0.983975	0.059478	2	146	structural constituent of ribosome	MF	0.983975
category	over_represented_pvalue	under_represented_pvalue	numDEInCat	numInCat	term	ontology	fdr
GO:0006633	3.14339e-07	1	7	13	fatty acid biosynthetic process	BP	1.44596e-05
GO:0006508	0.00076474	0.999808	11	77	proteolysis	BP	0.017589
GO:0008152	0.00913016	0.997161	9	80	metabolic process	BP	0.122326
GO:0006783	0.0116701	0.999639	2	4	heme biosynthetic process	BP	0.122326
GO:0009405	0.0132963	0.999559	2	4	pathogenesis	BP	0.122326
GO:0006506	0.0592438	0.993772	2	9	GPI anchor biosynthetic process	BP	0.405333
GO:0006470	0.0621315	0.987959	3	21	protein dephosphorylation	BP	0.405333
GO:0055114	0.0730391	0.973165	6	66	oxidation-reduction process	BP	0.405333
GO:0007010	0.0793044	0.989807	2	11	cytoskeleton organization	BP	0.405333
GO:0006464	0.092257	0.978678	3	24	cellular protein modification process	BP	0.415123
GO:0009058	0.0992686	0.985291	2	12	biosynthetic process	BP	0.415123
GO:0005975	0.141746	0.97338	2	15	carbohydrate metabolic process	BP	0.439624
GO:0030001	0.164352	0.989155	1	4	metal ion transport	BP	0.439624
GO:0006546	0.165098	0.989052	1	4	glycine catabolic process	BP	0.439624
GO:0006432	0.171562	0.988142	1	4	phenylalanyl-tRNA aminoacylation	BP	0.439624
GO:0000724	0.175983	0.987496	1	4	double-strand break repair via homologous recombination	BP	0.439624
GO:0006807	0.180398	0.986833	1	4	nitrogen compound metabolic process	BP	0.439624
GO:0006418	0.188795	0.938984	3	32	tRNA aminoacylation for protein translation	BP	0.439624
GO:0016311	0.190063	0.984392	1	5	dephosphorylation	BP	0.439624
GO:0006631	0.204661	0.981778	1	5	fatty acid metabolic process	BP	0.439624
GO:0006520	0.207585	0.981228	1	5	cellular amino acid metabolic process	BP	0.439624
GO:0033014	0.210255	0.980717	1	5	tetrapyrrole biosynthetic process	BP	0.439624
GO:0006400	0.238819	0.973807	1	6	tRNA modification	BP	0.448398
GO:0006072	0.240415	0.973436	1	6	glycerol-3-phosphate metabolic process	BP	0.448398
GO:0006351	0.253991	0.929239	2	22	transcription, DNA-templated	BP	0.448398
GO:0016567	0.255993	0.90356	3	38	protein ubiquitination	BP	0.448398
GO:0051276	0.26319	0.967817	1	6	chromosome organization	BP	0.448398
GO:0055085	0.280206	0.889274	3	41	transmembrane transport	BP	0.460338
GO:0043039	0.348524	0.937657	1	9	tRNA aminoacylation	BP	0.552831
GO:0006979	0.373378	0.92613	1	11	response to oxidative stress	BP	0.569616
GO:0006270	0.394574	0.917332	1	10	DNA replication initiation	BP	0.569616
GO:0006355	0.409173	0.776858	4	71	regulation of transcription, DNA-templated	BP	0.569616
GO:0044237	0.413659	0.906805	1	12	cellular metabolic process	BP	0.569616
GO:0006812	0.421021	0.903763	1	11	cation transport	BP	0.569616
GO:0030163	0.477873	0.86993	1	14	protein catabolic process	BP	0.613425
GO:0006099	0.480071	0.868572	1	14	tricarboxylic acid cycle	BP	0.613425
GO:0006629	0.510423	0.848271	1	15	lipid metabolic process	BP	0.63458
GO:0008033	0.542284	0.824421	1	17	tRNA processing	BP	0.656448
GO:0045454	0.65189	0.724558	1	24	cell redox homeostasis	BP	0.763093
GO:0006139	0.671179	0.704116	1	24	nucleobase-containing compound metabolic process	BP	0.763093
GO:0006364	0.680148	0.693872	1	25	rRNA processing	BP	0.763093
GO:0006468	0.774266	0.423298	3	87	protein phosphorylation	BP	0.848006
GO:0006810	0.817195	0.404805	2	69	transport	BP	0.874208
GO:0006260	0.853114	0.436791	1	40	DNA replication	BP	0.891892
GO:0006886	0.958993	0.176036	1	70	intracellular protein transport	BP	0.980304
GO:0006412	0.982913	0.0525011	3	180	translation	BP	0.982913
category	over_represented_pvalue	under_represented_pvalue	numDEInCat	numInCat	term	ontology	fdr
GO:0020011	0.000207206	0.999906	36	439	apicoplast	CC	0.00310808
GO:0005886	0.0394727	0.996889	2	7	plasma membrane	CC	0.296045
GO:0016020	0.133363	0.906831	29	527	membrane	CC	0.440965
GO:0009331	0.166985	0.98879	1	4	glycerol-3-phosphate dehydrogenase complex	CC	0.440965
GO:0020020	0.168137	0.988629	1	4	food vacuole	CC	0.440965
GO:0005737	0.196042	0.893716	8	124	cytoplasm	CC	0.440965
GO:0008287	0.205784	0.981568	1	5	protein serine/threonine phosphatase complex	CC	0.440965
GO:0000151	0.266138	0.89769	3	39	ubiquitin ligase complex	CC	0.499009
GO:0016021	0.33398	0.79827	7	126	integral component of membrane	CC	0.556633
GO:0015629	0.463782	0.878422	1	14	actin cytoskeleton	CC	0.593576
GO:0005739	0.467696	0.727493	4	81	mitochondrion	CC	0.593576
GO:0005694	0.474861	0.872391	1	13	chromosome	CC	0.593576
GO:0005634	0.881975	0.224454	5	167	nucleus	CC	0.970304
GO:0005622	0.932926	0.140135	5	200	intracellular	CC	0.970304
GO:0005840	0.970304	0.0991917	2	129	ribosome	CC	0.970304

## Sheet: goseq_mf_downHypno
Table S3C : Gene Ontology analysis of schizont downregulated genes
category	over_represented_pvalue	under_represented_pvalue	numDEInCat	numInCat	term	ontology	fdr
GO:0003777	4.8434e-05	0.999992	12	27	microtubule motor activity	MF	0.00300291
GO:0008017	0.000203102	0.999983	7	12	microtubule binding	MF	0.00629618
GO:0004190	0.000945821	0.999908	6	11	aspartic-type endopeptidase activity	MF	0.019547
GO:0003774	0.00608644	0.999504	4	7	motor activity	MF	0.0943398
GO:0019205	0.0462543	0.993791	3	7	nucleobase-containing compound kinase activity	MF	0.573553
GO:0004012	0.0779886	0.99306	2	4	phospholipid-translocating ATPase activity	MF	0.693148
GO:0000146	0.0782587	0.993022	2	4	microfilament motor activity	MF	0.693148
GO:0005200	0.109259	0.962448	5	21	structural constituent of cytoskeleton	MF	0.846754
GO:0004713	0.130501	0.929882	11	61	protein tyrosine kinase activity	MF	0.899006
GO:0005509	0.166138	0.909144	10	56	calcium ion binding	MF	1
GO:0003779	0.248881	0.913982	3	14	actin binding	MF	1
GO:0030246	0.411347	0.922316	1	4	carbohydrate binding	MF	1
GO:0008138	0.411347	0.922316	1	4	protein tyrosine/serine/threonine phosphatase activity	MF	1
GO:0008603	0.41179	0.922128	1	4	cAMP-dependent protein kinase regulator activity	MF	1
GO:0042393	0.412012	0.922034	1	4	histone binding	MF	1
GO:0004672	0.412154	0.709937	11	80	protein kinase activity	MF	1
GO:0004383	0.420466	0.918385	1	4	guanylate cyclase activity	MF	1
GO:0016849	0.420466	0.918385	1	4	phosphorus-oxygen lyase activity	MF	1
GO:0046872	0.437298	0.707147	8	58	metal ion binding	MF	1
GO:0004674	0.44058	0.696437	9	66	protein serine/threonine kinase activity	MF	1
GO:0015095	0.484425	0.880963	1	5	magnesium ion transmembrane transporter activity	MF	1
GO:0051287	0.484425	0.880963	1	5	NAD binding	MF	1
GO:0005097	0.533439	0.752784	2	14			1
GO:0050661	0.548448	0.835666	1	6	NADP binding	MF	1
GO:0030983	0.548516	0.835618	1	6	mismatched DNA binding	MF	1
GO:0015662	0.60575	0.787002	1	7	ATPase activity, coupled to transmembrane movement of ions, phosphorylative mechanism	MF	1
GO:0004252	0.608035	0.681574	2	16	serine-type endopeptidase activity	MF	1
GO:0004222	0.609067	0.68055	2	16	metalloendopeptidase activity	MF	1
GO:0016887	0.624893	0.561005	5	42	ATPase activity	MF	1
GO:0016740	0.641877	0.645633	2	17	transferase activity	MF	1
GO:0003684	0.641959	0.645546	2	17	damaged DNA binding	MF	1
GO:0016018	0.653652	0.73936	1	8	cyclosporin A binding	MF	1
GO:0003924	0.657874	0.508519	6	53	GTPase activity	MF	1
GO:0016791	0.696695	0.690599	1	9	phosphatase activity	MF	1
GO:0004722	0.697017	0.690234	1	9	protein serine/threonine phosphatase activity	MF	1
GO:0008173	0.697053	0.690193	1	9	RNA methyltransferase activity	MF	1
GO:0008234	0.702612	0.574732	2	19	cysteine-type peptidase activity	MF	1
GO:0008094	0.734429	0.642497	1	10	DNA-dependent ATPase activity	MF	1
GO:0015035	0.767399	0.595781	1	11	protein disulfide oxidoreductase activity	MF	1
GO:0000287	0.777491	0.474174	2	22	magnesium ion binding	MF	1
GO:0008168	0.795339	0.400876	3	33	methyltransferase activity	MF	1
GO:0003755	0.796313	0.55071	1	12	peptidyl-prolyl cis-trans isomerase activity	MF	1
GO:0003678	0.79655	0.550341	1	12	DNA helicase activity	MF	1
GO:0005515	0.893062	0.141481	40	378	protein binding	MF	1
GO:0003746	0.908221	0.326662	1	18	translation elongation factor activity	MF	1
GO:0009055	0.946089	0.222703	1	22	electron carrier activity	MF	1
GO:0017111	0.960234	0.0985894	4	62	nucleoside-triphosphatase activity	MF	1
GO:0005525	0.96192	0.0829405	6	85	GTP binding	MF	1
GO:0003700	0.964967	0.116625	2	39	transcription factor activity, sequence-specific DNA binding	MF	1
GO:0016491	0.970791	0.100515	2	41	oxidoreductase activity	MF	1
GO:0051082	0.985179	0.0572306	2	47	unfolded protein binding	MF	1
GO:0005524	0.986218	0.0213673	34	374	ATP binding	MF	1
GO:0016787	0.990687	0.0386148	2	51	hydrolase activity	MF	1
GO:0005488	0.991774	0.025151	4	78	binding	MF	1
GO:0000166	0.996289	0.00979982	7	123	nucleotide binding	MF	1
GO:0003824	0.996969	0.00741449	9	149	catalytic activity	MF	1
GO:0004842	0.997207	0.0204862	1	43	ubiquitin-protein transferase activity	MF	1
GO:0008270	0.997501	0.00597503	10	162	zinc ion binding	MF	1
GO:0003677	0.999929	0.000267379	6	151	DNA binding	MF	1
GO:0003723	0.999985	6.34984e-05	6	166	RNA binding	MF	1
GO:0003676	0.999999	2.72682e-06	11	262	nucleic acid binding	MF	1
GO:0003735	1	7.1555e-07	2	146	structural constituent of ribosome	MF	1
category	over_represented_pvalue	under_represented_pvalue	numDEInCat	numInCat	term	ontology	fdr
GO:0007018	2.23102e-06	1	15	32	microtubule-based movement	BP	0.000133861
GO:0015914	0.0779886	0.99306	2	4	phospholipid transport	BP	1
GO:0007165	0.108878	0.957929	6	27	signal transduction	BP	1
GO:0007186	0.119037	0.984345	2	5	G-protein coupled receptor signaling pathway	BP	1
GO:0046785	0.119037	0.984345	2	5	microtubule polymerization	BP	1
GO:0007017	0.164331	0.971551	2	6	microtubule-based process	BP	1
GO:0006072	0.164331	0.971551	2	6	glycerol-3-phosphate metabolic process	BP	1
GO:0051258	0.164331	0.971551	2	6	protein polymerization	BP	1
GO:0007155	0.195286	0.917517	5	24	cell adhesion	BP	1
GO:0006508	0.244118	0.845926	12	77	proteolysis	BP	1
GO:0006813	0.411608	0.922205	1	4	potassium ion transport	BP	1
GO:0009405	0.414048	0.921164	1	4	pathogenesis	BP	1
GO:0009190	0.420466	0.918385	1	4	cyclic nucleotide biosynthetic process	BP	1
GO:0006184	0.425168	0.797495	3	19			1
GO:0016311	0.484425	0.880963	1	5	dephosphorylation	BP	1
GO:0015693	0.484425	0.880963	1	5	magnesium ion transport	BP	1
GO:0044262	0.484425	0.880963	1	5	cellular carbohydrate metabolic process	BP	1
GO:0006904	0.484426	0.880962	1	5	vesicle docking involved in exocytosis	BP	1
GO:0001510	0.484426	0.880962	1	5	RNA methylation	BP	1
GO:0006338	0.486772	0.87963	1	5	chromatin remodeling	BP	1
GO:0032313	0.492564	0.787501	2	13			1
GO:0046854	0.492665	0.876239	1	5	phosphatidylinositol phosphorylation	BP	1
GO:0006468	0.527891	0.600819	11	87	protein phosphorylation	BP	1
GO:0005975	0.57185	0.717434	2	15	carbohydrate metabolic process	BP	1
GO:0006139	0.589693	0.650296	3	24	nucleobase-containing compound metabolic process	BP	1
GO:0006298	0.60461	0.787972	1	7	mismatch repair	BP	1
GO:0006096	0.641898	0.645611	2	17	glycolytic process	BP	1
GO:0006098	0.653652	0.73936	1	8	pentose-phosphate shunt	BP	1
GO:0006259	0.653769	0.739244	1	8	DNA metabolic process	BP	1
GO:0006506	0.696835	0.69044	1	9	GPI anchor biosynthetic process	BP	1
GO:0006366	0.69723	0.689992	1	9	transcription from RNA polymerase II promoter	BP	1
GO:0006913	0.734378	0.642561	1	10	nucleocytoplasmic transport	BP	1
GO:0035556	0.738883	0.636778	1	10	intracellular signal transduction	BP	1
GO:0006470	0.754601	0.506639	2	21	protein dephosphorylation	BP	1
GO:0007010	0.767395	0.595787	1	11	cytoskeleton organization	BP	1
GO:0006979	0.767395	0.595787	1	11	response to oxidative stress	BP	1
GO:0016070	0.767397	0.595783	1	11	RNA metabolic process	BP	1
GO:0006812	0.768134	0.594738	1	11	cation transport	BP	1
GO:0006334	0.796313	0.55071	1	12	nucleosome assembly	BP	1
GO:0044237	0.796323	0.550694	1	12	cellular metabolic process	BP	1
GO:0006260	0.889795	0.250154	3	40	DNA replication	BP	1
GO:0008033	0.895174	0.358139	1	17	tRNA processing	BP	1
GO:0055114	0.926034	0.154694	5	66	oxidation-reduction process	BP	1
GO:0006414	0.938417	0.245588	1	21	translational elongation	BP	1
GO:0006396	0.943229	0.171619	2	35	RNA processing	BP	1
GO:0007264	0.946151	0.222519	1	22	small GTPase mediated signal transduction	BP	1
GO:0045454	0.958689	0.18248	1	24	cell redox homeostasis	BP	1
GO:0006364	0.963842	0.164901	1	25	rRNA processing	BP	1
GO:0006464	0.963997	0.164734	1	24	cellular protein modification process	BP	1
GO:0055085	0.970676	0.100834	2	41	transmembrane transport	BP	1
GO:0006281	0.981438	0.0979789	1	30	DNA repair	BP	1
GO:0016192	0.98519	0.0571957	2	47	vesicle-mediated transport	BP	1
GO:0015031	0.985773	0.0791725	1	32	protein transport	BP	1
GO:0008152	0.992756	0.0224684	4	80	metabolic process	BP	1
GO:0016567	0.993664	0.0407928	1	38	protein ubiquitination	BP	1
GO:0006457	0.995389	0.0210898	2	57	protein folding	BP	1
GO:0006355	0.995651	0.0163264	3	71	regulation of transcription, DNA-templated	BP	1
GO:0006810	0.999903	0.00106676	1	69	transport	BP	1
GO:0006886	0.999913	0.000969138	1	70	intracellular protein transport	BP	1
GO:0006412	1	6.19481e-07	4	180	translation	BP	1
category	over_represented_pvalue	under_represented_pvalue	numDEInCat	numInCat	term	ontology	fdr
GO:0030286	0.000820332	0.999958	5	7	dynein complex	CC	0.0237896
GO:0005886	0.00610905	0.999501	4	7	plasma membrane	CC	0.0885813
GO:0005871	0.0161208	0.997113	5	13	kinesin complex	CC	0.155834
GO:0016459	0.0287057	0.997103	3	6	myosin complex	CC	0.208116
GO:0005875	0.0776841	0.993104	2	4	microtubule associated complex	CC	0.450568
GO:0045298	0.119037	0.984345	2	5	tubulin complex	CC	0.575345
GO:0043234	0.164331	0.971551	2	6	protein complex	CC	0.6808
GO:0005874	0.211956	0.954732	2	7	microtubule	CC	0.768341
GO:0015629	0.24706	0.914927	3	14	actin cytoskeleton	CC	0.796082
GO:0009331	0.411347	0.922316	1	4	glycerol-3-phosphate dehydrogenase complex	CC	0.917636
GO:0005678	0.411347	0.922316	1	4			0.917636
GO:0005794	0.411348	0.922316	1	4	Golgi apparatus	CC	0.917636
GO:0020020	0.411354	0.922313	1	4	food vacuole	CC	0.917636
GO:0005869	0.484425	0.880963	1	5	dynactin complex	CC	0.944048
GO:0000785	0.488301	0.878756	1	5	chromatin	CC	0.944048
GO:0005789	0.604721	0.787877	1	7	endoplasmic reticulum membrane	CC	0.999999
GO:0016272	0.696684	0.690611	1	9	prefoldin complex	CC	0.999999
GO:0005887	0.737289	0.638834	1	10	integral component of plasma membrane	CC	0.999999
GO:0016020	0.837439	0.200347	59	527	membrane	CC	0.999999
GO:0015934	0.919647	0.297471	1	19	large ribosomal subunit	CC	0.999999
GO:0016021	0.925863	0.126281	11	126	integral component of membrane	CC	0.999999
GO:0022625	0.981425	0.0980325	1	30	cytosolic large ribosomal subunit	CC	0.999999
GO:0000151	0.994456	0.0364919	1	39	ubiquitin ligase complex	CC	0.999999
GO:0005737	0.998832	0.00361709	6	124	cytoplasm	CC	0.999999
GO:0020011	0.999619	0.000700831	34	439	apicoplast	CC	0.999999
GO:0005739	0.999748	0.00159219	2	81	mitochondrion	CC	0.999999
GO:0005634	0.999944	0.000200589	7	167	nucleus	CC	0.999999
GO:0005622	0.999974	8.7232e-05	9	200	intracellular	CC	0.999999
GO:0005840	0.999999	5.71877e-06	2	129	ribosome	CC	0.999999
