# Supplementary material for: Laser capture microdissection enables transcriptomic analysis of dividing and quiescent liver stages of Plasmodium relapsing species
Source: Cell Microbiol. 2017 Mar 13;19(8):e12735. doi: 10.1111/cmi.12735 (PMC5516136; doi:10.1111/cmi.12735)
Supplement: Supplementary file 11 — Table S4 A: Differential expression (DEX) analysis of the transcriptomes of hypnozoite vs schizonts. [file CMI-19-na-s011.xlsx]

## Sheet: DESeq2_Hypnozoit_vs_Schizont
Table S4A : Differential expression (DEX) analysis of the transcriptomes of hypnozoite vs schizonts
*Orthologs of genes that are highly expressed in the sporozoite of P. vivax, as determined by Westenberger et al, 2010, PLOS Neglected Diseases are highlighted in orange.
Gene_ID	baseMean	log2FoldChange	lfcSE	stat	pvalue	padj	geneAnnot_cyn	geneAnnot_viv
PCYB_053130	300.729	5.46231	0.738927	7.39222	1.44399e-13	7.30252e-11	hypothetical protein	hypothetical protein, conserved
PCYB_061360	211.88	5.34863	0.725367	7.37369	1.65966e-13	7.30252e-11	hypothetical protein	hypothetical protein, conserved
PCYB_094660	186.276	5.20364	0.721225	7.21499	5.39363e-13	1.58213e-10	hypothetical protein	hypothetical protein
PCYB_143790	248.808	5.3517	0.771513	6.93663	4.01555e-12	8.8342e-10	protein phosphatase 2C	protein phosphatase PPM6, putative (PPM6)
PCYB_012560	265.261	5.18535	0.754933	6.86862	6.48259e-12	1.14094e-09	protein kinase	protein kinase, putative
PCYB_131130	106.181	4.95327	0.788888	6.27881	3.41179e-10	5.00395e-08	hypothetical protein	hypothetical protein, conserved
PCYB_124320	38.8977	6.24573	1.0083	6.19431	5.85425e-10	7.35963e-08	hypothetical protein	hypothetical protein, conserved
PCYB_101980	140.175	5.19989	0.850924	6.11087	9.90869e-10	1.08996e-07	hypothetical protein	hypothetical protein, conserved
PCYB_073220	256.056	4.7495	0.78459	6.05348	1.41751e-09	1.38601e-07	hypothetical protein	hypothetical protein, conserved
PCYB_042310	26.395	5.2864	0.930511	5.68118	1.33767e-08	1.17715e-06	serine-repeat antigen	serine-repeat antigen (SERA), putative
PCYB_142150	255.914	-4.24906	0.797063	-5.3309	9.77278e-08	7.81823e-06	malonyl CoA-acyl carrier protein transacylase precursor	malonyl CoA-acyl carrier protein transacylase precursor, putative
PCYB_102260	394.932	-4.58438	0.863264	-5.31052	1.09314e-07	8.01633e-06	vacuolar ATP synthetase	V-type proton ATPase 16 kDa proteolipid subunit, putative
PCYB_063210	371.384	5.60894	1.08283	5.17988	2.22032e-07	1.50299e-05	erythrocyte binding protein	Plasmodium exported protein, unknown function
PCYB_091490	217.558	3.55661	0.705639	5.04027	4.64881e-07	2.92211e-05	hypothetical protein	hypothetical protein, conserved
PCYB_091410	130.934	-4.74493	0.952639	-4.98083	6.33126e-07	3.71434e-05	nucleic acid binding factor	nucleic acid binding protein, putative
PCYB_084530	384.665	3.86562	0.788991	4.89945	9.61051e-07	5.28578e-05	hypothetical protein	phosphatidylethanolamine-binding protein, putative
PCYB_146060	1475.24	-4.24135	0.87049	-4.87237	1.10268e-06	5.70798e-05	CHCH domain containing protein	CHCH domain containing protein
PCYB_095140	109.014	-4.54464	0.948622	-4.79078	1.66132e-06	8.12203e-05	hypothetical protein	hypothetical protein, conserved
PCYB_052130	192.675	-4.20929	0.890735	-4.72563	2.29401e-06	0.000106249	U6 snRNA-associated Sm-like protein LSm3	U6 snRNA-associated Sm-like protein LSm3, putative
PCYB_012530	96.9461	-4.39127	0.955138	-4.59752	4.27541e-06	0.000188118	ubiquitin-like protease 1 homolog Ulp1 homolog	sentrin-specific protease 2, putative (SENP2)
PCYB_074220	191.42	4.36094	0.951218	4.58459	4.54884e-06	0.000190618	hypothetical protein	hypothetical protein, conserved
PCYB_021560	125.077	-4.22181	0.945316	-4.46603	7.96834e-06	0.000318733	hypothetical protein	hypothetical protein, conserved
PCYB_125040	296.657	3.11149	0.701626	4.43469	9.2205e-06	0.000352784	Ser/Thr protein phosphatase family protein	Ser/Thr protein phosphatase family protein
PCYB_134560	81.1907	-4.19676	0.950231	-4.41656	1.00282e-05	0.000367701	hypothetical protein	hypothetical protein, conserved
PCYB_012577	234.416	3.24077	0.742799	4.36292	1.28339e-05	0.000451753	28S ribosomal RNA	28S ribosomal RNA
PCYB_102390	178.36	4.84722	1.11329	4.35395	1.33705e-05	0.000452539	hypothetical protein	transcription factor with AP2 domain(s), putative (ApiAP2)
PCYB_083840	74.901	-4.10636	0.948518	-4.32923	1.49631e-05	0.000487685	splicing factor	hypothetical protein, conserved
PCYB_112350	5958.62	-2.68097	0.621683	-4.31244	1.61466e-05	0.000507464	elongation factor 1 alpha	elongation factor 1-alpha, putative
PCYB_122740	309.945	-3.70164	0.871379	-4.24802	2.15669e-05	0.000632629	merozoite surface protein 7	merozoite surface protein 7 (MSP7) (MSP7.1)
PCYB_123280	162.654	3.66183	0.860517	4.25539	2.08689e-05	0.000632629	hypothetical protein	apicoplast calcium binding protein 1, putative (ACBP1)
PCYB_082250	87.7819	-3.91188	0.93299	-4.19284	2.75479e-05	0.000782006	hypothetical protein	NLI interacting factor-like phosphatase, putative (NIF4)
PCYB_072550	1932	-2.48194	0.59426	-4.17652	2.96003e-05	0.000814008	78 kDa glucose-regulated protein precursor	heat shock protein 70, putative
PCYB_011720	96.1917	-3.71162	0.892642	-4.15802	3.21023e-05	0.000856063	hypothetical protein	hypothetical protein, conserved
PCYB_091460	310.712	3.29378	0.795288	4.14162	3.44866e-05	0.000892593	hypothetical protein	hypothetical protein, conserved
PCYB_012090	101.438	-3.94251	0.957161	-4.11896	3.80582e-05	0.000956891	glycosyltransferase	glycosyltransferase, putative
PCYB_052670	130.461	-3.65489	0.889476	-4.10903	3.97318e-05	0.000971221	26S protease regulatory subunit 6B homolog	26S proteasome AAA-ATPase subunit RPT3, putative
PCYB_112370	151.758	3.87976	0.951919	4.07572	4.58721e-05	0.00109101	protein kinase domain containing protein	protein kinase domain containing protein
PCYB_144330	94.5301	3.17084	0.785974	4.03428	5.47696e-05	0.00126835	hypothetical protein	hypothetical protein, conserved
PCYB_094460	329.185	2.98301	0.745089	4.00357	6.23944e-05	0.00140787	hypothetical protein	hypothetical protein, conserved
PCYB_083670	133.228	-3.43599	0.861767	-3.98714	6.68736e-05	0.00147122	hypothetical protein	ubiquitin-protein ligase, putative
PCYB_012310	1070.31	-3.37834	0.849821	-3.97536	7.02742e-05	0.00150833	proteasome beta-subunit type 4	proteasome subunit beta type-4, putative
PCYB_127570	78.706	-3.52743	0.893774	-3.94667	7.9247e-05	0.00166041	ubiquinol cytochrome c oxidoreductase	ubiquinol cytochrome c oxidoreductase, putative
PCYB_032760	234.703	3.01989	0.768965	3.92721	8.59372e-05	0.00175872	hypothetical protein	hypothetical protein, conserved
PCYB_121790	854.351	3.18287	0.812963	3.91514	9.03505e-05	0.00180701	hypothetical protein	hypothetical protein, conserved
PCYB_126110	402.861	2.80893	0.724292	3.87818	0.00010524	0.00205803	hypothetical protein	hypothetical protein, conserved
PCYB_062880	89.3334	-3.50606	0.911706	-3.8456	0.000120255	0.00230054	hypothetical protein	hypothetical protein, conserved
PCYB_112270	100.346	-3.53509	0.924118	-3.82537	0.000130578	0.00244486	pyrroline carboxylate reductase	pyrroline carboxylate reductase, putative
PCYB_104110	295.459	2.73808	0.727719	3.76254	0.000168193	0.00303061	hypothetical protein	hypothetical protein, conserved
PCYB_113570	150.875	2.97942	0.792036	3.76172	0.00016875	0.00303061	hypothetical protein	hypothetical protein, conserved
PCYB_143820	373.175	-3.10155	0.82847	-3.74371	0.000181325	0.00319133	acyl CoA binding protein	acyl-CoA binding protein, putative
PCYB_031930	59.831	-3.71625	1.00102	-3.71246	0.00020525	0.00354158	DNA polymerase alpha	DNA polymerase alpha, putative
PCYB_094480	277.705	4.25966	1.1506	3.70214	0.00021379	0.00361798	RNA binding protein	hypothetical protein, conserved
PCYB_125070	121.116	2.73277	0.740739	3.68925	0.000224914	0.00373441	hypothetical protein	hypothetical protein, conserved
PCYB_132270	252.595	3.51677	0.959224	3.66627	0.000246114	0.00401075	hypothetical protein	hypothetical protein, conserved
PCYB_094250	405.732	2.87265	0.784641	3.66111	0.000251127	0.00401802	hypothetical protein	hypothetical protein, conserved
PCYB_142690	469.798	2.67557	0.738158	3.62466	0.000289344	0.00454684	hypothetical protein	hypothetical protein, conserved
PCYB_121930	203.915	2.63155	0.727726	3.61612	0.000299047	0.00461686	hypothetical protein	hypothetical protein, conserved
PCYB_051340	1640.24	-2.17148	0.602311	-3.60525	0.000311855	0.00472664	protein disulfide isomerase	protein disulfide isomerase, putative
PCYB_082630	209.555	-2.83457	0.788103	-3.59671	0.000322271	0.00472664	hypothetical protein	survival motor neuron-like protein, putative (SMN)
PCYB_132550	1553.13	2.4993	0.694844	3.59693	0.000321996	0.00472664	hypothetical protein	hypothetical protein, conserved
PCYB_091430	1593.05	2.2999	0.646631	3.55674	0.000375487	0.00541687	eukaryotic initiation factor	polyadenylate-binding protein-interacting protein 1, putative (PAIP1)
PCYB_053300	77.7336	2.83487	0.80558	3.51904	0.000433115	0.00614744	hypothetical protein	RNA-binding protein NOB1, putative
PCYB_127100	356.006	2.52132	0.722745	3.48853	0.00048568	0.0067841	hypothetical protein	hypothetical protein, conserved
PCYB_021650	776.942	2.91911	0.841278	3.46985	0.000520749	0.0071603	serine/threonine protein kinase	serine/threonine protein kinase, putative
PCYB_091500	407.52	2.87749	0.833911	3.4506	0.000559348	0.00757271	IWS1-like protein	hypothetical protein, conserved
PCYB_095130	131.862	2.75529	0.800456	3.44215	0.000577113	0.00769485	hypothetical protein	bicoid-interacting protein BIN3, putative
PCYB_132430	215.694	2.41434	0.705578	3.42179	0.000622102	0.00811578	methionine aminopeptidase type II	methionine aminopeptidase 2, putative (METAP2)
PCYB_142000	291.275	2.4565	0.71836	3.4196	0.000627128	0.00811578	hypothetical protein	conserved protein, unknown function
PCYB_131090	3183.34	2.44525	0.724235	3.37633	0.000734601	0.00936883	hypothetical protein	conserved protein, unknown function
PCYB_146080	1877.72	-2.13478	0.636507	-3.3539	0.00079682	0.0100172	hypothetical protein	hypothetical protein, conserved
PCYB_072950	289.648	2.45002	0.73243	3.34506	0.000822662	0.0101964	hypothetical protein	50S ribosomal protein L29, putative
PCYB_082210	771.479	-3.30746	0.997471	-3.31585	0.000913656	0.0111669	ubiquinol-cytochrome c reductase	ubiquinol-cytochrome c reductase complex subunit, putative
PCYB_101240	646.005	2.49514	0.754402	3.30744	0.00094153	0.01135	hypothetical protein	hypothetical protein, conserved
PCYB_006130	187.275	2.47872	0.750857	3.30119	0.000962758	0.011449	hypothetical protein	hypothetical protein
PCYB_071150	114.987	-2.95332	0.901548	-3.27583	0.00105351	0.0123612	tubulin alpha chain	tubulin alpha chain, putative
PCYB_102500	1384.92	2.6635	0.82167	3.24157	0.00118871	0.0136108	transcription factor with AP2 domain(s)	transcription factor with AP2 domain(s), putative (ApiAP2)
PCYB_111820	768.149	2.41497	0.745311	3.24022	0.00119438	0.0136108	hypothetical protein	calpain, putative
PCYB_114740	130.242	-2.57116	0.794214	-3.23736	0.00120641	0.0136108	transporter protein	transporter protein, putative
PCYB_073210	191.601	2.82676	0.879125	3.21543	0.00130251	0.0143276	hypothetical protein	hypothetical protein, conserved
PCYB_081840	160.276	2.31429	0.719709	3.21559	0.00130175	0.0143276	RAD protein	RAD protein
PCYB_031820	202.199	2.40507	0.760044	3.16438	0.00155411	0.0168842	hypothetical GTP binding protein 2	ribosome biogenesis GTPase A, putative (RbgA)
PCYB_071550	135.934	2.28641	0.725905	3.14973	0.00163419	0.0173953	proteasome activator complex subunit 3	subunit of proteaseome activator complex, putative
PCYB_093980	297.408	2.41703	0.76766	3.14857	0.0016407	0.0173953	hypothetical protein	hypothetical protein, conserved
PCYB_062410	448.965	3.06478	0.977875	3.13412	0.0017237	0.0178454	hypothetical protein	hypothetical protein, conserved
PCYB_146850	123.472	-2.59289	0.827097	-3.13493	0.00171894	0.0178454	hypothetical protein	double C2-like domain-containing protein, putative (DOC2)
PCYB_095280	65.9145	-2.81386	0.899256	-3.1291	0.00175343	0.017942	hypothetical protein	hypothetical protein, conserved
PCYB_112850	130.613	-2.7102	0.867471	-3.12426	0.00178253	0.0180302	transmembrane amino acid transporter protein	transmembrane amino acid transporter protein, putative
PCYB_126090	408.912	-2.91532	0.937532	-3.10957	0.00187362	0.0187362	peptidase	peptidase, putative
PCYB_092190	289.871	-2.5555	0.822733	-3.10611	0.00189567	0.0187437	cyclophilin	peptidyl-prolyl cis-trans isomerase 11, putative
PCYB_115130	250.099	-2.55718	0.829497	-3.08281	0.00205059	0.0200502	RNA binding protein	RNA-binding protein, putative
PCYB_081550	203.038	-2.31834	0.77322	-2.9983	0.00271492	0.0262542	DNA/RNA-binding protein	DNA/RNA-binding protein Alba 3, putative (ALBA3)
PCYB_032180	186.148	2.58661	0.865825	2.98745	0.00281317	0.0269086	protein kinase domain containing protein	protein kinase domain containing protein
PCYB_032220	25.1772	2.77609	0.931196	2.98121	0.00287115	0.0270711	hypothetical protein	hypothetical protein, conserved
PCYB_133040	155.662	-2.4762	0.832119	-2.97578	0.00292245	0.0270711	proliferation-associated protein 2g4	proliferation-associated protein 2g4, putative
PCYB_146920	59.8358	2.46693	0.828794	2.97652	0.00291537	0.0270711	hypothetical protein	hypothetical protein, conserved
PCYB_052220	2431.47	-2.01424	0.679769	-2.96312	0.00304539	0.027916	heat shock 70 kDa protein	heat shock 70 kDa protein, putative
PCYB_126130	44.9768	-2.54779	0.864727	-2.94635	0.00321547	0.0288736	RNA binding protein	RNA-binding protein, putative
PCYB_143530	298.477	2.09551	0.710602	2.94893	0.00318876	0.0288736	hypothetical protein	hypothetical protein, conserved
PCYB_102080	352.54	2.39042	0.824876	2.89792	0.00375648	0.0333909	hypothetical protein	hypothetical protein, conserved
PCYB_052610	29.9604	-2.89773	1.00418	-2.88567	0.00390578	0.033835	vacuolar sorting protein	vacuolar protein sorting-associated protein 9, putative (VPS9)
PCYB_053560	163.681	-2.43575	0.8428	-2.89007	0.00385156	0.033835	erythrocyte membrane-associated antigen	erythrocyte membrane-associated antigen, putative
PCYB_143520	72.8523	-2.43573	0.844455	-2.88439	0.00392179	0.033835	hypothetical protein	hypothetical protein, conserved
PCYB_115290	132.859	-2.47665	0.864493	-2.86486	0.00417192	0.0356436	calcium antiporter	cation/H+ antiporter, putative
PCYB_041470	77.0106	-2.34649	0.822893	-2.85152	0.00435112	0.0368172	hypothetical protein	hypothetical protein, conserved
PCYB_073540	317.221	-2.80281	0.986035	-2.8425	0.00447608	0.0375138	cytochrome c oxidase subunit	cytochrome c oxidase subunit 5B, putative (COX5B)
PCYB_142710	1002.39	-2.33094	0.826257	-2.82109	0.00478612	0.0397338	40S ribosomal protein S15	40S ribosomal protein S19, putative (RPS19)
PCYB_041210	312.517	2.07221	0.735606	2.81702	0.00484719	0.0398648	hypothetical protein	hypothetical protein
PCYB_122060	103.125	2.09214	0.744488	2.81017	0.00495153	0.0403458	hypothetical protein	hypothetical protein, conserved
PCYB_051370	240.147	2.33146	0.840455	2.77404	0.00553643	0.0446978	hypothetical protein	hypothetical protein, conserved
PCYB_022230	361.361	-2.68544	0.969344	-2.77036	0.00559937	0.0447949	proteasome subunit alpha type 7-2	proteasome subunit alpha type-5, putative
PCYB_122650	102.727	2.12153	0.766892	2.7664	0.00566796	0.0449352	hypothetical protein	hypothetical protein
PCYB_051640	445.154	2.00172	0.727427	2.75178	0.00592716	0.0461021	hypothetical protein	hypothetical protein, conserved
PCYB_111340	132.631	2.29925	0.836304	2.7493	0.00597218	0.0461021	U1 small nuclear ribonucleoprotein 70 kDa	U1 small nuclear ribonucleoprotein 70 kDa, putative
PCYB_147130	266.541	-2.0797	0.756449	-2.7493	0.00597232	0.0461021	hypothetical protein	hypothetical protein, conserved
PCYB_012300	286.49	2.52531	0.919596	2.74611	0.00603062	0.0461473	hypothetical protein	cactin homolog, putative
PCYB_114020	28.5539	-2.50772	0.91477	-2.74137	0.00611842	0.0464156	hypothetical protein	hypothetical protein, conserved
PCYB_133100	595.058	2.71312	0.990746	2.73846	0.00617275	0.0464275	corA-like Mg2 transporter protein	CorA-like Mg2+ transporter protein, putative
PCYB_052770	128.816	1.9836	0.730148	2.71671	0.00659338	0.049171	hypothetical protein	hypothetical protein, conserved
PCYB_111620	289.052	2.07984	0.766443	2.71363	0.00665503	0.0492137	hypothetical protein	hypothetical protein, conserved
PCYB_131210	83.8643	-2.35058	0.868749	-2.70571	0.00681587	0.0499831	hypothetical protein	hypothetical protein, conserved
PCYB_112170	301.65	-2.54686	0.944389	-2.69683	0.00700027	0.0509111	GTP-binding protein	GTP-binding protein, putative
PCYB_091200	27404.4	1.75435	0.651278	2.6937	0.00706644	0.0509711	histone H4	histone H4, putative
PCYB_052710	361.508	1.90795	0.709144	2.6905	0.00713451	0.0510436	chromosome associated protein	chromosome associated protein, putative
PCYB_124110	380.704	2.12312	0.790513	2.68575	0.00723666	0.051357	splicing factor	splicing factor 1, putative (SF1)
PCYB_134850	238.718	1.9964	0.748061	2.66877	0.00761293	0.053595	transcription factor with AP2 domain(s)	transcription factor with AP2 domain(s), putative (AP2-G2)
PCYB_122630	209.393	-2.20367	0.833609	-2.64353	0.00820458	0.0568507	hypothetical protein	RanBPM and CLTH-like protein, putative
PCYB_133950	233.311	-2.28961	0.86572	-2.64475	0.00817522	0.0568507	hypothetical protein	hypothetical protein, conserved
PCYB_124160	6.21821	2.45018	0.927971	2.64037	0.00828159	0.0569359	hypothetical protein	hypothetical protein, conserved
PCYB_082690	1134.75	-1.94761	0.749496	-2.59856	0.00936167	0.0638626	40S ribosomal protein S3a	40S ribosomal protein S3A, putative
PCYB_123880	216.257	-1.95381	0.753633	-2.59252	0.0095275	0.0644939	asparagine synthase	hypothetical protein, conserved
PCYB_144490	526.146	-2.76216	1.06668	-2.58951	0.00961135	0.0645648	arginyl-tRNA synthetase	arginyl-tRNA synthetase, putative
PCYB_081630	262.223	-2.14229	0.829435	-2.58283	0.0097993	0.0653286	hypothetical protein	conserved membrane protein, unknown function
PCYB_145980	458.411	2.56446	0.996111	2.57447	0.0100394	0.0664259	hypothetical protein	conserved Plasmodium protein, unknown function
PCYB_132320	156.059	2.2041	0.865089	2.54783	0.0108394	0.0711841	ataxin-2 like protein	ataxin-2 like protein, putative
PCYB_142290	100.55	2.7013	1.07863	2.50437	0.012267	0.0799626	hypothetical protein	hypothetical protein, conserved
PCYB_031320	290.571	-1.89234	0.759652	-2.49107	0.012736	0.0810362	pre-mRNA splicing factor	pre-mRNA-processing-splicing factor 8, putative
PCYB_071500	374.108	2.53362	1.01726	2.49063	0.0127519	0.0810362	TBC domain containing protein	TBC domain containing protein
PCYB_113850	108.663	-2.38799	0.959164	-2.48966	0.0127865	0.0810362	hypothetical protein	hypothetical protein, conserved
PCYB_134600	349.808	1.76775	0.710144	2.48929	0.0128	0.0810362	hypothetical protein	hypothetical protein, conserved
PCYB_101047	186.63	2.51519	1.0189	2.46854	0.0135666	0.0852761	SSU ribosomal RNA	SSU ribosomal RNA
PCYB_032380	1167.65	-2.14251	0.874804	-2.44913	0.0143203	0.0893749	40S ribosomal protein S10	40S ribosomal protein S10, putative
PCYB_072050	511.145	1.81843	0.743473	2.44586	0.0144506	0.0895532	eukaryotic initiation factor 3 gamma subunit domain containing protein	tRNA (adenine(58)-N(1))-methyltransferase non-catalytic subunit TRM6, putative (GCD10)
PCYB_021390	129.369	2.23558	0.916597	2.439	0.014728	0.0900042	bromodomain protein	bromodomain protein, putative
PCYB_103790	132.934	2.13975	0.876903	2.44012	0.0146822	0.0900042	myosin C	myosin B, putative (MyoB)
PCYB_142610	279.885	1.9889	0.819478	2.42703	0.0152229	0.0923873	Sec20-like protein	protein transport protein SEC20, putative
PCYB_146400	423.723	2.3323	0.962458	2.42327	0.0153814	0.0927096	cell cycle control protein	cell cycle control protein, putative
PCYB_042060	587.401	1.83401	0.759516	2.41471	0.0157478	0.0942727	2C-methyl-D-erythritol 2	2C-methyl-D-erythritol 2,4-cyclodiphosphate synthase, putative (IspF)
PCYB_032090	91.4419	-2.10531	0.878115	-2.39754	0.0165057	0.0969963	hypothetical protein	hypothetical protein, conserved
PCYB_124700	129.996	2.48896	1.0384	2.39692	0.0165335	0.0969963	hypothetical protein	conserved Plasmodium protein, unknown function
PCYB_144450	61.2808	-1.91766	0.799109	-2.39974	0.0164067	0.0969963	hypothetical protein	hypothetical protein, conserved
PCYB_122640	20.8854	1.83977	0.77094	2.3864	0.0170142	0.0991557	hypothetical protein	hypothetical protein, conserved
PCYB_071120	661.395	1.90086	0.799081	2.37881	0.0173688	0.100005	DEAD/DEAH box helicase	DEAD/DEAH box helicase, putative
PCYB_112090	63.7804	2.34983	0.987982	2.37842	0.0173872	0.100005	hypothetical protein	hypothetical protein, conserved
PCYB_091680	209.174	-1.83807	0.775571	-2.36995	0.0177903	0.101003	vacuolar sorting protein 35	vacuolar protein sorting-associated protein 35, putative (VPS35)
PCYB_125060	283.984	1.92167	0.810176	2.37192	0.0176962	0.101003	hypothetical protein	hypothetical protein, conserved
PCYB_141410	119.601	2.25411	0.953532	2.36396	0.0180808	0.101994	hypothetical protein	hypothetical protein, conserved
PCYB_094810	1224.47	-1.55893	0.662518	-2.35303	0.018621	0.104373	60S ribosomal protein L33-B	60S ribosomal protein L35ae, putative
PCYB_144910	610.989	2.17832	0.931002	2.33976	0.0192963	0.107473	phospholipid-transporting ATPase	phospholipid-transporting ATPase, putative
PCYB_062920	228.03	-1.83711	0.786585	-2.33555	0.0195145	0.108005	methionine- tRNA ligase	methionine--tRNA ligase, putative
PCYB_142250	139.613	-1.98014	0.848878	-2.33265	0.0196664	0.108165	hypothetical protein	hypothetical protein, conserved
PCYB_042630	126.854	-1.9143	0.821723	-2.32961	0.0198266	0.108369	5'-3' exonuclease N-terminal resolvase-like domain	5'-3' exonuclease, N-terminal resolvase-like domain, putative
PCYB_142410	285.615	1.76605	0.763823	2.31213	0.0207707	0.112828	hypothetical protein	hypothetical protein, conserved
PCYB_012460	35.754	-1.97988	0.862953	-2.2943	0.0217731	0.117548	hypothetical protein	hypothetical protein, conserved
PCYB_073100	142.514	1.96773	0.862593	2.28118	0.0225375	0.120933	hypothetical protein	hypothetical protein, conserved
PCYB_053170	854.654	1.9293	0.849047	2.27232	0.0230673	0.122313	hypothetical protein	hypothetical protein, conserved
PCYB_091600	389.086	1.85573	0.816754	2.27208	0.0230818	0.122313	hypothetical protein	hypothetical protein
PCYB_146620	79.7342	-1.78963	0.788405	-2.26993	0.0232116	0.122313	hypothetical protein	hypothetical protein, conserved
PCYB_073440	31.2622	-2.08924	0.923599	-2.26206	0.0236937	0.12411	hypothetical protein	hypothetical protein
PCYB_127030	1305.25	-1.6508	0.732741	-2.25292	0.0242645	0.125729	fructose 1	fructose 1,6-bisphosphate aldolase, putative
PCYB_141480	565.482	2.09032	0.927987	2.25253	0.0242885	0.125729	hypothetical protein	hypothetical protein, conserved
PCYB_132585	181.559	1.8197	0.814396	2.23442	0.0254553	0.130998	ribosome biogenesis protein Nop10	H/ACA ribonucleoprotein complex subunit 3, putative (NOP10)
PCYB_103230	177.912	1.80381	0.809019	2.22963	0.0257719	0.131856	hypothetical protein	conserved Plasmodium protein, unknown function
PCYB_082670	190.13	1.91238	0.865104	2.21058	0.027065	0.134635	hypothetical protein	hypothetical protein, conserved
PCYB_093050	419.471	-2.23481	1.01207	-2.20816	0.0272329	0.134635	pyruvate dehydrogenase E1 component alpha subunit	pyruvate dehydrogenase E1 component subunit alpha, putative
PCYB_114640	687.774	1.72445	0.777692	2.21739	0.0265962	0.134635	hypothetical protein	hypothetical protein, conserved
PCYB_126390	272.014	2.34456	1.06046	2.21088	0.0270445	0.134635	hypothetical protein	hypothetical protein, conserved
PCYB_132700	358.276	-1.68234	0.760299	-2.21274	0.0269157	0.134635	60S ribosomal protein L14	60S ribosomal protein L14, putative
PCYB_133260	115.517	-1.75505	0.794294	-2.20958	0.0271347	0.134635	hypothetical protein	hypothetical protein
PCYB_072880	130.204	-1.93748	0.881642	-2.19758	0.0279788	0.13755	hypothetical protein	hypothetical protein, conserved
PCYB_052050	720.136	-2.16606	0.98933	-2.18943	0.0285659	0.138302	2-oxoglutarate dehydrogenase E1 component mitochondrial precursor	2-oxoglutarate dehydrogenase E1 component, mitochondrial precursor, putative
PCYB_062160	103.03	-1.92647	0.880106	-2.18891	0.0286033	0.138302	hypothetical protein	hypothetical protein, conserved
PCYB_144350	355.514	1.88374	0.858967	2.19303	0.028305	0.138302	RNA binding protein	RNA-binding protein, putative
PCYB_011270	323.785	1.63799	0.749185	2.18637	0.0287888	0.138438	origin recognition subunit	origin recognition complex subunit 2, putative (ORC2)
PCYB_102800	196.923	1.63018	0.749757	2.17428	0.0296843	0.140442	deoxyribodipyrimidine photolyase	deoxyribodipyrimidine photo-lyase, putative
PCYB_126970	464.392	1.76329	0.810434	2.17573	0.0295755	0.140442	serine/threonine kinase-1	serine/threonine kinase-1, putative
PCYB_143610	168.517	-1.79096	0.822842	-2.17656	0.0295134	0.140442	hypothetical protein	hypothetical protein, conserved
PCYB_126930	329.927	-1.8483	0.851246	-2.17129	0.0299095	0.140751	hypothetical protein	hypothetical protein, conserved
PCYB_127270	326.157	-1.65161	0.766612	-2.15443	0.0312062	0.146072	hypothetical protein	hypothetical protein, conserved
PCYB_092910	675.936	2.18799	1.01914	2.1469	0.0318016	0.148071	asparagine-rich protein	calcium-dependent protein kinase 7, putative (CDPK7)
PCYB_121530	308.913	1.76518	0.825105	2.13935	0.0324076	0.150098	hypothetical protein	hypothetical protein, conserved
PCYB_072210	518.796	2.13386	0.998509	2.13705	0.0325942	0.150172	hypothetical protein	hypothetical protein, conserved
PCYB_112180	2115.29	-1.63442	0.765572	-2.1349	0.0327694	0.150193	40S ribosomal protein S13	40S ribosomal protein S15, putative (RPS15)
PCYB_071110	884.624	2.40494	1.13308	2.12248	0.0337976	0.152522	hypothetical protein	hypothetical protein, conserved
PCYB_114850	221.443	-1.96914	0.927458	-2.12316	0.0337402	0.152522	WD domain G-beta repeat domain containing protein	WD domain, G-beta repeat domain containing protein
PCYB_123940	1929.52	-1.65501	0.778817	-2.12503	0.0335845	0.152522	60S ribosomal protein L23a	60S ribosomal protein L23, putative (RPL23)
PCYB_073640	218.976	1.5543	0.735104	2.1144	0.034481	0.154813	hypothetical protein	transcription initiation factor TFIID subunit 7, putative (TAF7)
PCYB_112250	390.536	1.63331	0.773923	2.11044	0.0348209	0.155545	hypothetical protein	hypothetical protein, conserved
PCYB_093200	53.8641	-1.9683	0.937492	-2.09954	0.0357694	0.15894	hypothetical protein	hypothetical protein, conserved
PCYB_111160	186.184	-1.57935	0.752939	-2.09758	0.0359422	0.15894	hypothetical protein	hypothetical protein, conserved
PCYB_083400	171.832	1.58036	0.754997	2.0932	0.0363314	0.159858	hypothetical protein	hypothetical protein, conserved
PCYB_143000	50.3176	-1.78731	0.857378	-2.08462	0.0371034	0.162443	cyclophilin E	RNA-binding protein, putative
PCYB_011310	473.374	-1.6061	0.77377	-2.07569	0.0379229	0.162959	40S ribosomal protein S29	40S ribosomal protein S29, putative
PCYB_021950	387.573	1.62554	0.78193	2.07888	0.0376283	0.162959	ubiquitin carboxyl-terminal hydrolase	ubiquitin carboxyl-terminal hydrolase 1, putative (UBP1)
PCYB_052030	277.771	1.61684	0.779102	2.07526	0.0379621	0.162959	hypothetical protein	hypothetical protein, conserved
PCYB_053550	389.606	1.85994	0.894297	2.07978	0.0375461	0.162959	hypothetical protein	hypothetical protein, conserved
PCYB_082870	671.216	1.96451	0.952043	2.06347	0.0390682	0.166893	hypothetical protein	hypothetical protein, conserved
PCYB_083240	141.387	-1.67776	0.81448	-2.05991	0.0394072	0.167528	hypothetical protein	hypothetical protein, conserved
PCYB_052590	99.3774	-1.74596	0.852754	-2.04744	0.040615	0.169389	WD domain G-beta repeat domain containing protein	WD domain, G-beta repeat domain containing protein
PCYB_121560	287.308	1.98349	0.968224	2.04859	0.0405023	0.169389	GTPase	GTPase, putative
PCYB_126720	80.0135	-1.96396	0.95739	-2.05137	0.040231	0.169389	multidrug resistance protein 2	multidrug resistance protein 2, putative (MDR2)
PCYB_141440	328.097	1.93511	0.945112	2.0475	0.0406094	0.169389	DNA-directed RNA polymerase II 13.3 kDa polypeptide	DNA-directed RNA polymerase II 13.3 kDa polypeptide, putative
PCYB_071180	331.888	1.4651	0.719343	2.03672	0.041678	0.173003	TBC domain containing protein	GTPase-activating protein, putative
PCYB_082920	121.33	-1.53212	0.757074	-2.02374	0.0429972	0.176811	hypothetical protein	hypothetical protein, conserved
PCYB_113090	662.939	1.55453	0.768063	2.02396	0.042974	0.176811	hypothetical protein	hypothetical protein, conserved
PCYB_127440	616.221	1.57096	0.777191	2.02133	0.0432459	0.177007	clathrin coat assembly protein AP50	clathrin coat assembly protein AP50, putative
PCYB_142880	366.704	1.6171	0.803755	2.01194	0.0442267	0.180183	hypothetical protein	hypothetical protein, conserved
PCYB_123600	290.489	1.58219	0.787752	2.00849	0.0445911	0.18083	hypothetical protein	hypothetical protein, conserved
PCYB_063170	2105.24	-1.40733	0.701958	-2.00486	0.0449781	0.181563	hypothetical protein	hypothetical protein, conserved
PCYB_112120	506.216	-2.12827	1.06282	-2.00249	0.0452323	0.181755	RNA-binding protein	CUGBP Elav-like family member 1, putative (CELF1)
PCYB_052170	12.7477	1.80013	0.901167	1.99756	0.0457644	0.183058	MAC/Perforin domain containing protein	perforin-like protein 4 (PLP4)
PCYB_113050	741.888	-1.9113	0.959782	-1.99139	0.0464379	0.184911	4-methyl-5(B-hydroxyethyl)-thiazol monophosphate biosynthesis enzyme	protein DJ-1, putative (DJ1)
PCYB_052300	300.413	1.56344	0.790344	1.97818	0.0479087	0.189057	SNF2 family protein	hypothetical protein, conserved
PCYB_132460	231.677	1.42362	0.719368	1.97899	0.0478172	0.189057	hypothetical protein	Hsp70/Hsp90 organizing protein, putative (HOP)
PCYB_114800	1440.11	-1.67441	0.84771	-1.97522	0.0482435	0.189528	20S proteasome subunit alpha type 2	proteasome subunit alpha type-2, putative
PCYB_143620	76.8014	-1.58711	0.805223	-1.97102	0.048722	0.190557	hypothetical protein	hypothetical protein, conserved
PCYB_126480	85.6969	1.68153	0.858887	1.9578	0.0502536	0.1949	flavodoxin domain containing protein	flavodoxin domain containing protein
PCYB_145500	2639.8	-1.42394	0.727387	-1.95761	0.0502753	0.1949	macrophage migration inhibitory factor	macrophage migration inhibitory factor, putative (MIF)
PCYB_131320	69.3126	-1.55472	0.79618	-1.95273	0.050852	0.196271	hypothetical protein	hypothetical protein, conserved
PCYB_061190	586.163	1.88073	0.96449	1.94998	0.0511786	0.196669	hypothetical protein	hypothetical protein, conserved
PCYB_102410	545.992	-1.9843	1.01959	-1.94618	0.0516336	0.197072	eukaryotic translation initiation factor 3 subunit 9	Eukaryotic translation initiation factor 3 subunit 9, putative
PCYB_131050	475.443	1.46786	0.754992	1.9442	0.0518708	0.197072	hypothetical protein	hypothetical protein, conserved
PCYB_133500	117.083	1.85483	0.954374	1.9435	0.0519552	0.197072	DnaJ domain containing protein	DnaJ domain containing protein
PCYB_142390	569.118	1.61179	0.833441	1.9339	0.0531253	0.200645	cop-coated vesicle membrane protein p24 precursor	cop-coated vesicle membrane protein p24 precursor, putative
PCYB_143880	156.116	-1.82334	0.944532	-1.93042	0.0535551	0.201404	hypothetical protein	conserved Plasmodium protein, unknown function
PCYB_091130	228.622	1.90364	0.987585	1.92757	0.053909	0.201412	hypothetical protein	hypothetical protein, conserved
PCYB_131790	379.899	-1.54412	0.801427	-1.92672	0.0540152	0.201412	krox-like protein. putative	zinc finger transcription factor, putative (KROX1)
PCYB_121470	40.1589	-1.58238	0.823722	-1.92101	0.0547299	0.203216	hypothetical protein	hypothetical protein, conserved
PCYB_091370	36.0823	-1.59035	0.831293	-1.91311	0.0557345	0.205215	hypothetical protein	hypothetical protein, conserved
PCYB_144550	195.95	-1.87366	0.979338	-1.91319	0.055724	0.205215	P-type ATPase2	aminophospholipid-transporting P-ATPase, putative
PCYB_081970	112.346	-1.82965	0.962785	-1.90037	0.0573849	0.210411	hypothetical protein	hypothetical protein, conserved
PCYB_061820	1208.23	1.67259	0.882963	1.8943	0.0581858	0.212377	chromodomain-helicase-DNA-binding protein 1 homolog	hypothetical protein, conserved
PCYB_103970	130.812	1.66659	0.881344	1.89097	0.0586286	0.212377	hypothetical protein	hypothetical protein, conserved
PCYB_112470	235.122	1.38859	0.734376	1.89084	0.0586451	0.212377	splicing factor 3b subunit	splicing factor, putative
PCYB_141230	1083.74	-1.39553	0.738865	-1.88875	0.0589259	0.21252	40S ribosomal protein S7	40S ribosomal protein S7, putative
PCYB_147200	44.9875	1.53453	0.813498	1.88634	0.0592492	0.212813	cyclin g-associated kinase	cyclin g-associated kinase, putative
PCYB_102940	278.98	1.50362	0.798752	1.88246	0.0597738	0.213642	CDK-activating kinase assembly factor	CDK-activating kinase assembly factor, putative
PCYB_007600	228.931	1.61851	0.860428	1.88105	0.0599654	0.213642	hypothetical protein	hypothetical protein
PCYB_121730	632.511	1.39823	0.747557	1.8704	0.061429	0.217974	hypothetical protein	hypothetical protein, conserved
PCYB_126310	184.653	1.88493	1.01087	1.86466	0.0622293	0.219927	hypothetical protein	rhoptry neck protein 2, putative (RON2)
PCYB_131440	687.875	1.5299	0.822067	1.86104	0.0627388	0.22084	hypothetical protein	high mobility group protein B3, putative (HMGB3)
PCYB_111220	666.483	1.40975	0.759096	1.85714	0.0632908	0.221896	hypothetical protein	hypothetical protein, conserved
PCYB_103020	563.216	1.75492	0.947651	1.85186	0.0640453	0.22365	hypothetical protein	RNA pseudouridylate synthase, putative
PCYB_145080	392.101	1.5223	0.823498	1.84858	0.0645186	0.224412	isoleucyl-tRNA synthetase	isoleucine--tRNA ligase, putative
PCYB_123860	1012.34	1.46641	0.794243	1.84629	0.0648495	0.224676	Micro-fibrillar-associated protein 1 C-terminus domain containing protein	Micro-fibrillar-associated protein 1 C-terminus domain containing protein
PCYB_114590	514.259	1.53898	0.834608	1.84395	0.0651897	0.224968	hypothetical protein	SNARE associated Golgi protein, putative
PCYB_132960	165.187	-1.66855	0.905991	-1.84169	0.0655209	0.225228	50S ribosomal protein L15	ribosomal protein L15, putative
PCYB_143800	301.06	1.42087	0.779504	1.82279	0.0683355	0.233989	ABC transporter	ABC1 family, putative
PCYB_071450	1263.47	1.53756	0.847821	1.81355	0.0697473	0.237898	hypothetical protein	zinc finger protein, putative
PCYB_146610	204.114	1.72175	0.95033	1.81174	0.0700264	0.237928	hypothetical protein	hypothetical protein, conserved
PCYB_141330	415.384	1.48131	0.818415	1.80998	0.0702992	0.237936	peptidase	hypothetical protein, conserved
PCYB_062020	190.869	1.63056	0.90297	1.80578	0.070953	0.239229	hypothetical protein	conserved Plasmodium protein, unknown function
PCYB_093470	597.761	-1.53585	0.852792	-1.80097	0.0717076	0.24085	farnesyl pyrophosphate synthase	geranylgeranyl pyrophosphate synthase (GGPPS)
PCYB_022050	226.597	1.64279	0.916449	1.79256	0.0730428	0.241234	zinc-carboxypeptidase	hypothetical protein, conserved
PCYB_051930	819.234	1.5008	0.837675	1.79163	0.0731926	0.241234	hypothetical protein	hypothetical protein, conserved
PCYB_101460	967.536	1.31011	0.729788	1.79519	0.0726233	0.241234	transmembrane protein	transmembrane emp24 domain-containing protein, putative
PCYB_127840	93.7	-1.63941	0.914062	-1.79355	0.0728854	0.241234	bromodomain protein	bromodomain protein, putative
PCYB_135060	126.313	-1.38813	0.773503	-1.79461	0.0727166	0.241234	hypothetical protein	RNA-binding protein, putative
PCYB_032850	138.68	-1.45555	0.813653	-1.7889	0.0736304	0.241771	hypothetical protein	hypothetical protein, conserved
PCYB_135380	612.184	-1.52125	0.856585	-1.77594	0.0757425	0.247782	ribosomal S27a	ubiquitin-40S ribosomal protein S27a, putative
PCYB_041620	560.443	-1.63546	0.925181	-1.76772	0.0771074	0.251042	T-complex protein 1 theta subunit	T-complex protein 1 subunit theta, putative (CCT8)
PCYB_072040	396.576	1.32769	0.751846	1.7659	0.0774119	0.251042	hypothetical protein	hypothetical protein, conserved
PCYB_122470	420.253	-1.81532	1.02862	-1.76481	0.0775949	0.251042	60S ribosomal protein L6	60S ribosomal protein L6, putative
PCYB_121310	61.1681	-1.46212	0.831971	-1.75741	0.0788472	0.254159	hypothetical protein	hypothetical protein, conserved
PCYB_042150	299.703	1.60306	0.91335	1.75514	0.0792357	0.25448	hypothetical protein	hypothetical protein, conserved
PCYB_084160	230.117	-1.79685	1.02513	-1.7528	0.0796359	0.254835	hypothetical protein	hypothetical protein, conserved
PCYB_031440	535.463	1.61261	0.922886	1.74736	0.0805755	0.25598	hypothetical protein	hypothetical protein, conserved
PCYB_103360	106.542	-1.30952	0.749356	-1.74753	0.0805458	0.25598	Pfs38	6-cysteine protein
PCYB_072910	571.626	1.41371	0.811643	1.74178	0.0815465	0.258133	hypothetical protein	hypothetical protein, conserved
PCYB_083760	92.5812	-1.65831	0.954476	-1.7374	0.0823167	0.259112	hypothetical protein	hypothetical protein, conserved
PCYB_127080	358.865	-1.37837	0.793685	-1.73667	0.0824448	0.259112	acyltransferase	1-acyl-sn-glycerol-3-phosphate acyltransferase, putative (LPAAT)
PCYB_041610	369.163	1.43373	0.827283	1.73305	0.083086	0.260198	hypothetical protein	protein transport protein SEC31, putative (SEC31)
PCYB_101930	416.114	1.75211	1.01241	1.73062	0.0835191	0.260627	hypothetical protein	hypothetical protein, conserved
PCYB_132730	51.4773	1.37984	0.800392	1.72396	0.084716	0.263428	hypothetical protein	hypothetical protein, conserved
PCYB_125270	688.555	1.42795	0.831306	1.71772	0.0858484	0.266009	hypothetical protein	hypothetical protein, conserved
PCYB_142060	20.9549	1.33453	0.780108	1.7107	0.0871363	0.268112	hypothetical protein	hypothetical protein, conserved
PCYB_143430	842.456	-1.24727	0.7286	-1.71187	0.0869212	0.268112	40S ribosomal protein S16	40S ribosomal protein S16, putative
PCYB_083930	411.984	1.43633	0.841725	1.70642	0.0879306	0.268737	hypothetical protein	hypothetical protein, conserved
PCYB_135190	74.8493	1.57669	0.924036	1.70631	0.0879504	0.268737	adenylyl cyclase 1	adenylyl cyclase alpha, putative
PCYB_121500	53.6294	-1.41151	0.830469	-1.69966	0.089195	0.271597	hypothetical protein	hypothetical protein, conserved
PCYB_126070	323.348	-1.34065	0.79294	-1.69073	0.0908883	0.275799	ribosomal protein S11	ribosomal protein S11, putative
PCYB_073860	196.77	1.20019	0.711054	1.6879	0.0914302	0.27649	hypothetical protein	nucleolar protein Nop52, putative
PCYB_115190	843.266	1.27532	0.758869	1.68055	0.0928495	0.278144	hypothetical protein	hypothetical protein, conserved
PCYB_127480	72.971	1.41934	0.844045	1.68159	0.0926482	0.278144	metalloendopeptidase	stromal-processing peptidase, putative (SPP)
PCYB_131110	423.417	1.84145	1.09705	1.67854	0.0932416	0.278144	dynein heavy chain	dynein heavy chain, putative
PCYB_131350	152.659	1.6402	0.976557	1.67957	0.0930402	0.278144	hypothetical protein	hypothetical protein, conserved
PCYB_071360	57.6771	-1.29271	0.775176	-1.66763	0.0953885	0.283588	hypothetical protein	hypothetical protein, conserved
PCYB_125660	137.279	1.65669	0.996405	1.66267	0.0963784	0.283655	hypothetical protein	spindle assembly abnormal protein 4, putative (SAS4)
PCYB_133650	131.22	1.48389	0.891588	1.66432	0.0960487	0.283655	surface protein	surface protein P113, putative (P113)
PCYB_142360	274.322	1.19361	0.717619	1.66329	0.096254	0.283655	telomerase reverse transcriptase	telomerase reverse transcriptase, putative (TERT)
PCYB_122580	297.284	1.15358	0.698544	1.65141	0.0986547	0.289187	mitochondrial intermediate peptidase	mitochondrial intermediate peptidase, putative
PCYB_125700	303.391	1.31481	0.797397	1.64888	0.0991721	0.289187	hypothetical protein	hypothetical protein, conserved
PCYB_146520	101.491	1.51813	0.920902	1.64853	0.0992438	0.289187	DNA gyrase subunit b	DNA gyrase subunit B, putative (GyrB)
PCYB_131560	356.869	1.34118	0.81536	1.6449	0.0999907	0.290402	hypothetical protein	hypothetical protein, conserved
PCYB_094010	158.032	1.27647	0.777323	1.64214	0.100561	0.291098	hypothetical protein	hypothetical protein, conserved
PCYB_012390	183.883	1.23373	0.753191	1.638	0.101421	0.292625	hypothetical protein	hypothetical protein, conserved
PCYB_073330	471.273	-1.42728	0.873053	-1.63482	0.102088	0.293013	histone deacetylase	histone deacetylase 1, putative (HDAC1)
PCYB_132840	481.948	1.32484	0.810708	1.63418	0.102222	0.293013	acid phosphatase	hypothetical protein, conserved
PCYB_145370	272.178	-1.64122	1.00544	-1.63233	0.10261	0.293172	hypothetical protein	hypothetical protein, conserved
PCYB_041170	158.587	1.57649	0.973827	1.61886	0.105477	0.300388	hypothetical protein	hypothetical protein, conserved
PCYB_141810	395.588	1.65499	1.02405	1.61613	0.106066	0.301092	hypothetical protein	hypothetical protein, conserved
PCYB_011390	192.571	1.46377	0.910189	1.60821	0.10779	0.304022	erythrocyte membrane protein	erythrocyte membrane protein
PCYB_111540	357.604	1.33123	0.82762	1.60851	0.107724	0.304022	hypothetical protein	hypothetical protein, conserved
PCYB_135020	285.871	1.44671	0.903956	1.60042	0.109504	0.307872	hypothetical protein	hypothetical protein, conserved
PCYB_051620	450.125	1.60505	1.00492	1.5972	0.110221	0.3089	hypothetical protein	hypothetical protein, conserved
PCYB_142550	556.817	1.28431	0.808254	1.58899	0.112063	0.313065	inositol polyphosphate kinase	inositol polyphosphate kinase, putative (IPK2)
PCYB_102680	17.505	1.26897	0.800529	1.58516	0.11293	0.314488	hypothetical protein	hypothetical protein, conserved
PCYB_011560	522.844	1.75609	1.10919	1.58322	0.113371	0.314719	heat shock protein 86 family	O1, putative
PCYB_022400	391.787	1.32009	0.835773	1.57949	0.114224	0.315101	hypothetical protein	hypothetical protein, conserved
PCYB_062140	1481.7	1.25253	0.792223	1.58103	0.113872	0.315101	merozoite capping protein 1	merozoite capping protein 1, putative
PCYB_021590	476.773	1.3958	0.89552	1.55864	0.11908	0.326012	hypothetical protein	hypothetical protein, conserved
PCYB_123090	156.491	-1.52365	0.977151	-1.55927	0.118932	0.326012	glutaminyl-tRNA synthetase	glutamine--tRNA ligase, putative
PCYB_132600	377.544	1.4002	0.898853	1.55776	0.119291	0.326012	hypothetical protein	hypothetical protein, conserved
PCYB_021400	907.044	1.23245	0.793516	1.55314	0.120389	0.326981	DNA-directed RNA polymerase 2 subunit	DNA-directed RNA polymerase 2, putative
PCYB_032400	234.966	1.27964	0.823184	1.5545	0.120065	0.326981	hypothetical protein	hypothetical protein, conserved
PCYB_114730	417.016	-1.33066	0.859052	-1.54898	0.121386	0.328676	citrate synthase-like	citrate synthase-like protein, putative
PCYB_084290	880.339	-1.39947	0.907557	-1.54202	0.123069	0.332212	glutaredoxin	glutaredoxin 1, putative
PCYB_111170	96.2839	-1.15373	0.750833	-1.53659	0.124393	0.334757	DNA repair endonuclease	DNA repair endonuclease, putative (ERCC4)
PCYB_094280	81.2926	1.28843	0.841213	1.53163	0.125613	0.335987	subtilisin-like protease 2	subtilisin-like protease 2, putative
PCYB_141890	107.169	1.35033	0.881128	1.5325	0.125398	0.335987	HORMA domain containing protein	HORMA domain protein, putative
PCYB_053540	447.681	1.28572	0.84313	1.52494	0.127274	0.339398	steroid dehydrogenase kik-i	steroid dehydrogenase, putative
PCYB_053180	521.646	-1.23081	0.808582	-1.52218	0.127964	0.339496	hypothetical protein	hypothetical protein, conserved
PCYB_102220	83.6702	-1.31009	0.860936	-1.52171	0.128083	0.339496	hypothetical protein	zinc finger protein, putative
PCYB_123570	52.6465	-1.18871	0.782886	-1.51837	0.12892	0.34069	hypothetical protein	hypothetical protein, conserved
PCYB_103050	53.6426	-1.34511	0.887594	-1.51545	0.129657	0.341612	stearoyl-CoA desaturase	stearoyl-CoA desaturase (acyl-CoA desaturase, faty acid desaturase), putative
PCYB_131640	117.819	1.22869	0.814128	1.5092	0.131246	0.344767	hypothetical protein	hypothetical protein, conserved
PCYB_133270	237.468	1.05574	0.702413	1.50302	0.132833	0.347897	hypothetical protein	hypothetical protein, conserved
PCYB_124460	704.516	1.15841	0.776491	1.49186	0.135736	0.354445	hypothetical protein	mitochondrial pyruvate carrier protein 2, putative (MPC2)
PCYB_071970	217.733	1.53932	1.03519	1.48699	0.137018	0.355954	hypothetical protein	inhibitor of cysteine proteases, putative (ICP)
PCYB_101440	649.807	1.38985	0.934925	1.48659	0.137123	0.355954	ubiquitin-conjugating enzyme E2	ubiquitin-conjugating enzyme E2 N, putative (UBC13)
PCYB_142860	150	1.44336	0.973573	1.48254	0.138196	0.357685	hypothetical protein	hypothetical protein, conserved
PCYB_133760	698.107	-1.38925	0.941957	-1.47485	0.140253	0.361942	hypothetical protein	hypothetical protein, conserved
PCYB_011330	1868.62	-1.2967	0.883368	-1.46791	0.142129	0.364873	ATP synthase lipid-binding protein mitochondrial precursor	ATP synthase lipid-binding protein, mitochondrial precursor, putative
PCYB_115280	112.701	1.51391	1.03168	1.46741	0.142264	0.364873	ARID/BRIGHT DNA binding domain containing protein	ARID/BRIGHT DNA binding domain containing protein
PCYB_127680	1182.57	0.935945	0.638417	1.46604	0.142638	0.364873	translocation protein sec62	translocation protein sec62, putative
PCYB_133350	110.714	1.1535	0.788438	1.46302	0.143461	0.364873	hypothetical protein	vacuolar protein sorting-associated protein 3, putative (VPS3)
PCYB_147290	366.847	-1.05752	0.722209	-1.46429	0.143115	0.364873	homologue of Drosophila nmda1 protein	bax inhibitor 1, putative
PCYB_112050	186.666	-1.24384	0.853424	-1.45747	0.144988	0.367692	RNA-binding protein	RNA-binding protein, putative
PCYB_123790	799.472	-1.41503	0.971992	-1.45581	0.145446	0.367794	lactate dehydrogenase	lactate dehydrogenase
PCYB_114630	948.74	1.04785	0.720907	1.45352	0.146079	0.368336	histone H3	histone H3, putative
PCYB_114620	208.363	-1.22729	0.848086	-1.44713	0.14786	0.371761	hypothetical protein	peptidyl-tRNA hydrolase PTRHD1, putative
PCYB_112240	263.914	1.34221	0.92871	1.44524	0.14839	0.372033	hypothetical protein	hypothetical protein, conserved
PCYB_127240	93.4571	-1.11967	0.777449	-1.44018	0.149817	0.373481	hypothetical protein	hypothetical protein
PCYB_133860	1590.88	-0.880356	0.611209	-1.44035	0.149768	0.373481	hypothetical protein	liver specific protein 1, putative (LISP1)
PCYB_082440	510.547	1.19436	0.831319	1.4367	0.150803	0.374642	transcrition adapter 2	transcriptional coactivator ADA2, putative (ADA2)
PCYB_133380	13.5145	1.30894	0.911809	1.43554	0.151134	0.374642	hypothetical protein	hypothetical protein
PCYB_073460	193.906	-1.33183	0.928804	-1.43392	0.151594	0.374727	nuclear movement protein	nuclear movement protein, putative
PCYB_022140	1023.46	1.21209	0.848647	1.42827	0.153215	0.375168	ubiquitin carboxyl-terminal hydrolase family 2	ubiquitin carboxyl-terminal hydrolase family 2, putative
PCYB_042080	213.369	1.42806	1.00344	1.42316	0.154691	0.375168	phospholipase A2	phospholipase A2, putative
PCYB_061600	297.318	1.44047	1.00693	1.43056	0.152557	0.375168	hypothetical protein	hypothetical protein, conserved
PCYB_062820	249.395	0.998469	0.701394	1.42355	0.154577	0.375168	ubiquitin-conjugating enzyme	ubiquitin-conjugating enzyme, putative
PCYB_083820	163.279	1.11492	0.783537	1.42293	0.154757	0.375168	phosphatidylinositol 3- and 4-kinase	phosphatidylinositol 3- and 4-kinase, putative
PCYB_093300	378.369	1.14768	0.805015	1.42567	0.153965	0.375168	small nuclear ribonucleoprotein F	U6 snRNA-associated Sm-like protein LSm6, putative
PCYB_124910	1962.26	-1.21013	0.849901	-1.42385	0.154489	0.375168	40S ribosomal protein S3	40S ribosomal protein S3, putative
PCYB_051520	39.1802	-1.28049	0.904953	-1.41498	0.157074	0.379739	hypothetical protein	hypothetical protein, conserved
PCYB_061610	281.586	1.01835	0.720532	1.41333	0.157558	0.379865	hypothetical protein	schizont egress antigen-1, putative (SEA1)
PCYB_094650	96.0435	1.22011	0.867712	1.40613	0.159686	0.383533	hypothetical protein	hypothetical protein, conserved
PCYB_132240	407.015	1.06573	0.758396	1.40524	0.159951	0.383533	hypothetical protein	GTP-binding protein, putative
PCYB_093480	136.782	1.01013	0.722596	1.39792	0.162137	0.385624	hypothetical protein	hypothetical protein, conserved
PCYB_113330	1183.6	1.16754	0.834484	1.39911	0.16178	0.385624	SNF2 family N-terminal domain containing protein	SNF2 family N-terminal domain containing protein
PCYB_142530	155.577	-1.17561	0.839228	-1.40082	0.161269	0.385624	exportin-1 domain containig protein	exportin-1, putative
PCYB_113430	325.172	1.11525	0.80062	1.39299	0.163623	0.388109	superoxide dismutase	superoxide dismutase [Fe], putative (SOD2)
PCYB_091840	467.305	1.11556	0.802864	1.38948	0.164687	0.389583	hypothetical protein	hypothetical protein, conserved
PCYB_132010	607.342	-1.03839	0.749217	-1.38596	0.165758	0.391064	DnaJ domain containing protein	DnaJ domain containing protein
PCYB_022350	288.434	1.08588	0.786645	1.38039	0.167465	0.394036	hypothetical protein	hypothetical protein, conserved
PCYB_125630	116.986	1.378	0.999774	1.37831	0.168106	0.394489	hypothetical protein	hypothetical protein, conserved
PCYB_094820	256.357	1.43266	1.04053	1.37685	0.168557	0.394496	hypothetical protein	methyltransferase, putative
PCYB_143630	149.261	-1.00901	0.734201	-1.37429	0.169351	0.395302	RNA binding protein	hypothetical protein, conserved
PCYB_145780	592.533	-0.990846	0.723028	-1.37041	0.170558	0.397067	dihydrolipoamide dehydrogenase family protein	dihydrolipoyl dehydrogenase, mitochondrial, putative (LPD1)
PCYB_131290	207.878	1.50173	1.09742	1.36842	0.171182	0.397468	hypothetical protein	hypothetical protein, conserved
PCYB_071350	657.303	1.10922	0.8119	1.3662	0.171875	0.398027	autophagocytosis associated protein C-terminal domain containing protein	autophagy-related protein 3, putative (ATG3)
PCYB_091350	111.309	1.37396	1.00926	1.36135	0.173404	0.399466	hypothetical protein	hypothetical protein, conserved
PCYB_006960	68.6609	1.24274	0.912332	1.36216	0.173148	0.399466	hypothetical protein	hypothetical protein
PCYB_051570	307.451	1.14819	0.847715	1.35445	0.175592	0.403449	hypothetical protein	protein KRI1, putative (KRI1)
PCYB_021540	229.49	1.3084	0.968084	1.35153	0.176526	0.404538	hypothetical protein	hypothetical protein, conserved
PCYB_071340	25.6621	1.26702	0.942451	1.34439	0.178822	0.408736	hypothetical protein	hypothetical protein, conserved
PCYB_041740	452.564	1.26264	0.944028	1.3375	0.181059	0.412778	hypothetical protein	SRR1-like protein
PCYB_062090	654.274	-1.43492	1.07575	-1.33388	0.182243	0.414403	40S ribosomal protein	40S ribosomal protein S2, putative (RPS2)
PCYB_021290	61.4182	-1.20793	0.906776	-1.33212	0.182822	0.414647	hypothetical protein	hypothetical protein, conserved
PCYB_102160	75.072	-1.0677	0.809677	-1.31868	0.187277	0.423659	hypothetical protein	hypothetical protein, conserved
PCYB_032350	335.986	0.976906	0.751508	1.29993	0.193626	0.435782	hypothetical protein	hypothetical protein, conserved
PCYB_126320	131.794	1.12909	0.868524	1.30001	0.193599	0.435782	hypothetical protein	ribosome biogenesis protein TSR1, putative (TSR1)
PCYB_084240	1670.03	0.936028	0.721831	1.29674	0.19472	0.437128	T-complex protein 1 beta subunit	T-complex protein 1 subunit beta, putative (CCT2)
PCYB_071250	285.09	-1.13586	0.879582	-1.29137	0.196577	0.440172	hypothetical protein	bacterial histone-like protein, putative (HU)
PCYB_082410	435.073	1.05199	0.817151	1.28739	0.19796	0.440664	hypothetical protein	hypothetical protein, conserved
PCYB_091050	25.9132	-1.12994	0.877014	-1.2884	0.197607	0.440664	hypothetical protein	CPW-WPC family protein, putative
PCYB_131080	651.241	1.46246	1.13685	1.28641	0.198299	0.440664	ATP dependent RNA helicase	ATP dependent RNA helicase, putative
PCYB_062670	154.949	-0.955044	0.744584	-1.28266	0.199613	0.441355	phosphatidyl inositol glycan class A	phosphatidylinositol N-acetylglucosaminyltransferase subunit A, putative (PIGA)
PCYB_114170	806.743	1.10366	0.860379	1.28276	0.199576	0.441355	ribonuclease	hypothetical protein, conserved
PCYB_063130	110.768	1.11571	0.871962	1.27954	0.200708	0.442664	DNA repair helicase	DNA repair helicase RAD25, putative
PCYB_094800	585.089	1.07363	0.846143	1.26886	0.204492	0.447644	60S ribosomal protein L28	60S ribosomal protein L28, putative
PCYB_103680	462.944	1.43275	1.12783	1.27036	0.203956	0.447644	hypothetical protein	hypothetical protein, conserved
PCYB_133940	19.698	-1.10559	0.871121	-1.26915	0.204387	0.447644	peptidase	cysteine protease ATG4, putative (ATG4)
PCYB_052630	796.573	-1.40928	1.11329	-1.26586	0.205562	0.448869	eukaryotic translation initiation factor 3 subunit 4	eukaryotic translation initiation factor 3 subunit 4, putative
PCYB_092090	477.714	1.26203	0.998345	1.26412	0.206185	0.449117	serine/threonine-protein kinase PRP4K	serine/threonine-protein kinase PRP4K, putative (CLK3)
PCYB_102540	390.958	1.05791	0.83797	1.26247	0.20678	0.4493	hypothetical protein	phosducin-like protein, putative (PhLP3)
PCYB_073810	82.2277	-0.999901	0.794965	-1.25779	0.208467	0.45074	hypothetical protein	hypothetical protein, conserved
PCYB_112830	847.594	1.03468	0.821833	1.25899	0.208034	0.45074	SET domain containing protein	SET domain containing protein
PCYB_101150	215.023	1.29639	1.03307	1.25488	0.209521	0.451909	hypothetical protein	hypothetical protein, conserved
PCYB_142770	382.658	1.13754	0.908501	1.2521	0.210532	0.452979	structural maintenance of chromosome 2	structural maintenance of chromosome 2, putative
PCYB_022520	249.127	-1.2832	1.02974	-1.24614	0.212712	0.456554	hypothetical protein	transcription factor with AP2 domain(s), putative (AP2-L)
PCYB_081640	128.822	1.19657	0.961658	1.24428	0.213397	0.456909	dynein light chain 2B cytoplasmic	dynein light chain 2B, cytoplasmic, putative
PCYB_032030	332.745	0.983977	0.792204	1.24207	0.214209	0.457534	cysteine desulfurase	cysteine desulfurase, putative (SufS)
PCYB_042220	2211.92	-1.08948	0.878792	-1.23974	0.21507	0.45826	serine-repeat antigen	serine-repeat antigen (SERA)
PCYB_112570	264.939	1.0327	0.839033	1.23082	0.21839	0.462682	60s ribosomal protein L7	60S ribosomal protein L7, putative
PCYB_132380	86.6039	1.22292	0.992049	1.23272	0.217681	0.462682	hypothetical protein	ribonuclease H2 subunit B, putative
PCYB_135360	107.727	-1.01134	0.822272	-1.22993	0.218723	0.462682	hypothetical protein	hypothetical protein, conserved
PCYB_063140	692.803	1.00792	0.820733	1.22807	0.219421	0.463046	enhancer of rudimentary domain containing protein	enhancer of rudimentary domain containing protein
PCYB_114860	704.192	0.950294	0.777219	1.22268	0.221449	0.463959	hypothetical protein	hypothetical protein, conserved
PCYB_123720	455.301	1.07529	0.880428	1.22133	0.221962	0.463959	tetratricopeptide repeat protein 11	mitochondrial fission 1 protein, putative (FIS1)
PCYB_131140	600.479	0.88822	0.726436	1.22271	0.22144	0.463959	hypothetical protein	hypothetical protein, conserved
PCYB_141660	127.454	1.09	0.891709	1.22237	0.221566	0.463959	hypothetical protein	U3 small nucleolar RNA-associated protein 6, putative
PCYB_011960	140.594	-1.05711	0.874433	-1.20891	0.226699	0.468488	hypothetical protein	hypothetical protein, conserved
PCYB_041760	125.832	-1.22043	1.00775	-1.21105	0.225878	0.468488	hypothetical protein	hypothetical protein, conserved
PCYB_093800	201.363	1.01888	0.84018	1.2127	0.225246	0.468488	hypothetical protein	ubiquitin domain-containing protein DSK2, putative (DSK2)
PCYB_112590	343.533	0.933225	0.772996	1.20728	0.227323	0.468488	vacuolar ATP synthase 21 kDa proteolipid subunit	V-type proton ATPase 21 kDa proteolipid subunit, putative
PCYB_112820	221.33	1.16937	0.967985	1.20804	0.227031	0.468488	cullin-like protein	hypothetical protein, conserved
PCYB_133170	183.682	-1.05585	0.87415	-1.20786	0.2271	0.468488	ubiquinol-cytochrome c reductase hinge protein	ubiquinol-cytochrome c reductase hinge protein, putative
PCYB_083570	268.791	1.07385	0.890693	1.20564	0.227958	0.468698	hypothetical protein	hypothetical protein, conserved
PCYB_041380	371.182	0.989013	0.821752	1.20354	0.228766	0.469265	hypothetical protein	hypothetical protein, conserved
PCYB_101045	8755.25	1.07895	0.90193	1.19627	0.231591	0.472292	5.8S ribosomal RNA	5.8S ribosomal RNA
PCYB_134300	107.093	-1.13604	0.950187	-1.1956	0.231852	0.472292	hypothetical protein	hypothetical protein, conserved
PCYB_142480	545.683	0.875194	0.730846	1.19751	0.231109	0.472292	WD domain G-beta repeat domain containing protein	zinc finger (CCCH type) protein, putative
PCYB_141290	286.999	0.854458	0.715596	1.19405	0.232458	0.472431	hypothetical protein	hypothetical protein, conserved
PCYB_144680	103.721	1.08715	0.921173	1.18018	0.237927	0.482433	hypothetical protein	histone-lysine N-methyltransferase, H3 lysine-4 specific, putative (SET10)
PCYB_101640	285.994	0.809871	0.687608	1.17781	0.238873	0.483237	hypothetical protein	hypothetical protein, conserved
PCYB_073890	154.787	1.07861	0.917003	1.17623	0.239501	0.483397	hypothetical protein	hypothetical protein, conserved
PCYB_084610	99.1727	1.22655	1.04695	1.17154	0.241381	0.484916	hypothetical protein	hypothetical protein, conserved
PCYB_125710	369.059	-0.970742	0.828352	-1.1719	0.241239	0.484916	cysteine proteinase precursor	vivapain-1
PCYB_143420	1140.51	-0.860424	0.736119	-1.16887	0.242458	0.484916	60S ribosomal protein L13	60S ribosomal protein L13, putative
PCYB_143570	281.871	0.836831	0.715265	1.16996	0.242018	0.484916	RNA binding protein	hypothetical protein, conserved
PCYB_031500	106.138	1.24076	1.06492	1.16512	0.243972	0.485736	transcription factor IIS TFIIS	hypothetical protein, conserved
PCYB_084140	47.0261	0.993169	0.851629	1.1662	0.243534	0.485736	hypothetical protein	hypothetical protein, conserved
PCYB_083290	430.187	-1.21329	1.04611	-1.15981	0.246125	0.488917	40S ribosomal protein S15Aa	40S ribosomal protein S15Aa, putative
PCYB_093280	561.46	0.894434	0.773038	1.15704	0.247257	0.490059	hypothetical protein	autophagy-related protein 23, putative (ATG23)
PCYB_102490	1233.57	-1.05039	0.910043	-1.15422	0.248411	0.490139	60S ribosomal protein L8	60S ribosomal protein L2, putative (RPL2)
PCYB_141200	184.787	1.26082	1.09232	1.15425	0.248396	0.490139	hypothetical protein	hypothetical protein, conserved
PCYB_072990	297.464	1.20173	1.05306	1.14118	0.253795	0.497415	hypothetical protein	conserved Plasmodium protein, unknown function
PCYB_115440	228.642	1.01548	0.889803	1.14124	0.25377	0.497415	hypothetical protein	hypothetical protein, conserved
PCYB_131400	682.419	0.90124	0.788903	1.1424	0.253289	0.497415	forkhead associated domain containing protein	zinc finger protein, putative
PCYB_093530	771.608	-1.12219	0.988787	-1.13492	0.256409	0.501422	hypothetical protein	parasitophorous vacuolar protein 1, putative (PV1)
PCYB_063050	538.042	0.853025	0.754154	1.1311	0.258012	0.503378	hypothetical protein	hypothetical protein, conserved
PCYB_092710	694.738	0.905321	0.802901	1.12756	0.259505	0.503378	liver stage antigen	liver stage antigen, putative
PCYB_142130	20126.2	-1.45707	1.29275	-1.12711	0.259697	0.503378	M1-family aminopeptidase	M1-family alanyl aminopeptidase, putative
PCYB_146100	982.444	0.826943	0.732635	1.12872	0.259015	0.503378	hypothetical protein	hypothetical protein, conserved
PCYB_073870	523.444	-1.04801	0.934612	-1.12133	0.262146	0.505895	hypothetical protein	selenoprotein, putative (Sel2)
PCYB_091890	222.654	0.788593	0.703178	1.12147	0.262088	0.505895	hypothetical protein	hypothetical protein, conserved
PCYB_011590	764.815	-0.855476	0.770091	-1.11088	0.266622	0.507851	cloroquine resistance associated protein Cg4	heat shock protein 110, putative (HSP110c)
PCYB_032950	2475.49	-0.900387	0.809822	-1.11183	0.26621	0.507851	hypothetical protein	hypothetical protein
PCYB_094220	422.111	-1.02484	0.919452	-1.11462	0.265014	0.507851	hypothetical protein	tudor staphylococcal nuclease, putative (TSN)
PCYB_122230	1745.44	-0.898309	0.807359	-1.11265	0.265858	0.507851	60S ribosomal protein L18a	60S ribosomal protein L18a, putative
PCYB_122610	750.013	-0.936837	0.839848	-1.11548	0.264643	0.507851	hypothetical protein	hypothetical protein
PCYB_143110	309.207	0.984745	0.881131	1.11759	0.263741	0.507851	hypothetical protein	hypothetical protein, conserved
PCYB_114610	1869.69	-0.660685	0.59549	-1.10948	0.267223	0.507897	transketolase	transketolase, putative (TK)
PCYB_103150	432.42	0.917325	0.829091	1.10642	0.268544	0.508212	hypothetical protein	hypothetical protein, conserved
PCYB_126200	479.142	1.21752	1.09967	1.10717	0.268221	0.508212	hypothetical protein	hypothetical protein, conserved
PCYB_114870	235.442	-0.783418	0.709009	-1.10495	0.269182	0.508327	hypothetical protein	GTP-binding protein, putative
PCYB_113530	155.528	0.826611	0.751748	1.09959	0.271513	0.511067	RNA methyltransferase	hypothetical protein, conserved
PCYB_146940	330.999	1.15219	1.04846	1.09894	0.271795	0.511067	hypothetical protein	hypothetical protein, conserved
PCYB_071800	701.707	0.939502	0.859052	1.09365	0.274108	0.513847	hypothetical protein	hypothetical protein, conserved
PCYB_093120	384.538	-1.01807	0.93154	-1.09289	0.274441	0.513847	hypothetical protein	hypothetical protein, conserved
PCYB_145790	733.992	1.12569	1.0315	1.09131	0.275136	0.514055	cytochrome b5	cytochrome b5, putative
PCYB_111280	464.577	-1.15491	1.06032	-1.08922	0.276059	0.514686	alanyl-tRNA synthetase	alanine--tRNA ligase, putative
PCYB_022450	624.46	0.844733	0.77857	1.08498	0.277931	0.517081	hypothetical protein	hypothetical protein, conserved
PCYB_132440	221.672	0.914721	0.847012	1.07994	0.28017	0.520146	P-loop containing nucleoside triphospahte hydrolase	dynein-related AAA-type ATPase, putative
PCYB_081800	908.334	-0.80607	0.748566	-1.07682	0.281561	0.521018	tubulin beta chain	tubulin beta chain, putative
PCYB_112910	183.355	0.944996	0.8801	1.07374	0.28294	0.521018	hypothetical protein	hypothetical protein, conserved
PCYB_123260	15.695	-0.995313	0.924914	-1.07611	0.281877	0.521018	hypothetical protein	conserved Plasmodium protein, unknown function
PCYB_123300	307.824	-0.927123	0.863575	-1.07359	0.283007	0.521018	hypothetical protein	hypothetical protein, conserved
PCYB_134900	61.2079	-0.913441	0.854335	-1.06918	0.284987	0.523567	hypothetical protein	hypothetical protein, conserved
PCYB_051510	457.685	-1.05134	0.985421	-1.06689	0.28602	0.52437	ubiquitin-protein ligase 1	E3 ubiquitin-protein ligase, putative
PCYB_062790	213.68	0.843632	0.797474	1.05788	0.29011	0.528691	DNA binding protein Myb2	DNA binding protein Myb2, putative
PCYB_122160	1935.22	0.70551	0.665413	1.06026	0.289027	0.528691	40S ribosomal protein S6	40S ribosomal protein S6, putative
PCYB_126800	253.837	-0.933506	0.883657	-1.05641	0.29078	0.528691	hypothetical protein	hypothetical protein, conserved
PCYB_134130	276.298	0.979055	0.926494	1.05673	0.290634	0.528691	hypothetical protein	hypothetical protein, conserved
PCYB_061650	124.993	-0.860772	0.827595	-1.04009	0.298299	0.541243	hypothetical protein	hypothetical protein, conserved
PCYB_102240	994.465	-0.983307	0.947937	-1.03731	0.29959	0.541354	40S ribosomal protein S24	40S ribosomal protein S24, putative (RPS24)
PCYB_142910	429.632	-1.11914	1.07876	-1.03743	0.299534	0.541354	hypothetical protein	hypothetical protein, conserved
PCYB_111130	50.6937	0.986995	0.952906	1.03577	0.300308	0.541538	hypothetical protein	hypothetical protein, conserved
PCYB_103510	2457.74	0.687058	0.664343	1.03419	0.301047	0.541761	hypothetical protein	hypothetical protein, conserved
PCYB_011350	231.655	1.13671	1.10693	1.0269	0.304466	0.545898	hypothetical protein	hypothetical protein, conserved
PCYB_052210	347.879	-0.746216	0.726848	-1.02665	0.304586	0.545898	hypothetical protein	hypothetical protein, conserved
PCYB_053280	473.559	-0.872749	0.852736	-1.02347	0.306086	0.54747	trafficking protein particle complex subunit 3	trafficking protein particle complex subunit 3, putative (BET3)
PCYB_053070	359.371	1.08793	1.06614	1.02044	0.307518	0.548916	histone acetyltransferase	histone acetyltransferase, putative
PCYB_112220	39.9208	-0.870025	0.858697	-1.01319	0.310968	0.553951	hypothetical protein	conserved Plasmodium protein, unknown function
PCYB_146380	418.414	0.845345	0.838068	1.00868	0.313127	0.55667	calcyclin binding protein	calcyclin binding protein, putative
PCYB_094340	175.438	-1.01072	1.00789	-1.00281	0.315955	0.560565	30S ribosomal protein S14	30S ribosomal protein S14, putative
PCYB_094620	605.5	0.793346	0.793492	0.999816	0.3174	0.560867	hypothetical protein	hypothetical protein, conserved
PCYB_103820	212.122	0.895935	0.895143	1.00088	0.316883	0.560867	Ser/Arg-rich splicing factor	serine/arginine-rich splicing factor 12, putative (SRSF12)
PCYB_063020	47.975	-0.837024	0.846812	-0.988441	0.322937	0.562741	hypothetical protein	hypothetical protein, conserved
PCYB_082570	2192.38	-1.27226	1.28684	-0.988673	0.322823	0.562741	enolase	enolase, putative
PCYB_084470	270.546	0.983698	0.994807	0.988832	0.322745	0.562741	1-cys-glutaredoxin-like protein-1	1-cys-glutaredoxin-like protein-1, putative
PCYB_094440	413.705	-1.05778	1.06711	-0.991258	0.32156	0.562741	protein phosphatase 2C	protein phosphatase PPM2, putative (PPM2)
PCYB_124430	108.949	0.954055	0.962963	0.990749	0.321808	0.562741	hypothetical protein	hypothetical protein, conserved
PCYB_133150	606.961	1.06872	1.07292	0.996084	0.319209	0.562741	lipase	hypothetical protein, conserved
PCYB_134890	46.8372	-0.88777	0.892407	-0.994804	0.319832	0.562741	hypothetical protein	hypothetical protein, conserved
PCYB_081250	213.826	-0.779171	0.790125	-0.986137	0.324066	0.563544	hypothetical protein	conserved Plasmodium protein, unknown function
PCYB_125790	1144.33	-0.685621	0.697984	-0.982287	0.325959	0.563544	thioredoxin	thioredoxin 1, putative (TRX1)
PCYB_133360	237.155	-0.811587	0.825135	-0.983581	0.325321	0.563544	hypothetical protein	hypothetical protein, conserved
PCYB_143680	138.231	-0.840981	0.855712	-0.982785	0.325713	0.563544	hypothetical protein	conserved protein, unknown function
PCYB_052510	226.562	0.974829	0.996299	0.97845	0.327852	0.565705	hypothetical protein	trafficking protein particle complex subunit 2-like protein, putative (TRAPPC2L)
PCYB_082120	597.223	-0.740838	0.761334	-0.973078	0.330514	0.567534	20S proteasome beta subunit	proteasome subunit beta type-5, putative
PCYB_095240	944.889	0.730627	0.750665	0.973306	0.330401	0.567534	sporozoite asparagine-rich protein	sporozoite and liver stage asparagine-rich protein (SLARP)
PCYB_144340	100.484	0.758262	0.779776	0.97241	0.330847	0.567534	type IIB DNA topoisomerase	meiotic recombination protein SPO11, putative (SPO11)
PCYB_115050	437.247	0.904232	0.933279	0.968877	0.332607	0.569443	long chain polyunsaturated fatty acid elongation enzyme	long chain polyunsaturated fatty acid elongation enzyme, putative
PCYB_084400	153.167	0.734862	0.765699	0.959727	0.337193	0.576174	hypothetical protein	hypothetical protein, conserved
PCYB_091120	194.194	-1.02928	1.07406	-0.958316	0.337904	0.57627	helicase	helicase, putative
PCYB_114950	102.077	-0.941125	0.987084	-0.95344	0.340367	0.578479	translation initiation factor IF-2	translation initiation factor IF-2, putative
PCYB_124300	79.0769	0.739113	0.775442	0.953151	0.340514	0.578479	isy1-like splicing domain containing protein	pre-mRNA-splicing factor ISY1, putative
PCYB_092510	464.59	-0.93918	0.992697	-0.946089	0.344103	0.579983	hypothetical protein	acyl-CoA-binding protein, putative
PCYB_102320	115.749	0.831165	0.87853	0.946086	0.344105	0.579983	pre-mRNA splicing factor RNA helicase PRP28	ATP-dependent RNA helicase DDX23, putative
PCYB_132080	393.443	1.04887	1.11	0.94493	0.344695	0.579983	hypothetical protein	hypothetical protein, conserved
PCYB_133750	194.015	0.80851	0.854955	0.945676	0.344314	0.579983	hypothetical protein	conserved Plasmodium protein, unknown function
PCYB_134430	125.436	1.02011	1.0759	0.948146	0.343055	0.579983	hypothetical protein	hypothetical protein, conserved
PCYB_072400	82.8542	-0.736899	0.781812	-0.942553	0.34591	0.580917	hypothetical protein	conserved Plasmodium protein, unknown function
PCYB_093210	708.064	0.735384	0.781427	0.941079	0.346664	0.581076	threonyl-tRNA synthetase	threonine--tRNA ligase, putative
PCYB_141620	63.2296	-0.85881	0.914816	-0.938778	0.347845	0.581945	hypothetical protein	hypothetical protein, conserved
PCYB_053470	151.561	0.81587	0.874551	0.932902	0.350871	0.583679	transcription factor with AP2 domain(s)	transcription factor with AP2 domain(s), putative (ApiAP2)
PCYB_113120	439.129	-0.723808	0.775191	-0.933717	0.35045	0.583679	pyruvate kinase	pyruvate kinase, putative
PCYB_114760	151.22	-0.822248	0.881356	-0.932936	0.350853	0.583679	hypothetical protein	hypothetical protein, conserved
PCYB_021237	887.118	0.916758	0.986702	0.929113	0.352831	0.584729	SSU ribosomal RNA	SSU ribosomal RNA
PCYB_111360	166.152	0.690859	0.743066	0.92974	0.352506	0.584729	hypothetical protein	hypothetical protein, conserved
PCYB_122860	457.89	1.05694	1.14133	0.926057	0.354416	0.586253	hypothetical protein	chaperone binding protein, putative
PCYB_052500	17.7433	0.873668	0.945724	0.923809	0.355586	0.587083	meiotic recombination protein DMC1-like protein	meiotic recombination protein DMC1, putative (DMC1)
PCYB_051740	145.988	-0.846658	0.920099	-0.920181	0.357478	0.589102	DnaJ protein	DnaJ protein, putative
PCYB_042240	345.786	0.919438	1.00351	0.916224	0.359549	0.590407	serine-repeat antigen	serine-repeat antigen (SERA)
PCYB_073930	262.234	-0.676001	0.738938	-0.914827	0.360283	0.590407	proteasome precursor	proteasome subunit beta type-6, putative
PCYB_127400	274.769	0.685389	0.74816	0.916099	0.359615	0.590407	KS1 protein precursor	KS1 protein precursor, putative
PCYB_147060	1437.35	-0.774115	0.847741	-0.91315	0.361164	0.590751	actin	actin
PCYB_022410	320.221	0.847167	0.929991	0.910941	0.362326	0.591553	peroxiredoxin	peroxiredoxin, putative (AOP)
PCYB_145640	104.221	-0.694516	0.767001	-0.905496	0.365203	0.595145	negative elongation factor E	conserved Plasmodium protein, unknown function
PCYB_133020	124.15	-0.718022	0.79473	-0.903479	0.366272	0.595784	hypothetical protein	protein kinase, putative
PCYB_091730	182.184	0.663813	0.736317	0.901532	0.367306	0.596363	hypothetical protein	hypothetical protein, conserved
PCYB_052000	123.678	-0.740265	0.822639	-0.899866	0.368191	0.596701	hypothetical protein	hypothetical protein, conserved
PCYB_031180	54.3232	0.754439	0.840668	0.897428	0.36949	0.597705	transcription factor with AP2 domain(s)	transcription factor with AP2 domain(s), putative (ApiAP2)
PCYB_061720	1314.66	-0.97702	1.09818	-0.889672	0.373642	0.602891	hypothetical protein	hypothetical protein, conserved
PCYB_081980	222.865	0.863327	0.971251	0.888882	0.374067	0.602891	hypothetical protein	ribosomal protein L43, mitochondrial, putative
PCYB_092250	496.647	-0.768964	0.872246	-0.88159	0.377998	0.608114	hypothetical protein	guanine nucleotide-exchange factor SEC12, putative (SEC12)
PCYB_123400	151.445	0.868283	0.9876	0.879185	0.379301	0.609096	hypothetical protein	hypothetical protein, conserved
PCYB_062000	351.214	-0.658503	0.752069	-0.875589	0.381254	0.611117	hypothetical protein	hypothetical protein
PCYB_121920	552.428	0.993926	1.14954	0.864628	0.387243	0.619588	hypothetical protein	U6 snRNA phosphodiesterase, putative (USB1)
PCYB_112780	42.5451	0.774684	0.907567	0.853584	0.393336	0.628195	hypothetical protein	hypothetical protein, conserved
PCYB_125650	195.711	0.784295	0.920489	0.852042	0.394191	0.62842	hypothetical protein	hypothetical protein, conserved
PCYB_081380	37.2383	-0.692483	0.82219	-0.842242	0.399652	0.633683	hypothetical protein	hypothetical protein, conserved
PCYB_133780	198.676	-0.743396	0.881151	-0.843665	0.398857	0.633683	hypothetical protein	hypothetical protein, conserved
PCYB_133800	137.191	-0.864877	1.02626	-0.842744	0.399371	0.633683	hypothetical protein	hypothetical protein
PCYB_135090	189.382	-0.629539	0.749457	-0.839993	0.400912	0.634537	ribonucleoside-diphosphate reductase small chain	ribonucleoside-diphosphate reductase small chain, putative
PCYB_042140	801.418	-0.714198	0.8627	-0.827864	0.407748	0.644044	acyl carrier protein 4 chloroplast precursor	acyl carrier protein, putative (ACP)
PCYB_061940	452.366	0.643917	0.780129	0.825399	0.409145	0.644044	glucosamine--fructose-6-phosphate aminotransferase	glutamine--fructose-6-phosphate aminotransferase [isomerizing], putative
PCYB_072090	1020.68	0.798605	0.968988	0.824164	0.409846	0.644044	elongation factor 1B	elongation factor 1B, putative
PCYB_142590	327.677	0.688558	0.833709	0.825898	0.408862	0.644044	cholinephosphate cytidylyltransferase	choline-phosphate cytidylyltransferase, putative
PCYB_143860	142.094	0.686343	0.83689	0.820112	0.412152	0.646513	C50 peptidase	hypothetical protein, conserved
PCYB_012380	41.4848	0.794052	0.972312	0.816664	0.414121	0.648445	SF-assemblin	SF-assemblin, putative
PCYB_121550	127.29	0.693433	0.862848	0.803656	0.421596	0.658977	step II splicing factor	step II splicing factor, putative
PCYB_021233	6083.83	0.618211	0.777959	0.794657	0.426813	0.664016	28S ribosomal RNA	28S ribosomal RNA
PCYB_102280	429.623	0.772439	0.974198	0.792897	0.427838	0.664016	hypothetical protein	histone RNA hairpin-binding protein, putative (SLBP)
PCYB_127280	771.766	-0.611585	0.769328	-0.79496	0.426637	0.664016	methionine-tRNA ligase	methionine-tRNA ligase, putative
PCYB_146870	151.571	-0.823637	1.03715	-0.794134	0.427118	0.664016	hypothetical protein	hypothetical protein, conserved
PCYB_053390	575.844	-0.860814	1.09948	-0.782926	0.433671	0.667185	ran binding protein 1	ran binding protein 1, putative
PCYB_081290	1145.28	-0.674992	0.857395	-0.787259	0.43113	0.667185	40S ribosomal protein S20e	40S ribosomal protein S20e, putative
PCYB_094040	278.077	0.761353	0.970559	0.784448	0.432777	0.667185	hypothetical protein	hypothetical protein, conserved
PCYB_124620	370.999	0.563521	0.71753	0.785363	0.432241	0.667185	U2 snRNP auxiliary factor	splicing factor U2AF large subunit, putative (U2AF2)
PCYB_131370	46.2039	-0.660857	0.844018	-0.782989	0.433634	0.667185	hypothetical protein	HAD domain ookinete protein, putative (HADO)
PCYB_032010	1505.32	-0.64752	0.829722	-0.780406	0.435152	0.668296	hypothetical protein	hypothetical protein, conserved
PCYB_124810	69.602	-0.72437	0.930716	-0.778293	0.436396	0.66904	rhoptry protein	rhoptry protein, putative
PCYB_084630	212.893	0.677429	0.878472	0.771144	0.440621	0.673172	exportin 1	exportin-1, putative
PCYB_121870	89.8341	-0.730504	0.946154	-0.772077	0.440069	0.673172	hypothetical protein	hypothetical protein, conserved
PCYB_134200	267.602	0.703666	0.914531	0.769428	0.441639	0.673557	ubiquitin carboxyl-terminal hydrolase	hypothetical protein, conserved
PCYB_114900	325.782	-0.720685	0.944209	-0.763269	0.445303	0.67797	para-hydroxybenzoate--polyprenyltransf erase	para-hydroxybenzoate--polyprenyltransferase, putative (COQ2)
PCYB_103370	433.803	0.622124	0.817125	0.761357	0.446444	0.678533	hypothetical protein	hypothetical protein, conserved
PCYB_093100	251.328	-0.675263	0.893208	-0.755997	0.449651	0.681055	60S ribosomal protein L35	60S ribosomal protein L35, putative
PCYB_133340	1529.55	-0.609932	0.805657	-0.757062	0.449012	0.681055	60S ribosomal protein family L5	60S ribosomal protein L5, putative
PCYB_011160	136.905	-0.627468	0.833722	-0.75261	0.451684	0.682168	NOL1/NOP2/sun family methyltransferase	hypothetical protein, conserved
PCYB_124570	209.53	0.555006	0.737853	0.752191	0.451936	0.682168	nucleic acid binding protein	hypothetical protein, conserved
PCYB_021740	12.074	0.683219	0.91563	0.746174	0.455562	0.682955	hypothetical protein	hypothetical protein, conserved
PCYB_041140	118.445	-0.681536	0.910839	-0.74825	0.454309	0.682955	40S ribosomal protein S30	40S ribosomal protein S30
PCYB_062740	390.069	-0.753447	1.0086	-0.74702	0.455052	0.682955	S-adenosylmethionine decarboxylase-ornithine decarboxylase	S-adenosylmethionine decarboxylase-ornithine decarboxylase, putative
PCYB_131170	1156.61	-0.594943	0.795571	-0.747819	0.454569	0.682955	high mobility group protein	high mobility group protein B1, putative (HMGB1)
PCYB_071380	269.419	0.597078	0.801929	0.744552	0.456542	0.683261	endonuclease/exonuclease/phosphatase domain containing protein	endonuclease/exonuclease/phosphatase domain containing protein
PCYB_143130	805.942	0.850024	1.14994	0.73919	0.459792	0.686956	hypothetical protein	hypothetical protein, conserved
PCYB_083350	234.211	-0.722178	0.983964	-0.733947	0.462981	0.689076	hypothetical protein	hypothetical protein, conserved
PCYB_121620	837.147	0.535327	0.729956	0.733369	0.463333	0.689076	hypothetical protein	DNA/RNA-binding protein Alba 4, putative (ALBA4)
PCYB_146280	129.965	0.546796	0.745974	0.732997	0.46356	0.689076	hypothetical protein	hypothetical protein, conserved
PCYB_061370	1347.56	-0.557994	0.773117	-0.721746	0.470451	0.695793	60S ribosomal protein L30	60S ribosomal protein L30, putative
PCYB_073730	13.698	-0.647521	0.894242	-0.724101	0.469004	0.695793	hypothetical protein	hypothetical protein, conserved
PCYB_111500	94.7195	0.66696	0.923581	0.722145	0.470205	0.695793	hypothetical protein	hypothetical protein, conserved
PCYB_041250	825.547	-0.62252	0.876768	-0.710017	0.477694	0.704138	40S ribosomal protein S26	40S ribosomal protein S26, putative (RPS26)
PCYB_121990	311.17	0.570748	0.802847	0.710905	0.477143	0.704138	chloroquine resistance marker protein	hypothetical protein, conserved
PCYB_051750	353.911	-0.564788	0.799272	-0.706629	0.479797	0.706056	hypothetical protein	hypothetical protein, conserved
PCYB_094570	266.474	0.505064	0.718421	0.70302	0.482043	0.706997	hypothetical protein	hypothetical protein, conserved
PCYB_145130	234.479	0.666751	0.948166	0.703201	0.481931	0.706997	hypothetical protein	hypothetical protein, conserved
PCYB_072740	87.8151	0.57257	0.819471	0.698706	0.484735	0.709762	hypothetical protein	hypothetical protein, conserved
PCYB_122710	53.3884	-0.52572	0.758898	-0.692742	0.488472	0.712861	hypothetical protein	hypothetical protein, conserved
PCYB_133910	161.035	0.649023	0.936365	0.693131	0.488227	0.712861	hypothetical protein	hypothetical protein, conserved
PCYB_102720	49.741	0.671241	0.971761	0.690746	0.489725	0.713507	hypothetical protein	hypothetical protein, conserved
PCYB_126220	299.938	0.683801	0.993454	0.688307	0.491259	0.714559	hypothetical protein	hypothetical protein, conserved
PCYB_122220	1478.45	0.423391	0.622084	0.680601	0.496124	0.720444	60S ribosomal protein L18	60S ribosomal protein L18, putative
PCYB_072440	290.25	0.517294	0.762967	0.678003	0.49777	0.721516	hypothetical protein	conserved Plasmodium protein, unknown function
PCYB_083340	937.251	-0.683746	1.01019	-0.676849	0.498502	0.721516	inorganic pyrophosphatase	inorganic pyrophosphatase, putative
PCYB_113990	166.028	-0.705223	1.04454	-0.675149	0.499581	0.72189	hypothetical protein	hypothetical protein, conserved
PCYB_092610	252.852	0.734901	1.0914	0.673353	0.500723	0.722354	hypothetical protein	hypothetical protein, conserved
PCYB_011550	3908.2	-0.410903	0.615453	-0.667643	0.504362	0.725008	heat shock protein 86	heat shock protein 86, putative
PCYB_072650	1895.56	-0.406008	0.610261	-0.665301	0.505858	0.725008	nucleosome assembly protein 1	nucleosome assembly protein 1, putative
PCYB_103780	1217.17	-0.696572	1.04393	-0.667257	0.504608	0.725008	60S ribosomal protein L31	60S ribosomal protein L31, putative (RPL31)
PCYB_113930	259.474	0.529247	0.794128	0.666451	0.505123	0.725008	hypothetical protein	hypothetical protein, conserved
PCYB_011200	329.155	0.660801	0.99538	0.663868	0.506774	0.725141	ubiquitin transferase	E3 ubiquitin-protein ligase, putative
PCYB_082730	420.157	0.59304	0.910517	0.651322	0.514838	0.735483	HesB-like domain containing protein	iron-sulfur assembly protein, putative
PCYB_094990	645.654	0.484447	0.752585	0.643711	0.519763	0.741315	60S ribosomal protein L41	60S ribosomal protein L41, putative
PCYB_053260	358.845	0.656727	1.02943	0.637952	0.523505	0.745444	hypothetical protein	hypothetical protein
PCYB_011710	120.36	0.488231	0.773205	0.631439	0.527754	0.746303	hypothetical protein	hypothetical protein, conserved
PCYB_061330	232.484	0.501805	0.795399	0.630885	0.528116	0.746303	hypothetical protein	hypothetical protein, conserved
PCYB_062030	236.805	0.467935	0.738856	0.633324	0.526522	0.746303	hypothetical protein	hypothetical protein, conserved
PCYB_095090	139.631	-0.603202	0.949028	-0.635599	0.525038	0.746303	hypothetical protein	cysteine-rich PDZ-binding protein, putative (CRIPT)
PCYB_112980	347.615	0.588013	0.932571	0.630529	0.528349	0.746303	protein kinase	eukaryotic translation initiation factor 2-alpha kinase, putative (PK4)
PCYB_053430	231.861	0.520653	0.834248	0.624099	0.532563	0.749719	CW-type zinc finger domain-containing protein	CW-type zinc finger domain-containing protein
PCYB_071070	337.144	0.512508	0.822358	0.623217	0.533142	0.749719	hypothetical protein	hypothetical protein, conserved
PCYB_101430	228.985	-0.469475	0.754352	-0.622355	0.533708	0.749719	ubiquitin carboxyl-terminal hydrolase	ubiquitin carboxyl-terminal hydrolase, putative
PCYB_132900	81.6817	-0.46632	0.750138	-0.621646	0.534175	0.749719	ribosomal protein L15	ribosomal protein L15, putative
PCYB_062180	227.414	0.560964	0.907619	0.618061	0.536535	0.751833	centrin	centrin-3, putative (CEN3)
PCYB_011150	149.241	-0.633982	1.0304	-0.61528	0.53837	0.753204	hypothetical protein	hypothetical protein, conserved
PCYB_031620	175.97	0.493802	0.807877	0.611234	0.541045	0.753353	flap exonuclease	flap endonuclease 1, putative (FEN1)
PCYB_062890	63.7997	-0.457954	0.747512	-0.612638	0.540116	0.753353	hypothetical protein	translation initiation factor IF-3, putative (IF3b)
PCYB_082340	153.015	0.482416	0.7886	0.611737	0.540711	0.753353	hypothetical protein	hypothetical protein, conserved
PCYB_062760	447.088	0.462109	0.759013	0.608829	0.542638	0.754378	hypothetical protein	hypothetical protein, conserved
PCYB_021320	101.278	-0.484692	0.807646	-0.600129	0.54842	0.757499	replication factor c	replication factor c, putative
PCYB_041770	495.286	0.534873	0.886232	0.603536	0.546152	0.757499	hypothetical protein	hypothetical protein, conserved
PCYB_061910	1772.61	0.514108	0.857511	0.599535	0.548817	0.757499	hypothetical protein	hypothetical protein, conserved
PCYB_093150	294.779	-0.512122	0.855635	-0.598528	0.549487	0.757499	mitochondrial import inner membrane translocase	mitochondrial import inner membrane translocase subunit TIM44, putative (TIM44)
PCYB_123850	133.793	0.639399	1.06979	0.597689	0.550048	0.757499	hypothetical protein	hypothetical protein, conserved
PCYB_131200	250.172	-0.573825	0.95726	-0.599445	0.548876	0.757499	signal recognition particle subunit SRP14	signal recognition particle subunit SRP14, putative (SRP14)
PCYB_126860	136.51	-0.503275	0.846523	-0.59452	0.552164	0.759226	hypothetical protein	hypothetical protein, conserved
PCYB_145260	121.064	-0.507089	0.855817	-0.59252	0.553503	0.759879	hypothetical protein	hypothetical protein, conserved
PCYB_061120	202.641	-0.548281	0.931134	-0.588831	0.555974	0.762083	early transcribed membrane protein	early transcribed membrane protein (ETRAMP) (ETRAMP10.3)
PCYB_091030	647.725	-0.54256	0.926087	-0.585863	0.557967	0.763626	60S acidic ribosomal protein p1	60S acidic ribosomal protein P1, putative
PCYB_082680	638.057	0.558775	0.956334	0.584289	0.559026	0.763887	hypothetical protein	hypothetical protein
PCYB_091670	375.277	0.619551	1.06384	0.582373	0.560316	0.764462	asparagine-rich antigen	asparagine-rich antigen, putative
PCYB_122530	323.047	0.550749	0.948525	0.580638	0.561485	0.764871	hypothetical protein	hypothetical protein
PCYB_083690	657.07	-0.45259	0.790387	-0.572619	0.566903	0.766426	60S ribosomal protein L26	60S ribosomal protein L26, putative
PCYB_123970	2104.06	0.421042	0.731298	0.575747	0.564786	0.766426	60S ribosomal protein L9	60S ribosomal protein L9, putative
PCYB_126380	819.175	-0.514332	0.898391	-0.572504	0.566981	0.766426	hypothetical protein	hypothetical protein, conserved
PCYB_134280	149.838	-0.58907	1.025	-0.574704	0.565491	0.766426	DnaJ domain containing protein	DnaJ domain containing protein
PCYB_135400	257.844	0.457015	0.791393	0.577481	0.563614	0.766426	proteosome subunit	26S proteasome regulatory subunit RPN6, putative (RPN6)
PCYB_131570	242.202	0.429189	0.752463	0.57038	0.56842	0.767193	hypothetical protein	small subunit rRNA processing factor, putative
PCYB_083990	1469.87	-0.606509	1.08755	-0.557685	0.57706	0.774104	60S Acidic ribosomal protein P2	60S acidic ribosomal protein P2, putative
PCYB_091210	7648.35	-0.35709	0.638634	-0.559146	0.576062	0.774104	histone 2B	histone 2B
PCYB_103520	594.868	-0.48894	0.870882	-0.56143	0.574504	0.774104	hypothetical protein	hypothetical protein, conserved
PCYB_132110	177.203	0.435139	0.77886	0.558687	0.576375	0.774104	DnaJ domain containing protein	DnaJ domain containing protein
PCYB_031540	170.05	0.462939	0.845267	0.547684	0.583909	0.776193	hypothetical protein	hypothetical protein, conserved
PCYB_052600	485.107	-0.519894	0.945041	-0.550129	0.582231	0.776193	dihydrolipoamide dehydrogenase	dihydrolipoyl dehydrogenase, apicoplast, putative
PCYB_053420	465.139	0.427944	0.776182	0.551345	0.581397	0.776193	phosphatidylinositol 3- and 4-kinase	phosphatidylinositol 4-kinase, putative
PCYB_072840	50.8016	-0.496908	0.905769	-0.548604	0.583278	0.776193	RNA-binding protein	RNA-binding protein, putative
PCYB_082820	72.0579	0.488698	0.883535	0.553117	0.580183	0.776193	ATP-dependent RNA Helicase	ATP-dependent RNA helicase, putative
PCYB_144050	99.971	-0.482964	0.878073	-0.550027	0.582301	0.776193	hypothetical protein	hypothetical protein, conserved
PCYB_022390	233.496	0.389919	0.715161	0.545218	0.585603	0.776708	signal recognition particle 9 kDa protein	signal recognition particle subunit SRP9, putative (SRP9)
PCYB_145490	258.661	-0.521528	0.957719	-0.544552	0.586062	0.776708	hypothetical protein	hypothetical protein, conserved
PCYB_084370	286.223	0.476452	0.879257	0.54188	0.587901	0.777974	hypothetical protein	hypothetical protein, conserved
PCYB_031810	546.765	0.619176	1.14674	0.539947	0.589234	0.778557	hypothetical protein	hypothetical protein, conserved
PCYB_063160	263.66	0.423995	0.791786	0.535492	0.59231	0.778557	hypothetical protein	hypothetical protein
PCYB_081740	770.706	0.540627	1.01569	0.532276	0.594535	0.778557	hypothetical protein	hypothetical protein, conserved
PCYB_093630	1556.43	-0.350895	0.652742	-0.537571	0.590873	0.778557	60S acidic ribosomal protein P0	60S acidic ribosomal protein P0, putative
PCYB_111210	239.359	0.36803	0.689565	0.533713	0.59354	0.778557	hypothetical protein	hypothetical protein, conserved
PCYB_112690	63.1472	-0.496485	0.924961	-0.536764	0.591431	0.778557	hypothetical protein	hypothetical protein, conserved
PCYB_127500	368.664	0.497521	0.933424	0.533007	0.594029	0.778557	hypothetical protein	hypothetical protein, conserved
PCYB_041860	80.1992	0.413104	0.787607	0.524505	0.599927	0.783288	hypothetical protein	hypothetical protein, conserved
PCYB_095290	446.103	0.417456	0.795655	0.52467	0.599813	0.783288	hypothetical protein	hypothetical protein, conserved
PCYB_143810	213.957	0.551092	1.06343	0.518223	0.604303	0.787832	50S ribosomal protein L33	50S ribosomal protein L33, putative
PCYB_021790	75.2213	-0.373316	0.736333	-0.506994	0.612159	0.791043	vacuolar ATP synthase subunit C	vacuolar ATP synthase subunit c, putative
PCYB_095260	338.383	-0.42101	0.829916	-0.507292	0.61195	0.791043	hypothetical protein	hypothetical protein, conserved
PCYB_125190	168.916	0.551772	1.07983	0.510981	0.609364	0.791043	hypothetical protein	hypothetical protein
PCYB_133610	331.959	0.381014	0.750876	0.507426	0.611856	0.791043	hypothetical protein	hypothetical protein, conserved
PCYB_143280	194.224	0.523943	1.02082	0.513255	0.607773	0.791043	transporter	transporter, putative
PCYB_146730	1620.79	-0.379197	0.745401	-0.508716	0.610952	0.791043	40S ribosomal protein S17	40S ribosomal protein S17, putative
PCYB_121420	129.289	-0.41882	0.832698	-0.502968	0.614987	0.793532	hypothetical protein	hypothetical protein, conserved
PCYB_073320	394.721	0.438527	0.876754	0.500171	0.616954	0.794905	hypothetical protein	zinc binding protein (Yippee), putative
PCYB_131870	38.4701	-0.433744	0.871846	-0.497501	0.618836	0.796163	hypothetical protein	hypothetical protein
PCYB_031200	161.393	-0.402999	0.816169	-0.493769	0.621469	0.797555	hypothetical protein	hypothetical protein, conserved
PCYB_072930	302.452	-0.433192	0.880262	-0.492117	0.622637	0.797555	hypothetical protein	hypothetical protein, conserved
PCYB_093090	164.676	-0.370411	0.752017	-0.492557	0.622326	0.797555	hypothetical protein	hypothetical protein
PCYB_121180	97.4227	-0.496058	1.01439	-0.489023	0.624825	0.799195	hypothetical protein	hypothetical protein, conserved
PCYB_061270	333.791	-0.375429	0.770205	-0.48744	0.625947	0.799467	hypothetical protein	hypothetical protein
PCYB_092700	16.779	0.459429	0.961098	0.478025	0.632632	0.806835	DHHC zinc finger	palmitoyltransferase, putative (DHHC3)
PCYB_042600	179.039	0.496429	1.0825	0.458594	0.646526	0.81805	hypothetical protein	hypothetical protein, conserved
PCYB_062190	1183.3	-0.50749	1.10023	-0.461258	0.644614	0.81805	ribosomal protein L3	60S ribosomal protein L3, putative (RPL3)
PCYB_072970	349.875	-0.324255	0.7104	-0.45644	0.648073	0.81805	ubiquitin-like protein	ubiquitin-like protein, putative
PCYB_081440	86.4295	-0.422965	0.912879	-0.463331	0.643127	0.81805	hypothetical protein	hypothetical protein, conserved
PCYB_082160	674.091	-0.359446	0.789397	-0.455343	0.648863	0.81805	QF122 antigen	PRE-binding protein, putative (PREBP)
PCYB_094050	772.729	0.386985	0.837197	0.462238	0.64391	0.81805	hypothetical protein	zinc finger protein, putative
PCYB_095010	190.569	0.403745	0.879522	0.459051	0.646198	0.81805	ubiquitin activating enzyme	ubiquitin activating enzyme, putative
PCYB_142800	318.573	0.467413	1.02541	0.45583	0.648512	0.81805	translocation protein SEC63	translocation protein SEC63, putative (SEC63)
PCYB_021280	238.181	-0.383699	0.84747	-0.452759	0.650723	0.819221	hypothetical protein	hypothetical protein, conserved
PCYB_114840	556.57	-0.454429	1.01436	-0.447994	0.654158	0.820027	hypothetical protein	conserved Plasmodium protein, unknown function
PCYB_123250	390.511	-0.45099	1.00434	-0.44904	0.653403	0.820027	thioredoxin	hypothetical protein, conserved
PCYB_134820	2189.32	-0.275808	0.615324	-0.448232	0.653986	0.820027	40S ribosomal protein S8e	40S ribosomal protein S8e, putative
PCYB_091240	2575.4	-0.308744	0.692722	-0.445696	0.655817	0.820937	40S ribosomal protein S4	40S ribosomal protein S4, putative
PCYB_144380	139.713	0.322296	0.734885	0.438566	0.660976	0.82622	hypothetical protein	hypothetical protein, conserved
PCYB_093230	524.573	-0.411039	0.943509	-0.435649	0.663091	0.826799	40S ribosomal protein S18	40S ribosomal protein S18, putative
PCYB_102990	1066.04	0.295717	0.679284	0.435336	0.663318	0.826799	myo-inositol 1-phosphate synthase	inositol-3-phosphate synthase, putative (INO1)
PCYB_102970	329.586	-0.451701	1.04239	-0.433331	0.664775	0.827442	prefoldin subunit 6	prefoldin subunit 6, putative
PCYB_081340	1421.38	-0.310804	0.727134	-0.427437	0.669061	0.830428	60S ribosomal protein L13a	60S ribosomal protein L13a, putative
PCYB_141390	40.7767	0.375973	0.877861	0.428283	0.668445	0.830428	hypothetical protein	hypothetical protein, conserved
PCYB_103450	1383.65	0.276757	0.652471	0.424168	0.671443	0.830658	60S ribosomal subunit protein L4/L1	60S ribosomal protein L4, putative (RPL4)
PCYB_114520	235.573	-0.340747	0.804982	-0.423298	0.672078	0.830658	hypothetical protein	hypothetical protein
PCYB_114560	1159.25	-0.310782	0.731089	-0.425095	0.670768	0.830658	hypothetical protein	hypothetical protein, conserved
PCYB_133600	1918.82	0.289795	0.687725	0.421382	0.673476	0.831219	40S ribosomal protein S25	40S ribosomal protein S25, putative
PCYB_147310	840.626	0.358653	0.860896	0.416604	0.676968	0.834358	hypothetical protein	hypothetical protein, conserved
PCYB_146550	646.963	0.321229	0.775477	0.414235	0.678702	0.835326	hypothetical protein	hypothetical protein, conserved
PCYB_124420	353.012	0.374624	0.911635	0.410937	0.681119	0.836285	reticulocyte binding protein 2 homolog B	conserved Plasmodium protein, unknown function
PCYB_132530	484.691	0.395954	0.964382	0.410578	0.681382	0.836285	microsomal signal peptidase 12 kDa subunit	microsomal signal peptidase 12 kDa subunit, putative
PCYB_134570	465.093	0.29695	0.726771	0.408588	0.682842	0.83691	hypothetical protein	hypothetical protein, conserved
PCYB_032510	1669.91	0.317075	0.782295	0.405314	0.685247	0.837053	hypothetical protein	hypothetical protein, conserved
PCYB_041180	97.2098	0.346519	0.859313	0.403251	0.686764	0.837053	small nuclear ribonucleoprotein Sm D2	small nuclear ribonucleoprotein Sm D2, putative
PCYB_084230	3235.39	0.278812	0.691184	0.403384	0.686666	0.837053	40S ribosomal protein S23	40S ribosomal protein S23, putative
PCYB_141730	479.375	0.329816	0.81473	0.404817	0.685612	0.837053	hypothetical protein	fork head domain protein, putative
PCYB_112600	264.986	-0.315518	0.786806	-0.401011	0.688412	0.837901	FtsJ-like methyltransferase	FtsJ-like methyltransferase, putative
PCYB_111940	383.309	0.312212	0.781888	0.399306	0.689668	0.83827	hypothetical protein	hypothetical protein, conserved
PCYB_083320	237.991	0.37431	0.94187	0.397411	0.691064	0.838809	hypothetical protein	kinetochore protein NUF2, putative (NUF2)
PCYB_124230	413.077	0.398831	1.01895	0.391415	0.695491	0.843019	DNA-directed RNA polymerase alpha subunit	DNA-directed RNA polymerase, alpha subunit, putative
PCYB_072660	725.114	0.321517	0.84168	0.381994	0.702466	0.850302	DNAJ-like molecular chaperone protein	DNAJ-like molecular chaperone protein, putative
PCYB_094760	307.448	0.322692	0.859357	0.375505	0.707285	0.853787	hypothetical protein	hypothetical protein, conserved
PCYB_131860	252.596	0.323838	0.861116	0.376068	0.706866	0.853787	50S ribosomal protein L1	50S ribosomal protein L1, apicoplast, putative (RPL1)
PCYB_031420	156.346	0.365837	0.978106	0.374026	0.708385	0.853943	hypothetical protein	hypothetical protein, conserved
PCYB_084670	409.795	-0.326468	0.877442	-0.372068	0.709842	0.854529	protein kinase domain containing protein	serine/threonine protein kinase, putative (SRPK1)
PCYB_062520	556.647	-0.390936	1.06068	-0.368573	0.712446	0.856492	ookinete surface protein Pvs25	ookinete surface protein Pvs25
PCYB_081770	697.653	-0.26647	0.728636	-0.36571	0.714581	0.857887	26S proteasome regulatory subunit 4	26S protease regulatory subunit 4, putative
PCYB_022080	119.836	0.348543	0.959776	0.36315	0.716492	0.85901	hypothetical protein	vacuolar protein sorting-associated protein 51, putative (VPS51)
PCYB_084150	540.908	-0.291484	0.811626	-0.359136	0.719493	0.860831	hypothetical protein	hypothetical protein, conserved
PCYB_125230	7748.75	-0.308171	0.859607	-0.358502	0.719968	0.860831	glyceraldehyde-3-phosphate dehydrogenase	glyceraldehyde-3-phosphate dehydrogenase, putative (GAPDH)
PCYB_146740	594.254	0.369419	1.05902	0.348829	0.727217	0.868319	rab GDP dissociation inhibitor beta	rab GDP dissociation inhibitor beta, putative
PCYB_115430	264.823	0.261327	0.767227	0.340612	0.733396	0.87451	ATP dependent RNA helicase	ATP-dependent RNA helicase, putative
PCYB_061690	149.342	0.361323	1.07016	0.337633	0.73564	0.874815	kelch domain-containing protein	kelch domain-containing protein
PCYB_062100	737.243	-0.324159	0.958326	-0.338256	0.735171	0.874815	biotin--[acetyl-CoA-carboxylase] synthetase	biotin--[acetyl-CoA-carboxylase] synthetase, putative
PCYB_092790	66.3552	0.27354	0.818073	0.334372	0.738099	0.876555	3-phosphoinositide dependent protein kinase-1	3-phosphoinositide dependent protein kinase-1, putative
PCYB_102960	302.187	-0.271953	0.820308	-0.331525	0.740248	0.877922	hypothetical protein	hypothetical protein, conserved
PCYB_083680	110.778	-0.280158	0.853617	-0.328201	0.74276	0.879715	hypothetical protein	hypothetical protein, conserved
PCYB_021760	239.326	0.232625	0.713112	0.326211	0.744264	0.880313	hypothetical protein	pre-rRNA-processing protein TSR2, putative
PCYB_127620	591.174	-0.269689	0.831898	-0.324185	0.745798	0.880943	2-Cys peroxiredoxin	thioredoxin peroxidase 1, putative (TPx1)
PCYB_032927	4773.11	0.250646	0.800813	0.31299	0.754288	0.889777	28S ribosomal RNA	28S ribosomal RNA
PCYB_012010	200.318	-0.259094	0.838465	-0.30901	0.757314	0.891312	helicase	helicase, putative
PCYB_082880	269.931	0.281199	0.927152	0.303293	0.761666	0.891312	hypothetical protein	hypothetical protein, conserved
PCYB_111560	83.3463	0.25953	0.847881	0.306092	0.759534	0.891312	hypothetical protein	hypothetical protein, conserved
PCYB_112770	124.003	-0.287192	0.935304	-0.307057	0.7588	0.891312	DNA polymerase epsilon catalytic subunit a	DNA polymerase epsilon, catalytic subunit a, putative
PCYB_125470	249.792	0.226653	0.744131	0.304588	0.76068	0.891312	ribosomal protein L29	60S ribosomal protein L29, putative
PCYB_141780	814.922	-0.264366	0.864657	-0.305747	0.759797	0.891312	40S ribosomal protein S27	40S ribosomal protein S27, putative (RPS27)
PCYB_022540	327.568	-0.222483	0.796216	-0.279426	0.779918	0.893656	hypothetical protein	hypothetical protein, conserved
PCYB_061620	194.154	0.236867	0.825849	0.286817	0.774253	0.893656	ankyrin-repeat protein	hypothetical protein, conserved
PCYB_081280	31.1799	-0.253756	0.862789	-0.294111	0.768673	0.893656	hypothetical protein	hypothetical protein, conserved
PCYB_081560	16.3628	0.254544	0.898054	0.283439	0.77684	0.893656	hypothetical protein	hypothetical protein
PCYB_092100	484.211	0.217628	0.77428	0.281071	0.778656	0.893656	glycerol-3-phosphate dehydrogenase	glycerol-3-phosphate dehydrogenase, putative (G3PDH)
PCYB_101880	175.543	-0.256779	0.907713	-0.282885	0.777265	0.893656	hypothetical protein	hypothetical protein, conserved
PCYB_113800	324.24	-0.213521	0.721422	-0.295972	0.767252	0.893656	bi-functional enzyme: long-chain fatty-acid Co-A ligase and oxalyl Co-A decarboxylase	acyl-CoA synthetase, putative
PCYB_114720	268.949	0.219023	0.755236	0.290007	0.771811	0.893656	hypothetical protein	hypothetical protein, conserved
PCYB_121230	197.717	-0.248664	0.888423	-0.279894	0.779559	0.893656	60S ribosomal protein L17	60S ribosomal protein L17, putative
PCYB_124690	532.845	0.276042	0.969689	0.284671	0.775897	0.893656	hypothetical protein	hypothetical protein, conserved
PCYB_124740	50.1006	-0.235266	0.811699	-0.289844	0.771936	0.893656	hypothetical protein	hypothetical protein
PCYB_131120	328.461	0.287603	0.97555	0.294811	0.768138	0.893656	cyclophilin	cyclophilin, putative
PCYB_131950	262.651	-0.309848	1.04043	-0.297809	0.765849	0.893656	hypothetical protein	hypothetical protein, conserved
PCYB_133680	339.878	0.25511	0.879567	0.29004	0.771785	0.893656	glycine-tRNA ligase	glycine--tRNA ligase, putative
PCYB_142500	247.452	0.242989	0.857058	0.283515	0.776782	0.893656	phosphatidylinositol synthase	CDP-diacylglycerol--inositol 3-phosphatidyltransferase, putative (PIS)
PCYB_145070	161.108	0.292296	1.04144	0.280666	0.778966	0.893656	hypothetical protein	hypothetical protein, conserved
PCYB_011420	71.3648	-0.207383	0.773733	-0.268028	0.788677	0.899715	hypothetical protein	hypothetical protein, conserved
PCYB_032320	434.426	-0.219176	0.82691	-0.265054	0.790968	0.899715	hypothetical protein	hypothetical protein
PCYB_041690	215.414	-0.261429	0.979232	-0.266974	0.789489	0.899715	hypothetical protein	hypothetical protein, conserved
PCYB_081350	87.9073	0.22002	0.822221	0.267592	0.789013	0.899715	hypothetical protein	hypothetical protein, conserved
PCYB_082050	653.594	0.275786	1.05617	0.261118	0.794001	0.899715	hypothetical protein	hypothetical protein, conserved
PCYB_082330	86.2894	-0.191778	0.735933	-0.260592	0.794407	0.899715	phospholipase C-like	phospholipase C-like, putative
PCYB_114570	413.512	0.258109	0.978888	0.263675	0.79203	0.899715	transcription factor with AP2 domain(s)	transcription factor with AP2 domain(s), putative (ApiAP2)
PCYB_123520	406.444	-0.196283	0.739826	-0.265309	0.790771	0.899715	hypothetical protein	hypothetical protein, conserved
PCYB_145930	409.171	-0.251901	0.962481	-0.261721	0.793537	0.899715	asparagine/aspartate rich protein	hypothetical protein, conserved
PCYB_021440	257.187	0.179136	0.697441	0.256848	0.797296	0.900669	hypothetical integral membrane protein DUF56 family	unspecified product
PCYB_032160	486.994	0.208731	0.812028	0.257049	0.797141	0.900669	thioredoxin	thioredoxin, putative
PCYB_011380	214	0.220991	0.86757	0.254725	0.798936	0.900757	60S ribosomal protein L37	60S ribosomal protein L37, putative
PCYB_051490	135.279	0.244519	0.968505	0.25247	0.800678	0.900757	hypothetical protein	hypothetical protein, conserved
PCYB_052380	310.934	-0.264424	1.05235	-0.25127	0.801605	0.900757	high mobility group protein putative	high mobility group protein B2, putative (HMGB2)
PCYB_094950	152.073	0.240835	0.948015	0.254041	0.799464	0.900757	carbohydrate kinase	carbohydrate kinase, putative
PCYB_143950	1406.79	0.221503	0.885578	0.250122	0.802493	0.900757	eukaryotic translation initiation factor 3 subunit 10	eukaryotic translation initiation factor 3 subunit 10, putative
PCYB_101160	50.947	-0.233123	0.960009	-0.242834	0.808134	0.904985	hypothetical protein	hypothetical protein, conserved
PCYB_114260	1645.94	0.153615	0.633207	0.242599	0.808316	0.904985	60S ribosomal protein L19	60S ribosomal protein L19, putative
PCYB_082860	152.623	0.221725	0.93237	0.237808	0.81203	0.906223	N-acetylglucosamine-1-phosphate transferase	N-acetylglucosamine-1-phosphate transferase, putative
PCYB_102230	200.579	-0.213826	0.901509	-0.237187	0.812511	0.906223	endonuclease	hypothetical protein, conserved
PCYB_126160	1563.18	-0.150455	0.632827	-0.23775	0.812075	0.906223	CS domain protein	hypothetical protein, conserved
PCYB_081163	44662	0.19508	0.84707	0.2303	0.817858	0.906443	28S ribosomal RNA	28S ribosomal RNA
PCYB_091870	363.569	-0.188352	0.806476	-0.233549	0.815335	0.906443	hypothetical protein	hypothetical protein, conserved
PCYB_112070	38.2383	-0.219914	0.952492	-0.230882	0.817406	0.906443	hypothetical protein	hypothetical protein, conserved
PCYB_114750	393.125	-0.202969	0.874522	-0.232091	0.816467	0.906443	hypothetical protein	hypothetical protein, conserved
PCYB_131530	319.165	0.256633	1.09985	0.233333	0.815503	0.906443	eukaryotic translation initiation factor 5	eukaryotic translation initiation factor 5, putative
PCYB_141920	294.795	-0.178994	0.797397	-0.224473	0.822389	0.910318	hypothetical protein	vacuolar protein sorting-associated protein 18, putative (VPS18)
PCYB_145600	576.067	0.188621	0.851979	0.221392	0.824788	0.911825	heat shock protein hslv	ATP-dependent protease subunit ClpQ, putative
PCYB_103560	184.118	0.164913	0.800446	0.206026	0.83677	0.923912	hypothetical protein	hypothetical protein, conserved
PCYB_012520	34.2467	0.159401	0.779151	0.204583	0.837898	0.923998	mannose-6-phosphate isomerase	mannose-6-phosphate isomerase, putative
PCYB_093650	121.438	0.206222	1.02011	0.202157	0.839794	0.92493	hypothetical protein	hypothetical protein, conserved
PCYB_092620	1699.4	-0.121933	0.617807	-0.197364	0.843543	0.927897	2,3-bisphosphoglycerate-dependent phosphoglycerate mutase	phosphoglycerate mutase, putative
PCYB_135140	239.388	-0.152159	0.779272	-0.195257	0.845191	0.92855	hypothetical protein	GTPase-activating protein, putative
PCYB_135170	98.0183	-0.183837	0.960022	-0.191493	0.84814	0.929468	hypothetical protein	hypothetical protein, conserved
PCYB_146760	87.1607	-0.19456	1.01279	-0.192102	0.847662	0.929468	t-SNARE	t-SNARE, putative
PCYB_145450	167.57	0.172083	0.910422	0.189014	0.850082	0.930437	WD domain G-beta repeat domain containing protein	WD domain, G-beta repeat domain containing protein
PCYB_091620	1293.78	-0.139137	0.757426	-0.183697	0.854251	0.933839	60S ribosomal protein L36	60S ribosomal protein L36, putative
PCYB_125150	521.044	0.15787	0.911999	0.173103	0.86257	0.941764	hypothetical protein	fam-a protein
PCYB_114410	492.14	0.193649	1.13121	0.171187	0.864077	0.941919	nucleolar GTP-binding protein 1	nucleolar GTP-binding protein 1, putative
PCYB_124040	43.2494	0.160923	0.956759	0.168195	0.86643	0.941919	hypothetical protein	hypothetical protein
PCYB_125370	953.125	-0.133965	0.794474	-0.168621	0.866094	0.941919	50S ribosomal protein S28e	40S ribosomal protein S28e, putative
PCYB_144800	1380.5	-0.166876	0.996406	-0.167478	0.866994	0.941919	endoplasmin precursor	endoplasmin, putative (GRP94)
PCYB_102270	766.48	-0.131907	0.806966	-0.16346	0.870156	0.944189	50S ribosomal subunit protein L14	50S ribosomal subunit protein L14, putative
PCYB_042550	133.118	0.121512	0.798565	0.152162	0.879059	0.944219	hexose transporter	hexose transporter
PCYB_084480	1486.74	0.109181	0.698714	0.156259	0.875829	0.944219	60S Ribosomal protein L44	60S ribosomal protein L44, putative (RPL44)
PCYB_102480	865.803	-0.137383	0.904451	-0.151897	0.879268	0.944219	60S ribosomal protein L12	60S ribosomal protein L12, putative
PCYB_111730	132.006	0.138555	0.867104	0.15979	0.873046	0.944219	ribosomal protein L9	50S ribosomal protein L9, mitochondrial, putative
PCYB_112000	70.5281	-0.130148	0.842821	-0.15442	0.877279	0.944219	hypothetical protein	E3 SUMO-protein ligase PIAS, putative (PIAS)
PCYB_113110	74.6174	0.135282	0.874708	0.154659	0.87709	0.944219	hypothetical protein	hypothetical protein, conserved
PCYB_113670	82.6387	-0.134022	0.860673	-0.155718	0.876255	0.944219	hypothetical protein	hypothetical protein, conserved
PCYB_121250	198.087	-0.151701	0.972737	-0.155953	0.87607	0.944219	hypothetical protein	hypothetical protein, conserved
PCYB_123190	396.136	-0.14932	1.00408	-0.148713	0.88178	0.944219	elongation factor Tu mitochondrial precursor	elongation factor Tu, mitochondrial precursor, putative
PCYB_126250	106.597	0.151858	1.0051	0.151088	0.879906	0.944219	hypothetical protein	hypothetical protein, conserved
PCYB_143250	287.656	-0.156248	1.05252	-0.148451	0.881987	0.944219	ATP synthase epsilon chain mitochondrial	ATP synthase epsilon chain, mitochondrial , putative
PCYB_123670	911.917	-0.116452	0.81014	-0.143742	0.885704	0.944751	hypothetical protein	hypothetical protein, conserved
PCYB_132260	681.074	-0.11814	0.818358	-0.144362	0.885215	0.944751	translocon component PTEX150	translocon component PTEX150, putative (PTEX150)
PCYB_133850	271.83	-0.139925	0.960399	-0.145695	0.884162	0.944751	hypothetical protein	hypothetical protein, conserved
PCYB_032460	388.675	0.141631	1.05928	0.133705	0.893636	0.948612	hypothetical protein	hypothetical protein, conserved
PCYB_074180	458.361	-0.122694	0.915643	-0.133997	0.893405	0.948612	vacuolar ATP synthase subunit E	vacuolar ATP synthase subunit e, putative
PCYB_113970	2166.99	-0.0887146	0.655246	-0.135391	0.892303	0.948612	histone H2A	histone H2A, putative
PCYB_114810	1503.8	-0.0926224	0.675834	-0.137049	0.890992	0.948612	hypothetical protein	hypothetical protein, conserved
PCYB_126170	177.5	0.112449	0.851524	0.132056	0.89494	0.948852	RAP protein	hypothetical protein, conserved
PCYB_124720	355.173	0.144791	1.1123	0.130173	0.89643	0.949288	hypothetical protein	hypothetical protein, conserved
PCYB_021810	473.723	-0.127484	0.990519	-0.128704	0.897592	0.949376	DNA binding protein	DNA binding protein, putative
PCYB_126990	89.404	-0.114538	0.94188	-0.121606	0.903211	0.954172	RNA helicase	RNA helicase, putative
PCYB_146820	1311.17	-0.0801314	0.671834	-0.119273	0.905059	0.954979	translation initiation factor SUI1	translation initiation factor SUI1, putative
PCYB_011760	88.6853	-0.108356	0.975198	-0.111112	0.911528	0.957761	DNA repair protein	DNA repair protein RAD14, putative (RAD14)
PCYB_032310	776.193	0.0847485	0.760635	0.111418	0.911285	0.957761	hypothetical protein	hypothetical protein, conserved
PCYB_126660	273.903	-0.0852093	0.7668	-0.111123	0.911519	0.957761	SEL-1 protein	ubiquitin-protein ligase, putative
PCYB_133460	338.447	-0.0918231	0.831328	-0.110453	0.91205	0.957761	hypothetical protein	hypothetical protein
PCYB_031310	8403.88	0.102314	0.942714	0.108531	0.913574	0.958218	sequestrin	liver specific protein 2, putative (LISP2)
PCYB_084380	702.437	0.0983248	0.941246	0.104462	0.916802	0.959318	hypothetical protein	hypothetical protein, conserved
PCYB_126710	190.525	-0.0803167	0.768151	-0.104559	0.916726	0.959318	WD domain G-beta repeat domain containing protein	WD domain, G-beta repeat domain containing protein
PCYB_051940	594.216	0.100451	1.08396	0.0926701	0.926166	0.960445	protein transport protein sec61 beta 1 subunit	protein transport protein SEC61 subunit beta, putative
PCYB_072330	1002.35	-0.064923	0.719046	-0.0902905	0.928056	0.960445	hypothetical protein	hypothetical protein, conserved
PCYB_082060	194.355	-0.0694108	0.740334	-0.0937561	0.925303	0.960445	hypothetical protein	50S ribosomal protein L22, mitochondrial, putative
PCYB_093910	288.866	-0.0656041	0.719152	-0.0912242	0.927314	0.960445	hypothetical protein	hypothetical protein, conserved
PCYB_113960	3265.58	-0.0625151	0.699572	-0.089362	0.928794	0.960445	histone H3	histone H3, putative
PCYB_121350	472.354	0.0926525	0.914762	0.101286	0.919323	0.960445	small nuclear ribonucleoprotein E	small nuclear ribonucleoprotein E, putative
PCYB_122300	155.171	0.084734	0.905239	0.093604	0.925424	0.960445	hypothetical protein	nucleolar complex protein 2, putative
PCYB_123340	82.1007	-0.0932138	0.992708	-0.0938985	0.92519	0.960445	myosin PfM-C	myosin C, putative
PCYB_132870	18.6936	-0.0885282	0.956451	-0.092559	0.926254	0.960445	hypothetical protein	hypothetical protein, conserved
PCYB_142580	103.069	0.0745342	0.823892	0.090466	0.927917	0.960445	formin-binding protein	pre-mRNA-processing factor 40, putative (PRP40)
PCYB_032110	217.043	0.0751921	0.878375	0.0856037	0.931781	0.962403	queuine tRNA-ribosyltransferase	queuine tRNA-ribosyltransferase, putative
PCYB_142750	414.981	0.0658884	0.793421	0.0830434	0.933817	0.963375	glycerol-3-phosphate acyltransferase	glycerol-3-phosphate 1-O-acyltransferase, putative (G3PAT)
PCYB_125440	323.304	0.0604643	0.765226	0.0790149	0.937021	0.965548	hypothetical protein	inner membrane complex sub-compartment protein 3, putative (ISP3)
PCYB_011040	190.579	-0.0728892	0.962716	-0.075712	0.939648	0.967123	hypothetical protein	hypothetical protein, conserved
PCYB_131300	552.765	-0.053897	0.725519	-0.0742874	0.940782	0.967159	eukaryotic translation initiation factor 5A	eukaryotic translation initiation factor 5A
PCYB_022040	182.597	0.0671023	0.938369	0.0715095	0.942992	0.967891	hypothetical protein	hypothetical protein, conserved
PCYB_062300	698.942	-0.0567019	0.805318	-0.0704094	0.943868	0.967891	hypothetical protein	hypothetical protein, conserved
PCYB_093710	114.755	-0.0615543	0.888914	-0.0692466	0.944793	0.967891	hypothetical protein	hypothetical protein, conserved
PCYB_102840	134.911	0.0626151	0.941011	0.0665402	0.946948	0.96897	hypothetical protein	hypothetical protein, conserved
PCYB_051790	227.275	0.0606438	0.991144	0.0611857	0.951211	0.971074	histone acetyltransferase Gcn5	histone acetyltransferase GCN5, putative
PCYB_127180	726.945	0.0674658	1.09418	0.0616588	0.950835	0.971074	U6 snRNA-associated Sm-like protein LSm5	U6 snRNA-associated Sm-like protein LSm5, putative
PCYB_062170	479.031	-0.048583	0.902061	-0.0538578	0.957048	0.973178	topoisomerase	hypothetical protein, conserved
PCYB_114830	869.605	0.059901	1.13151	0.0529393	0.95778	0.973178	hypothetical protein	hypothetical protein, conserved
PCYB_131780	166.782	0.0460941	0.836923	0.0550757	0.956078	0.973178	U6 snRNA-associated Sm-like protein LSm7	U6 snRNA-associated Sm-like protein LSm7, putative
PCYB_141950	428.676	-0.0548546	1.00036	-0.0548349	0.95627	0.973178	ATP synthase delta chain mitochondrial	ATP synthase delta chain, mitochondrial, putative
PCYB_143400	769.711	-0.037358	0.743149	-0.05027	0.959907	0.973178	ALBA domain containing protein	DNA/RNA-binding protein Alba 1, putative (ALBA1)
PCYB_144180	526.994	-0.0479259	0.948003	-0.0505546	0.95968	0.973178	10 kDa chaperonin	10 kDa chaperonin, putative
PCYB_143690	289.643	0.0449566	0.969834	0.0463549	0.963027	0.975218	CAF1 ribonuclease domain containing protein	CCR4-associated factor 1, putative (CAF1)
PCYB_083200	282.572	0.0470562	1.04778	0.0449102	0.964179	0.975261	CPSF (cleavage and polyadenylation specific factor) subunit A	hypothetical protein, conserved
PCYB_051163	6395.56	0.0346733	0.916672	0.0378252	0.969827	0.979848	28S ribosomal RNA	28S ribosomal RNA
PCYB_012500	349.901	-0.0223974	0.805888	-0.0277922	0.977828	0.984991	NAD-specific glutamate dehydrogenase	NAD-specific glutamate dehydrogenase, putative
PCYB_052620	319.806	-0.0278683	1.02192	-0.0272704	0.978244	0.984991	hypothetical protein	ubiquitin, putative
PCYB_094960	2041.54	0.0177306	0.686476	0.0258284	0.979394	0.984991	40S ribosomal protein S21	40S ribosomal protein S21, putative
PCYB_146490	300.913	-0.0263652	1.00249	-0.0262996	0.979018	0.984991	transcription factor with AP2 domain(s)	transcription factor with AP2 domain(s), putative (ApiAP2)
PCYB_022270	349.696	-0.00803112	0.892715	-0.00899629	0.992822	0.997356	cation-transporting ATPase	cation transporting ATPase, putative
PCYB_134810	626.301	0.00577959	0.793333	0.0072852	0.994187	0.997588	hypothetical protein	hypothetical protein, conserved
PCYB_101400	796.078	0.000503587	0.846032	0.000595234	0.999525	0.999584	hsp70 interacting protein	Hsc70-interacting protein, putative (HIP)
PCYB_113920	2093.66	-0.000387497	0.743046	-0.000521498	0.999584	0.999584	60S ribosomal protein L27a	60S ribosomal protein L27a, putative
PCYB_143030	385.315	0.000738041	0.830058	0.000889144	0.999291	0.999584	hypothetical protein	hypothetical protein, conserved

## Sheet: goseq_mf_upHypno
Table S4B : Gene Ontology analysis of hypnozoite upregulated genes
category	over_represented_pvalue	under_represented_pvalue	numDEInCat	numInCat	term	ontology	fdr
GO:0004674	0.0100904	0.998839	4	10	protein serine/threonine kinase activity	MF	0.185911
GO:0004672	0.0261681	0.995596	4	13	protein kinase activity	MF	0.185911
GO:0008168	0.0327485	0.998256	2	4	methyltransferase activity	MF	0.185911
GO:0004713	0.0391392	0.9947	3	9	protein tyrosine kinase activity	MF	0.185911
GO:0005509	0.134744	0.96592	3	14	calcium ion binding	MF	0.512029
GO:0046982	0.249289	0.972641	1	5	protein heterodimerization activity	MF	0.696216
GO:0003700	0.281576	0.92204	2	11	transcription factor activity, sequence-specific DNA binding	MF	0.696216
GO:0016787	0.347557	0.944041	1	5	hydrolase activity	MF	0.696216
GO:0003677	0.363684	0.802695	5	47	DNA binding	MF	0.696216
GO:0008234	0.37844	0.932512	1	5	cysteine-type peptidase activity	MF	0.696216
GO:0003723	0.403072	0.788336	4	39	RNA binding	MF	0.696216
GO:0005525	0.691499	0.689018	1	15	GTP binding	MF	0.935834
GO:0046872	0.691598	0.692624	1	12	metal ion binding	MF	0.935834
GO:0005488	0.782186	0.570934	1	15	binding	MF	0.935834
GO:0003824	0.793737	0.549592	1	19	catalytic activity	MF	0.935834
GO:0008270	0.818969	0.411152	2	33	zinc ion binding	MF	0.935834
GO:0005524	0.837326	0.315336	4	63	ATP binding	MF	0.935834
GO:0003676	0.907198	0.220167	3	61	nucleic acid binding	MF	0.949751
GO:0005515	0.949751	0.1223	4	83	protein binding	MF	0.949751
category	over_represented_pvalue	under_represented_pvalue	numDEInCat	numInCat	term	ontology	fdr
GO:0006468	0.00566003	0.999231	5	14	protein phosphorylation	BP	0.0679204
GO:0006508	0.204723	0.935062	3	18	proteolysis	BP	0.732337
GO:0006396	0.295462	0.962904	1	4	RNA processing	BP	0.732337
GO:0006334	0.296687	0.958815	1	6	nucleosome assembly	BP	0.732337
GO:0055085	0.332818	0.949093	1	5	transmembrane transport	BP	0.732337
GO:0006351	0.393628	0.923705	1	6	transcription, DNA-templated	BP	0.732337
GO:0006464	0.427196	0.908421	1	6	cellular protein modification process	BP	0.732337
GO:0006260	0.514995	0.854045	1	8	DNA replication	BP	0.750266
GO:0007155	0.610873	0.778758	1	9	cell adhesion	BP	0.750266
GO:0006810	0.641767	0.744874	1	12	transport	BP	0.750266
GO:0006355	0.687744	0.592589	2	24	regulation of transcription, DNA-templated	BP	0.750266
GO:0006412	0.943725	0.170033	2	70	translation	BP	0.943725
category	over_represented_pvalue	under_represented_pvalue	numDEInCat	numInCat	term	ontology	fdr
GO:0000786	0.249289	0.972641	1	5	nucleosome	CC	0.989671
GO:0005739	0.70404	0.672743	1	17	mitochondrion	CC	0.989671
GO:0020011	0.72151	0.471516	4	61	apicoplast	CC	0.989671
GO:0016020	0.757211	0.393987	6	91	membrane	CC	0.989671
GO:0005634	0.930261	0.202444	2	49	nucleus	CC	0.989671
GO:0005622	0.989671	0.060959	1	65	intracellular	CC	0.989671

## Sheet: goseq_mf_downHypno
Table S4B : Gene Ontology analysis of hypnozoite downregulated genes
category	over_represented_pvalue	under_represented_pvalue	numDEInCat	numInCat	term	ontology	fdr
GO:0005525	0.0154801	0.997738	4	15	GTP binding	MF	0.356041
GO:0016787	0.0346673	0.997818	2	5	hydrolase activity	MF	0.398674
GO:0004298	0.0728592	0.992452	2	6	threonine-type endopeptidase activity	MF	0.441113
GO:0003676	0.107572	0.957977	6	61	nucleic acid binding	MF	0.441113
GO:0003924	0.117292	0.982514	2	8	GTPase activity	MF	0.441113
GO:0003723	0.178297	0.934282	4	39	RNA binding	MF	0.441113
GO:0016491	0.211714	0.9512	2	12	oxidoreductase activity	MF	0.441113
GO:0008234	0.226792	0.977705	1	5	cysteine-type peptidase activity	MF	0.441113
GO:0016887	0.246903	0.972289	1	6	ATPase activity	MF	0.441113
GO:0000166	0.253257	0.931258	2	20	nucleotide binding	MF	0.441113
GO:0005200	0.256792	0.972668	1	4	structural constituent of cytoskeleton	MF	0.441113
GO:0004175	0.270144	0.969539	1	4	endopeptidase activity	MF	0.441113
GO:0003746	0.27399	0.968601	1	4	translation elongation factor activity	MF	0.441113
GO:0015035	0.276775	0.967912	1	4	protein disulfide oxidoreductase activity	MF	0.441113
GO:0017111	0.287682	0.961619	1	6	nucleoside-triphosphatase activity	MF	0.441113
GO:0009055	0.333413	0.949111	1	5	electron carrier activity	MF	0.479281
GO:0046933	0.434385	0.903023	1	7	proton-transporting ATP synthase activity, rotational mechanism	MF	0.5642
GO:0005488	0.441548	0.892014	1	15	binding	MF	0.5642
GO:0046961	0.47875	0.877057	1	8	proton-transporting ATPase activity, rotational mechanism	MF	0.57954
GO:0005524	0.623667	0.611909	3	63	ATP binding	MF	0.717218
GO:0003677	0.72251	0.545079	2	47	DNA binding	MF	0.79132
GO:0005515	0.929928	0.20225	2	83	protein binding	MF	0.972197
GO:0003735	0.994932	0.0344844	1	63	structural constituent of ribosome	MF	0.994932
category	over_represented_pvalue	under_represented_pvalue	numDEInCat	numInCat	term	ontology	fdr
GO:0006139	0.0197251	0.999087	2	5	nucleobase-containing compound metabolic process	BP	0.320581
GO:0055085	0.0357268	0.997714	2	5	transmembrane transport	BP	0.320581
GO:0006511	0.0502788	0.99164	3	15	ubiquitin-dependent protein catabolic process	BP	0.320581
GO:0006508	0.0619316	0.988514	3	18	proteolysis	BP	0.320581
GO:0051603	0.0728592	0.992452	2	6	proteolysis involved in cellular protein catabolic process	BP	0.320581
GO:0006812	0.178047	0.987373	1	4	cation transport	BP	0.471436
GO:0006397	0.230517	0.978272	1	4	mRNA processing	BP	0.471436
GO:0006633	0.267397	0.970198	1	4	fatty acid biosynthetic process	BP	0.471436
GO:0055114	0.282782	0.919206	2	15	oxidation-reduction process	BP	0.471436
GO:0006457	0.300898	0.910311	2	15	protein folding	BP	0.471436
GO:0008380	0.315201	0.954959	1	5	RNA splicing	BP	0.471436
GO:0000375	0.332663	0.947485	1	6	RNA splicing, via transesterification reactions	BP	0.471436
GO:0015991	0.333837	0.94897	1	5	ATP hydrolysis coupled proton transport	BP	0.471436
GO:0005975	0.334959	0.946694	1	6	carbohydrate metabolic process	BP	0.471436
GO:0006986	0.350001	0.941335	1	6	response to unfolded protein	BP	0.471436
GO:0006260	0.355911	0.936489	1	8	DNA replication	BP	0.471436
GO:0006414	0.383307	0.928361	1	6	translational elongation	BP	0.471436
GO:0009408	0.38572	0.925568	1	7	response to heat	BP	0.471436
GO:0045454	0.426634	0.906863	1	7	cell redox homeostasis	BP	0.493997
GO:0015986	0.47875	0.877057	1	8	ATP synthesis coupled proton transport	BP	0.526626
GO:0008152	0.531425	0.837777	1	12	metabolic process	BP	0.556731
GO:0006412	0.97736	0.0829751	2	70	translation	BP	0.97736
category	over_represented_pvalue	under_represented_pvalue	numDEInCat	numInCat	term	ontology	fdr
GO:0005839	0.0728592	0.992452	2	6	proteasome core complex	CC	0.68332
GO:0005739	0.116595	0.971866	3	17	mitochondrion	CC	0.68332
GO:0016020	0.157689	0.922722	8	91	membrane	CC	0.68332
GO:0016021	0.271197	0.924242	2	16	integral component of membrane	CC	0.71734
GO:0016469	0.33393	0.948939	1	5	proton-transporting two-sector ATPase complex	CC	0.71734
GO:0005737	0.377671	0.865047	2	20	cytoplasm	CC	0.71734
GO:0005732	0.38626	0.927134	1	6	small nucleolar ribonucleoprotein complex	CC	0.71734
GO:0015935	0.478954	0.876937	1	8	small ribosomal subunit	CC	0.723156
GO:0005634	0.500646	0.731417	3	49	nucleus	CC	0.723156
GO:0022627	0.790178	0.556304	1	19	cytosolic small ribosomal subunit	CC	0.985036
GO:0005622	0.863708	0.297408	3	65	intracellular	CC	0.985036
GO:0020011	0.909264	0.247388	2	61	apicoplast	CC	0.985036
GO:0005840	0.990636	0.0570976	1	56	ribosome	CC	0.990636
