# Supplementary material for: Laser capture microdissection enables transcriptomic analysis of dividing and quiescent liver stages of Plasmodium relapsing species
Source: Cell Microbiol. 2017 Mar 13;19(8):e12735. doi: 10.1111/cmi.12735 (PMC5516136; doi:10.1111/cmi.12735)
Supplement: Supplementary file 12 — Table S5: List of putative factors involved in hypnozoite dormancy and their expression levels in the different samples. [file CMI-19-na-s012.xlsx]

## Sheet: Sheet1
Table S5 : List of putative factors involved in hypnozoite dormancy and their expression levels in the different samples
Samples H1 and H2 = Hypnozoite replicates; S1 and S2 = Schizont replicates; BS1 and BS2 = Blood stage replicates
P, cynomolgi genome study; Tachibana et al, 2012	Sporozoite-specific ApiAP2 motifs			Raw read counts						Counts per million
	P, cynomolgi	P, vivax	Product	H1	H2	S1	S2	BS1	BS2	H1	H2	S1	S2	BS1	BS2
	PCYB_012620	PVX_093700	Hypothetical protein	0	0	6	0	120	143	0	0	0.792557	0	30.4726	98.3154
	PCYB_147720	PVX_101530	Hypothetical protein	0	0	3	0	4477	7950	0	0	0.396279	0	1136.88	5465.79
	PCYB_147750	PVX_101545	Hypothetical protein	0	0	0	1	516	193	0	0	0	0.242822	131.032	132.691
	Dormancy genes			Raw read counts						Counts per million
	P, cynomolgi	P, vivax	Product	H1	H2	S1	S2	BS1	BS2	H1	H2	S1	S2	BS1	BS2
	PCYB_053210	PVX_089980	cdc2-related protein kinase 1	0	0	319	87	289	47	0	0	42.1376	21.1255	73.3882	32.3135
	PCYB_073530	PVX_099825	serine/threonine protein phosphatase	0	0	1227	178	316	135	0	0	162.078	43.2224	80.2446	92.8153
	PCYB_083540	PVX_119815	serine/threonine protein phosphatase	0	0	1599	1401	1271	347	0	0	211.216	340.194	322.756	238.57
	PCYB_092380	PVX_091515	GTP-binding nuclear protein Ran	0	0	6987	4551	1845	1236	0	0	922.933	1105.08	468.517	849.775
	PCYB_112360	PVX_114825	protein kinase Crk2	0	5	617	647	1052	136	0	47.172	81.5013	157.106	267.143	93.5028
	PCYB_121440	PVX_083360	sexual stage-specific protein kinase	0	0	716	400	220	103	0	0	94.5785	97.1289	55.8665	70.8146
	PCYB_126580	PVX_118025	transcription factor IIIb subunit	0	0	3987	596	838	684	0	0	526.654	144.722	212.8	470.264
	PCYB_126400	PVX_117925	elongation factor 2	0	0	18001	7416	2722	1653	0	0	2377.8	1800.77	691.221	1136.47
	PCYB_133830	PVX_085535	RNA helicase	36	0	498	221	185	109	139.344	0	65.7822	53.6637	46.9786	74.9397
P, ovale genome study; Rutledge et al, 2017	Putative Hypnozoite Candidate Genes			Raw read counts						Counts per million
	P, cynomolgi	P, vivax	Product	H1	H2	S1	S2	BS1	BS2	H1	H2	S1	S2	BS1	BS2
	PCYB_063280	PVP01_0623900	Ring-exported protein 4	0	0	0	1	197	19	0	0	0	0.242822	50.0259	13.0629
	PCYB_141110	PVP01_1402600	Conserved Plasmodium protein	0	0	0	1	18	8	0	0	0	0.242822	4.57089	5.50016
This study	DEX genes that lack P, falciparum orthologs			Raw read counts						Counts per million
	P, cynomolgi	P, vivax	Product	H1	H2	S1	S2	BS1	BS2	H1	H2	S1	S2	BS1	BS2
	PCYB_012560	PVX_093670	protein kinase, putative	209	54	78	35	40	50	808.971	509.458	10.3032	8.49878	10.1575	34.376
	PCYB_021650	PVX_081395	serine/threonine protein kinase, putative	424	236	1686	201	215	46	1641.16	2226.52	222.709	48.8073	54.5968	31.6259
	PCYB_053130	PVX_089940	conserved Plasmodium protein, unknown function	224	70	62	39	7245	662	867.031	660.409	8.18976	9.47007	1839.79	455.139
	PCYB_061360	PVX_001830	zinc finger protein, putative	118	74	40	35	213	33	456.739	698.146	5.28371	8.49878	54.0889	22.6882
	PCYB_063210	PVX_110835	Plasmodium exported protein, unknown function	323	60	60	0	2323	1010	1250.23	566.064	7.92557	0	589.899	694.396
	PCYB_094660	PVX_092655	conserved Plasmodium protein, unknown function	113	59	51	28	1399	184	437.386	556.63	6.73674	6.79902	355.26	126.504
	PCYB_102390	PVX_080355	transcription factor with AP2 domain(s), putative	7	121	50	1	90	29	27.0947	1141.56	6.60464	0.242822	22.8545	19.9381
	PCYB_121930	PVX_083115	conserved Plasmodium protein, unknown function	95	68	256	244	16	11	367.714	641.54	33.8158	59.2486	4.06302	7.56273
	PCYB_122740	PVX_082700	merozoite surface protein 7 (MSP7)	15	1	3692	2639	15	23	58.0601	9.43441	487.687	640.808	3.80908	15.813
	PCYB_132270	PVX_084725	conserved Plasmodium protein, unknown function	26	154	300	39	49	16	100.638	1452.9	39.6279	9.47007	12.443	11.0003
