# Supplementary material for: Laser capture microdissection enables transcriptomic analysis of dividing and quiescent liver stages of Plasmodium relapsing species
Source: Cell Microbiol. 2017 Mar 13;19(8):e12735. doi: 10.1111/cmi.12735 (PMC5516136; doi:10.1111/cmi.12735)
Supplement: Supplementary file 13 — Table S6: Detection of AP2‐G2 and AP2‐O2 motifs in the upstream promoter region of hypnozoite DEX genes. [file CMI-19-na-s013.xlsx]

## Sheet: 1kb upstream
Table S6: Detection of AP2-G2 and AP2-O2 motifs in the upstream promoter region of hypnozoite DEX genes
This table shows the proportion of genes with a motif found in their 1 kb 5' upstream region
Protein	AP2-G2								AP2-O2
Motifs used (together with their reverse complement)	motif1	motif2	motif3	motif4	motif5	motif6	motif7	motif8	motif9
Sequence	T(G/a)(C/a)(A/T/C)ACC(A/G)	TGC(A/T/C)ACC(A/G)	(A/T/G)GTTG(T/C)(A/T/C)	GTTG(T/C)	GxGTAC	GTACxC	GCATGCA	TGCNACC	TGACATCA
Source	Campbell et al, PLOS Pathogens, 2010	Campbell et al, PLOS Pathogens, 2010	Yuda et al, PNAS, 2015	Yuda et al, PNAS, 2015	Sinha et al, Nature, 2014	Sinha et al, Nature, 2014	Campbell et al, PLOS Pathogens, 2010	Campbell et al, PLOS Pathogens, 2010	et al, Cell Host Microbes, 2017
Comparison between Hypnozoite and Schizont	%motif1	%motif2	%motif3	%motif4	%motif5	%motif6	%motif7	%motif8	%motif9	#genes
DEX genes (FDR < 5%)	0.391667	0.233333	0.858333	0.958333	0.9	0.9	0.3	0.391667	0.15	120
All genes used in comparison	0.436364	0.263636	0.872727	0.967046	0.820454	0.820454	0.361364	0.409091	0.195455	880
Comparison between Schizont and Blood Stage	%motif1	%motif2	%motif3	%motif4	%motif5	%motif6	%motif7	%motif8	%motif9	#genes
DEX genes (FDR < 5%)	0.433705	0.297398	0.88228	0.954151	0.799257	0.799257	0.389095	0.410161	0.231722	807
All genes used in comparison	0.431993	0.258904	0.875234	0.963758	0.796501	0.796501	0.345761	0.389502	0.186628	4801
This table shows the proportion of genes with a motif found in their 1.5 kb 5' upstream region
Protein	AP2-G2								AP2-O2
Motifs used (together with their reverse complement)	motif1	motif2	motif3	motif4	motif5	motif6	motif7	motif8	motif9
Sequence	T(G/a)(C/a)(A/T/C)ACC(A/G)	TGC(A/T/C)ACC(A/G)	(A/T/G)GTTG(T/C)(A/T/C)	GTTG(T/C)	GxGTAC	GTACxC	GCATGCA	TGCNACC	TGACATCA
Source	Campbell et al, PLOS Pathogens, 2010	Campbell et al, PLOS Pathogens, 2010	Yuda et al, PNAS, 2015	Yuda et al, PNAS, 2015	Sinha et al, Nature, 2014	Sinha et al, Nature, 2014	Campbell et al, PLOS Pathogens, 2010	Campbell et al, PLOS Pathogens, 2010	et al, Cell Host Microbes, 2017
Comparison between Hypnozoite and Schizont	%motif1	%motif2	%motif3	%motif4	%motif5	%motif6	%motif7	%motif8	%motif9	#genes
DEX genes (FDR < 5%)	0.508333	0.35	0.941667	0.975	0.95	0.95	0.466667	0.525	0.25	120
All genes used in comparison	0.567045	0.356818	0.944318	0.992046	0.919318	0.919318	0.478409	0.542045	0.263636	880
Comparison between Schizont and Blood Stage	%motif1	%motif2	%motif3	%motif4	%motif5	%motif6	%motif7	%motif8	%motif9	#genes
DEX genes (FDR < 5%)	0.555142	0.3829	0.949195	0.978934	0.898389	0.898389	0.496902	0.520446	0.289963	807
All genes used in comparison	0.555926	0.342637	0.947094	0.985628	0.896063	0.896063	0.444699	0.510102	0.244116	4801
