# Supplementary material for: Laser capture microdissection enables transcriptomic analysis of dividing and quiescent liver stages of Plasmodium relapsing species
Source: Cell Microbiol. 2017 Mar 13;19(8):e12735. doi: 10.1111/cmi.12735 (PMC5516136; doi:10.1111/cmi.12735)
Supplement: Supplementary file 14 — Table S7 List of P. cynomolgi orthologs of factors involved in bradyzoite latency and their expression levels in the different samples. [file CMI-19-na-s014.xlsx]

## Sheet: Sheet1
Table S7 : List of P. cynomolgi orthologs of factors involved in bradyzoite latency and their expression levels in the different samples
Genes that are differentially expressed in the hypnozoite are highlighted in Red (upregulated) or Green (Downergulated)
				Raw read counts						Counts per million
T. gondii	P, cynomolgi	P, vivax	Product	H1	H2	S1	S2	BS1	BS2	H1	H2	S1	S2	BS1	BS2
TGME49_244380	PCYB_012300	PVX_093550	hypothetical protein	264	15	478	253	115	83	1021.86	141.516	63.1404	61.434	29.2029	57.0642
TGME49_214320	PCYB_042550	PVX_003665	hexose transporter	36	27	1351	266	228	84	139.344	254.729	178.457	64.5907	57.898	57.7517
TGME49_212920	PCYB_051930	PVX_089270	hypothetical protein	511	125	1346	2291	3174	940	1977.91	1179.3	177.797	556.306	806.001	646.269
TGME49_210408, TGME49_210412	PCYB_052380	PVX_084190	high mobility group protein putative	3	96	1357	1980	11064	1240	11.612	905.703	179.25	480.788	2809.58	852.525
TGME49_232230	PCYB_061370	PVX_001835	60S ribosomal protein L30	159	278	6356	9354	2818	1935	615.437	2622.77	839.582	2271.36	715.599	1330.35
TGME49_200310	PCYB_081250	PVX_094355	hypothetical protein	52	21	1076	1588	845	270	201.275	198.123	142.132	385.602	214.578	185.631
TGME49_270960	PCYB_081440	PVX_094450	hypothetical protein	37	2	769	385	258	153	143.215	18.8688	101.579	93.4866	65.5161	105.191
TGME49_268860	PCYB_082570	PVX_095015	enolase	405	1	33772	10566	3075	2562	1567.62	9.43441	4461.04	2565.66	780.861	1761.43
TGME49_249250	PCYB_094810	PVX_092735	60S ribosomal protein L33-B	201	81	15312	6382	4711	3499	778.005	764.187	2022.61	1549.69	1196.3	2405.63
TGME49_250350	PCYB_095090	PVX_092870	hypothetical protein	6	34	648	1005	593	205	23.224	320.77	85.5962	244.036	150.586	140.942
TGME49_266070	PCYB_103780	PVX_097760	60S ribosomal protein L31	480	4	7879	8105	4448	3277	1857.92	37.7376	1040.76	1968.07	1129.52	2253
TGME49_277920	PCYB_111540	PVX_115220	hypothetical protein	231	43	901	977	792	339	894.125	405.68	119.016	237.237	201.119	233.069
TGME49_203080	PCYB_112050	PVX_114975	RNA-binding protein	35	14	759	1722	1622	580	135.474	132.082	100.258	418.14	411.888	398.762
TGME49_236070	PCYB_112270	PVX_114870	pyrroline carboxylate reductase	4	1	719	1107	301	261	15.4827	9.43441	94.9748	268.804	76.4355	179.443
TGME49_209240	PCYB_113530	PVX_114240	RNA methyltransferase	45	44	600	521	209	82	174.18	415.114	79.2557	126.51	53.0731	56.3767
TGME49_218260	PCYB_113960	PVX_113665	histone H3	1129	425	13796	18749	10530	2690	4369.99	4009.62	1822.35	4552.68	2673.97	1849.43
TGME49_289530	PCYB_114260	PVX_113860	60S ribosomal protein L19	625	226	9841	6868	4397	2747	2419.17	2132.18	1299.93	1667.7	1116.57	1888.62
TGME49_218260	PCYB_114630	PVX_114020	histone H3	246	310	4636	2131	9377	1060	952.186	2924.67	612.382	517.454	2381.18	728.772
TGME49_263310	PCYB_121550	PVX_083305	step II splicing factor	31	38	262	586	718	170	119.991	358.507	34.6083	142.294	182.328	116.878
TGME49_291040	PCYB_123790	PVX_114050, PVX_116630	lactate dehydrogenase	12	126	7732	5417	2202	1850	46.4481	1188.74	1021.34	1315.37	559.173	1271.91
TGME49_234550	PCYB_125470	PVX_117440	ribosomal protein L29	93	38	2241	585	1831	1028	359.973	358.507	296.02	142.051	464.961	706.771
TGME49_270120	PCYB_125790	PVX_117605	thioredoxin	282	127	7111	7399	6674	2268	1091.53	1198.17	939.312	1796.64	1694.79	1559.3
TGME49_231120	PCYB_126070	PVX_117750	ribosomal protein S11	62	21	1953	2693	255	277	239.982	198.123	257.977	653.92	64.7543	190.443
TGME49_235680	PCYB_127480	PVX_118475	metalloendopeptidase	21	26	410	59	66	26	81.2841	245.295	54.1581	14.3265	16.7599	17.8755
TGME49_210408, TGME49_210412	PCYB_131170	PVX_089520	high mobility group protein	414	58	9239	6148	3638	1158	1602.46	547.196	1220.41	1492.87	923.828	796.149
TGME49_278270	PCYB_132585	PVX_084895	ribosome biogenesis protein Nop10	105	38	251	420	379	198	406.421	358.507	33.1553	101.985	96.2427	136.129
TGME49_217570	PCYB_141780	PVX_122245	40S ribosomal protein S27	335	49	3801	5009	3801	2326	1296.68	462.286	502.085	1216.3	965.22	1599.17
TGME49_291860	PCYB_141890	PVX_122300	HORMA domain containing protein	73	11	591	110	3368	352	282.559	103.778	78.0669	26.7105	855.265	242.007
TGME49_207710	PCYB_142500	PVX_122605	phosphatidylinositol synthase	131	14	1289	1064	383	373	507.058	132.082	170.268	258.363	97.2584	256.445
TGME49_268750	PCYB_143000	PVX_122855	cyclophilin E	9	1	479	384	215	169	34.8361	9.43441	63.2725	93.2438	54.5968	116.191
TGME49_314820	PCYB_143250	PVX_122980	ATP synthase epsilon chain mitochondrial	150	1	2346	1150	1507	603	580.601	9.43441	309.89	279.246	382.685	414.575
TGME49_263530	PCYB_144180	PVX_082580, PVX_123450	10 kDa chaperonin	25	168	3152	2507	3442	1730	96.7668	1584.98	416.357	608.755	874.056	1189.41
TGME49_305820	PCYB_146380	PVX_100855	calcyclin binding protein	246	42	1515	1414	3186	488	952.186	396.245	200.121	343.351	809.048	335.51
TGME49_286090	PCYB_146820	PVX_101080	translation initiation factor SUI1	252	294	8261	6126	6147	2534	975.41	2773.72	1091.22	1487.53	1560.96	1742.18
